# Supplementary material for: F-Box Genes in the Wheat Genome and Expression Profiling in Wheat at Different Developmental Stages
Source: Genes (Basel). 2020 Sep 30;11(10):1154. doi: 10.3390/genes11101154 (PMC7650748; doi:10.3390/genes11101154)
Supplement: Supplementary file 1 [file genes-11-01154-s001.zip]

Archive with 10 entries (10 files):
- Supple_Table_1.xlsx
- Supple_Table_2.xlsx
- Supple_Table_3.xlsx
- Supple_Table_4.xlsx
- Supple_Table_5.xlsx
- Supple_Table_6.xlsx
- Supple_Table_7.xlsx
- Supple_Table_8.xlsx
- Supple_Table_9.xlsx
- supple Figure 1.jpg
