# Supplementary material for: F-Box Genes in the Wheat Genome and Expression Profiling in Wheat at Different Developmental Stages
Source: Genes (Basel). 2020 Sep 30;11(10):1154. doi: 10.3390/genes11101154 (PMC7650748; doi:10.3390/genes11101154)
Supplement: Supplementary file 1 [file genes-11-01154-s001.zip › Supple_Table_1.xlsx]

## Sheet: Sheet1
S1 Table. RPKM values of F-box genes and the primer sequences used in quantitative real-time polymerase chain reaction (qRT-PCR)
	RPKM value (log2)								Primer sequence
Genes	Stage 1	Stage 2	Stage 3	Stage 4	Stage 5	Stage 6	Stage 7	Type	Forward (5'→3')	Reverse(5'→3')
TraesCS3A01G377800.1	0.779013	1.47736	1.83551	2.81307	3.31241	2.09227	2.10357	FBX	GTTTACTCATCAGAGACTGGCGTA	TAGCGTCTGTCTATCCAAATCAAA
TraesCS7A01G559600.1	0.771354	1.69971	2.99861	3.06627	2.73577	2.06168	0.981265	FBX	AATGGAAGCTTGAGAAGGTCATAC	GAAGCTAAAGTATGGGAGGGTACA
TraesCS5A01G534800.1	0.733598	2.06249	3.10841	1.73213	2.57918	1.85086	1.79151	FBX	CTCTACCTAAGCTCCAGCAAGAAC	ATGTTCACTCCTGTCATGTACGTT
TraesCS1D01G268400.1	3.43095	3.56612	3.3234	3.33814	1.617	1.07302	0.0307386	FBD	TGGAATGAGTCTGGTACCATAAAA	GATTAATCGTGATTGTGGAGTCTG
TraesCS4A01G275700.1	3.79305	1.84395	3.78296	3.56944	1.83981	1.45176	3.15793	LysM	GGATCACAACTCAAAGAGAGAGGT	CTGTGACGGACAGGTAGTACTCG
TraesCS7A01G020100.1	2.42891	2.6203	2.45436	1.801	0.292161	1.22704	0.432197	Kelch_1	CCAAGAGGATTGGTTAGACAAGAT	TTACTTCCTGCCACAAATTTACAG
TraesCS1B01G407200.1	1.33471	0.760563	1.50587	1.07466	3.27726	2.62135	2.74256	FBX	GTGTACTTTTGTCGCTGTTGATTC	TTTGGGTAACCATTCCTTGTAAAT
TraesCS3D01G379700.1	1.19894	0.0424039	2.69601	2.16455	2.74352	2.35803	3.03732	FBX	GAGAGGGAGGTGGTGTACCTGT	GAAACAGCCAGATTTGTATGAGC
TraesCS6D01G130000.1	1.34911	2.25873	2.58198	2.75284	3.17624	3.51483	2.66784	FBX	GGCTAAGGCTCTACAATCCAATTA	ACAGTCTTCACAGAGTGCATAAGG
