# Supplementary material for: F-Box Genes in the Wheat Genome and Expression Profiling in Wheat at Different Developmental Stages
Source: Genes (Basel). 2020 Sep 30;11(10):1154. doi: 10.3390/genes11101154 (PMC7650748; doi:10.3390/genes11101154)
Supplement: Supplementary file 1 [file genes-11-01154-s001.zip › Supple_Table_2.xlsx]

## Sheet: Sheet1
S2 Table. F-box genes in wheat. Gene length and domains present are given for each F-box gene.
gene	length	Type	Number of domain	Pfam domain	start	end	e-value	Pfam domain	start	end	e-value	Pfam domain	start	end	e-value	Pfam domain	start	end	e-value	Pfam domain	start	end	e-value	Pfam domain	start	end	e-value
TraesCS1A01G012400.1	410	FBX	1	F-box	22	56	2.7e-09
TraesCS1A01G019400.1	424	FBX	1	F-box	10	52	4.3e-07
TraesCS1A01G033100.1	328	FBX	1	F-box-like	19	63	4.6e-08
TraesCS1A01G036400.1	463	FBX	1	F-box	101	141	1.8e-07
TraesCS1A01G036500.1	416	FBX	1	F-box	56	96	5.6e-07
TraesCS1A01G037100.1	360	FBX	1	F-box	7	42	4.1e-05
TraesCS1A01G051600.1	473	FBX	1	F-box	17	51	2.2e-06
TraesCS1A01G063400.1	343	FBX	1	F-box	45	84	8.4e-09
TraesCS1A01G074200.1	370	FBX	1	F-box	22	57	5.3e-09
TraesCS1A01G074300.1	388	FBX	1	F-box	15	52	1.3e-09
TraesCS1A01G104000.1	414	FBX	1	F-box	68	106	1.7e-06
TraesCS1A01G113500.1	462	FBX	1	F-box-like	22	63	1.7e-07
TraesCS1A01G136200.1	964	FBX	1	F-box-like	222	260	2.9e-07
TraesCS1A01G173500.3	375	FBX	1	F-box-like	71	109	3.8e-09
TraesCS1A01G236400.1	244	FBX	1	F-box	14	51	5.7e-07
TraesCS1A01G257600.1	391	FBX	1	F-box-like	28	65	5.4e-06
TraesCS1A01G257700.1	414	FBX	1	F-box-like	32	68	1.4e-05
TraesCS1A01G261100.1	479	FBX	1	F-box	8	41	2.8e-06
TraesCS1A01G277800.1	466	FBX	1	F-box	10	47	7.2e-08
TraesCS1A01G283700.2	451	FBX	1	F-box-like	81	119	4.6e-07
TraesCS1A01G311200.1	302	FBX	1	F-box-like	61	100	1.2e-06
TraesCS1A01G329300.1	421	FBX	1	F-box-like	35	68	6.4e-06
TraesCS1A01G336200.1	445	FBX	1	F-box	7	46	2.6e-07
TraesCS1A01G344200.1	368	FBX	1	F-box-like	25	64	3.3e-06
TraesCS1A01G346700.1	304	FBX	1	F-box-like	126	166	7.7e-14
TraesCS1A01G351100.1	441	FBX	1	F-box-like	2	44	1.2e-07
TraesCS1A01G351500.1	437	FBX	1	F-box-like	2	43	1.2e-06
TraesCS1A01G370900.1	363	FBX	1	F-box	5	40	1.2e-08
TraesCS1A01G371100.1	418	FBX	1	F-box	56	92	1.5e-08
TraesCS1A01G382100.1	398	FBX	1	F-box	17	56	6.7e-09
TraesCS1A01G384100.1	456	FBX	1	F-box	42	78	2.1e-06
TraesCS1A01G385300.1	459	FBX	1	F-box	41	76	3e-05
TraesCS1A01G388900.1	354	FBX	1	F-box-like	38	75	2.4e-07
TraesCS1A01G391200.1	468	FBX	1	F-box	94	128	2.5e-07
TraesCS1A01G400900.1	372	FBX	1	F-box	11	45	1.2e-06
TraesCS1A01G408600.1	409	FBX	1	F-box	69	100	6.2e-05
TraesCS1A01G408700.1	418	FBX	1	F-box	61	94	2.8e-06
TraesCS1A01G428300.1	414	FBX	1	F-box	49	84	4.7e-08
TraesCS1A01G428600.1	346	FBX	1	F-box	19	53	2.5e-06
TraesCS1A01G431000.1	382	FBX	1	F-box-like	13	51	1.1e-07
TraesCS1B01G041200.1	330	FBX	1	F-box-like	21	65	3.5e-08
TraesCS1B01G091100.2	463	FBX	1	F-box	8	42	6.1e-07
TraesCS1B01G092800.1	381	FBX	1	F-box	16	52	4.3e-08
TraesCS1B01G092900.1	247	FBX	1	F-box	22	58	5.8e-09
TraesCS1B01G093000.1	410	FBX	1	F-box	24	60	3.6e-09
TraesCS1B01G093100.2	166	FBX	1	F-box	24	62	5.7e-10
TraesCS1B01G114700.1	429	FBX	1	F-box	83	121	1.8e-06
TraesCS1B01G114800.1	374	FBX	1	F-box	28	66	1.2e-06
TraesCS1B01G133800.1	498	FBX	1	F-box-like	11	53	3.2e-10
TraesCS1B01G154100.1	1016	FBX	1	F-box-like	222	260	1.8e-06
TraesCS1B01G165100.1	286	FBX	1	F-box	68	104	3.8e-07
TraesCS1B01G171100.2	579	FBX	1	F-box	91	128	8.8e-05
TraesCS1B01G190900.1	315	FBX	1	F-box-like	11	49	2.9e-09
TraesCS1B01G218600.1	406	FBX	1	F-box-like	26	63	1.2e-05
TraesCS1B01G237800.1	416	FBX	1	F-box-like	9	47	6.1e-06
TraesCS1B01G241600.1	473	FBX	1	F-box	238	275	8.2e-06
TraesCS1B01G247300.1	244	FBX	1	F-box	14	51	6.5e-07
TraesCS1B01G256800.1	509	FBX	1	F-box	7	40	3.4e-07
TraesCS1B01G268100.1	412	FBX	1	F-box-like	30	65	1.3e-05
TraesCS1B01G271200.1	385	FBX	1	F-box	9	49	4e-05
TraesCS1B01G271900.1	518	FBX	1	F-box	9	42	2.9e-06
TraesCS1B01G286700.1	466	FBX	1	F-box	10	47	2.1e-09
TraesCS1B01G292900.2	456	FBX	1	F-box-like	81	119	4.7e-07
TraesCS1B01G305400.1	492	FBX	1	F-box	2	42	2.9e-12
TraesCS1B01G322600.1	289	FBX	1	F-box-like	38	77	1.2e-06
TraesCS1B01G342700.1	415	FBX	1	F-box-like	37	70	3.8e-06
TraesCS1B01G357300.1	388	FBX	1	F-box-like	29	67	4.2e-08
TraesCS1B01G358000.1	405	FBX	1	F-box-like	29	68	2.1e-06
TraesCS1B01G360600.1	310	FBX	1	F-box-like	126	166	1.3e-13
TraesCS1B01G371800.1	433	FBX	1	F-box-like	2	43	1.2e-06
TraesCS1B01G372300.1	443	FBX	1	F-box-like	2	44	1.2e-07
TraesCS1B01G379500.1	515	FBX	1	F-box	24	55	7.8e-05
TraesCS1B01G390100.1	465	FBX	1	F-box	107	142	7.2e-08
TraesCS1B01G390500.1	367	FBX	1	F-box	5	41	1.3e-08
TraesCS1B01G407200.1	398	FBX	1	F-box	17	57	2.2e-10
TraesCS1B01G407400.1	195	FBX	1	F-box	18	57	3.2e-09
TraesCS1B01G408100.1	502	FBX	1	F-box	20	56	9.5e-05
TraesCS1B01G410900.1	473	FBX	1	F-box	42	78	2.6e-06
TraesCS1B01G411400.1	464	FBX	1	F-box	43	77	2.4e-06
TraesCS1B01G411600.1	457	FBX	1	F-box	51	88	3e-07
TraesCS1B01G429000.1	369	FBX	1	F-box	12	46	2.8e-07
TraesCS1B01G429100.1	370	FBX	1	F-box	11	51	2e-07
TraesCS1B01G429600.1	382	FBX	1	F-box	11	46	9.7e-07
TraesCS1B01G437200.1	416	FBX	1	F-box	60	98	2e-06
TraesCS1B01G437300.1	236	FBX	1	F-box	57	95	4.2e-07
TraesCS1B01G439500.1	440	FBX	1	F-box	5	42	1.6e-05
TraesCS1B01G442700.1	466	FBX	1	F-box	42	78	2.2e-06
TraesCS1B01G442900.1	414	FBX	1	F-box-like	28	65	1.6e-06
TraesCS1B01G443000.1	414	FBX	1	F-box-like	28	65	1.6e-06
TraesCS1B01G455800.1	450	FBX	1	F-box	7	41	4e-06
TraesCS1B01G462700.1	385	FBX	1	F-box	20	56	2.9e-06
TraesCS1B01G463300.1	399	FBX	1	F-box	29	63	7.7e-09
TraesCS1B01G463700.1	432	FBX	1	F-box	7	40	5.6e-06
TraesCS1B01G465800.1	383	FBX	1	F-box-like	13	51	1.2e-07
TraesCS1B01G467200.1	282	FBX	1	F-box	17	49	3.8e-08
TraesCS1B01G469100.1	405	FBX	1	F-box-like	4	43	7.6e-06
TraesCS1D01G012200.1	414	FBX	1	F-box	30	64	2.6e-09
TraesCS1D01G034100.1	328	FBX	1	F-box-like	19	63	3.4e-08
TraesCS1D01G037800.1	403	FBX	1	F-box	59	99	1.4e-09
TraesCS1D01G038100.2	415	FBX	1	F-box	55	94	8.8e-07
TraesCS1D01G065900.1	459	FBX	1	F-box	42	81	7.4e-06
TraesCS1D01G071900.1	510	FBX	1	F-box-like	11	48	9.4e-07
TraesCS1D01G095900.1	420	FBX	1	F-box	73	112	8.7e-06
TraesCS1D01G096000.1	446	FBX	1	F-box	100	138	1.1e-05
TraesCS1D01G113500.1	353	FBX	1	F-box	27	70	2.1e-05
TraesCS1D01G115200.1	632	FBX	1	F-box-like	11	53	2.4e-10
TraesCS1D01G126200.1	291	FBX	1	F-box-like	24	72	6e-11
TraesCS1D01G136800.4	1016	FBX	1	F-box-like	222	260	1.8e-06
TraesCS1D01G158800.1	720	FBX	1	F-box	18	49	7.1e-07
TraesCS1D01G165300.1	391	FBX	1	F-box-like	87	125	4e-09
TraesCS1D01G208300.1	407	FBX	1	F-box-like	26	63	1.2e-05
TraesCS1D01G256900.1	393	FBX	1	F-box-like	28	65	3.7e-06
TraesCS1D01G257000.1	414	FBX	1	F-box-like	32	71	4.5e-06
TraesCS1D01G261100.1	521	FBX	1	F-box	9	42	5.1e-06
TraesCS1D01G277000.1	466	FBX	1	F-box	10	47	2.5e-10
TraesCS1D01G282800.1	388	FBX	1	F-box-like	83	121	2.9e-07
TraesCS1D01G294100.1	157	FBX	1	F-box-like	12	50	1.8e-05
TraesCS1D01G295100.1	495	FBX	1	F-box	2	42	2.9e-12
TraesCS1D01G311100.1	302	FBX	1	F-box-like	54	93	1.2e-06
TraesCS1D01G313200.1	331	FBX	1	F-box	3	42	1e-05
TraesCS1D01G320500.1	569	FBX	1	F-box	26	62	2.6e-06
TraesCS1D01G331400.1	427	FBX	1	F-box-like	39	72	6.5e-06
TraesCS1D01G334300.1	538	FBX	1	F-box	13	46	3.4e-05
TraesCS1D01G346600.1	404	FBX	1	F-box-like	29	66	1.3e-05
TraesCS1D01G349500.1	310	FBX	1	F-box-like	125	166	1.8e-13
TraesCS1D01G359200.1	433	FBX	1	F-box-like	2	43	3.8e-06
TraesCS1D01G360100.1	442	FBX	1	F-box-like	27	69	1.4e-05
TraesCS1D01G360200.1	443	FBX	1	F-box-like	2	44	1.2e-07
TraesCS1D01G367200.1	515	FBX	1	F-box	24	55	7.8e-05
TraesCS1D01G386700.2	532	FBX	1	F-box	62	99	5.8e-06
TraesCS1D01G389800.1	399	FBX	1	F-box	17	56	1.4e-09
TraesCS1D01G390100.1	243	FBX	1	F-box	18	58	3.3e-09
TraesCS1D01G392600.1	466	FBX	1	F-box	42	79	1.2e-07
TraesCS1D01G392800.1	445	FBX	1	F-box	40	77	1.8e-06
TraesCS1D01G392900.1	480	FBX	1	F-box	75	111	8.5e-07
TraesCS1D01G405100.1	433	FBX	1	F-box	74	108	5.8e-07
TraesCS1D01G408200.1	371	FBX	1	F-box	11	47	1.7e-06
TraesCS1D01G415400.2	427	FBX	1	F-box	71	110	2.2e-06
TraesCS1D01G415500.1	413	FBX	1	F-box	56	90	1e-05
TraesCS1D01G415600.1	248	FBX	1	F-box	65	102	1.8e-06
TraesCS1D01G415700.1	410	FBX	1	F-box	65	102	5.2e-06
TraesCS1D01G415800.1	412	FBX	1	F-box	55	92	6.5e-06
TraesCS1D01G416500.1	442	FBX	1	F-box	5	42	1.6e-05
TraesCS1D01G416600.1	450	FBX	1	F-box	5	42	3.5e-05
TraesCS1D01G429300.1	434	FBX	1	F-box	7	41	1.2e-05
TraesCS1D01G433000.1	223	FBX	1	F-box-like	40	73	6.8e-06
TraesCS1D01G437800.1	394	FBX	1	F-box	23	60	3.6e-06
TraesCS1D01G437900.1	397	FBX	1	F-box	29	63	7.5e-09
TraesCS1D01G438200.1	443	FBX	1	F-box	7	41	3.1e-07
TraesCS1D01G440200.1	382	FBX	1	F-box-like	13	50	1.3e-07
TraesCS2A01G002100.1	432	FBX	1	F-box	5	41	2.2e-07
TraesCS2A01G032900.1	268	FBX	1	F-box-like	19	53	2.3e-06
TraesCS2A01G050200.1	368	FBX	1	F-box	11	47	4e-09
TraesCS2A01G050700.1	422	FBX	1	F-box	21	55	5.2e-05
TraesCS2A01G051300.1	347	FBX	1	F-box-like	35	73	1e-07
TraesCS2A01G060300.1	257	FBX	1	F-box	6	36	2.6e-05
TraesCS2A01G071400.1	106	FBX	1	F-box-like	18	56	1.7e-09
TraesCS2A01G073600.1	405	FBX	1	F-box-like	69	109	1.2e-05
TraesCS2A01G074400.1	478	FBX	1	F-box	7	44	1.9e-05
TraesCS2A01G083800.1	393	FBX	1	F-box-like	26	60	8e-07
TraesCS2A01G111800.1	339	FBX	1	F-box	18	55	1.5e-06
TraesCS2A01G111900.2	225	FBX	1	F-box	12	48	6e-08
TraesCS2A01G112000.1	258	FBX	1	F-box	18	56	8.6e-08
TraesCS2A01G119000.1	432	FBX	1	F-box-like	117	158	9.6e-10
TraesCS2A01G129100.1	253	FBX	1	F-box-like	26	63	9.7e-09
TraesCS2A01G142000.1	420	FBX	1	F-box	15	52	1.4e-09
TraesCS2A01G153600.1	309	FBX	1	F-box-like	44	88	2.1e-06
TraesCS2A01G167400.1	417	FBX	1	F-box	26	57	7e-07
TraesCS2A01G172200.1	458	FBX	1	F-box-like	10	43	6.5e-06
TraesCS2A01G180500.2	524	FBX	1	F-box-like	22	59	1.1e-06
TraesCS2A01G181100.1	522	FBX	1	F-box-like	24	56	1.7e-05
TraesCS2A01G265300.1	252	FBX	1	F-box	4	47	6e-06
TraesCS2A01G286200.1	574	FBX	1	F-box-like	4	35	2.3e-06
TraesCS2A01G303500.1	327	FBX	1	F-box-like	60	105	2.7e-11
TraesCS2A01G313400.1	311	FBX	1	F-box-like	25	69	1.7e-07
TraesCS2A01G327500.1	466	FBX	1	F-box	34	75	1.3e-06
TraesCS2A01G336200.1	250	FBX	1	F-box-like	6	47	9.9e-10
TraesCS2A01G342200.2	483	FBX	1	F-box	10	43	0.0001
TraesCS2A01G359900.1	541	FBX	1	F-box-like	54	86	7.8e-06
TraesCS2A01G366400.1	249	FBX	1	F-box	28	63	3.6e-06
TraesCS2A01G368800.1	275	FBX	1	F-box	27	58	2.5e-05
TraesCS2A01G390300.3	544	FBX	1	F-box	62	94	1.5e-05
TraesCS2A01G423000.1	445	FBX	1	F-box-like	15	52	2.3e-06
TraesCS2A01G431300.1	433	FBX	1	F-box	11	48	1.4e-06
TraesCS2A01G450900.1	283	FBX	1	F-box-like	20	56	2.6e-08
TraesCS2A01G456800.1	430	FBX	1	F-box	7	45	3.3e-06
TraesCS2A01G468600.1	347	FBX	1	F-box	9	43	3.5e-05
TraesCS2A01G489900.1	494	FBX	1	F-box-like	11	43	7.2e-06
TraesCS2A01G522200.1	413	FBX	1	F-box-like	21	60	1.6e-05
TraesCS2A01G551700.1	434	FBX	1	F-box	16	47	1.3e-05
TraesCS2A01G552600.1	524	FBX	1	F-box-like	5	44	1.3e-06
TraesCS2A01G552900.2	491	FBX	1	F-box-like	4	44	1.4e-06
TraesCS2A01G567200.1	447	FBX	1	F-box	38	80	1.3e-08
TraesCS2A01G575000.1	506	FBX	1	F-box	33	65	5.8e-05
TraesCS2A01G575300.1	517	FBX	1	F-box	32	63	1.4e-05
TraesCS2A01G577100.1	451	FBX	1	F-box	52	89	1.5e-07
TraesCS2A01G585500.2	496	FBX	1	F-box	18	51	1.9e-05
TraesCS2B01G064000.1	386	FBX	1	F-box-like	35	73	1.1e-08
TraesCS2B01G071000.1	398	FBX	1	F-box	24	63	6.1e-06
TraesCS2B01G085200.1	324	FBX	1	F-box-like	18	56	5e-08
TraesCS2B01G085400.1	320	FBX	1	F-box-like	18	56	1.2e-08
TraesCS2B01G090200.1	145	FBX	1	F-box-like	9	42	1.5e-07
TraesCS2B01G090500.1	520	FBX	1	F-box	14	47	9.9e-06
TraesCS2B01G104500.1	405	FBX	1	F-box-like	11	47	8.3e-08
TraesCS2B01G111500.1	364	FBX	1	F-box	66	106	5.6e-08
TraesCS2B01G112900.1	220	FBX	1	F-box	3	41	2.4e-08
TraesCS2B01G115800.1	465	FBX	1	F-box-like	4	39	1.9e-05
TraesCS2B01G121400.1	387	FBX	1	F-box-like	27	62	2.8e-06
TraesCS2B01G130600.1	403	FBX	1	F-box	18	54	3e-06
TraesCS2B01G139700.1	296	FBX	1	F-box	4	40	1.7e-06
TraesCS2B01G142200.1	497	FBX	1	F-box	24	62	5.6e-05
TraesCS2B01G142800.1	439	FBX	1	F-box	25	62	6.2e-05
TraesCS2B01G151200.1	253	FBX	1	F-box-like	26	63	9.7e-09
TraesCS2B01G151400.1	329	FBX	1	F-box	36	72	3.4e-09
TraesCS2B01G163700.1	479	FBX	1	F-box	2	40	3.2e-10
TraesCS2B01G165800.1	385	FBX	1	F-box	25	60	1.1e-08
TraesCS2B01G167200.1	427	FBX	1	F-box	25	64	9.3e-11
TraesCS2B01G178700.1	309	FBX	1	F-box-like	44	88	1.9e-06
TraesCS2B01G193700.1	415	FBX	1	F-box	26	57	1.6e-07
TraesCS2B01G207700.1	370	FBX	1	F-box-like	22	59	7.2e-07
TraesCS2B01G208300.1	442	FBX	1	F-box	27	59	6.7e-09
TraesCS2B01G276400.1	376	FBX	1	F-box	28	58	3.9e-05
TraesCS2B01G276500.1	380	FBX	1	F-box	15	58	6.4e-07
TraesCS2B01G276600.1	192	FBX	1	F-box-like	25	59	1.6e-05
TraesCS2B01G302900.1	574	FBX	1	F-box-like	4	35	2.3e-06
TraesCS2B01G320100.2	332	FBX	1	F-box-like	60	105	4.2e-12
TraesCS2B01G325900.1	427	FBX	1	F-box	24	61	8.8e-07
TraesCS2B01G332200.1	313	FBX	1	F-box-like	27	71	3.3e-07
TraesCS2B01G345700.1	250	FBX	1	F-box-like	6	47	9.9e-10
TraesCS2B01G346600.1	369	FBX	1	F-box	21	61	8.6e-07
TraesCS2B01G354500.1	479	FBX	1	F-box	31	65	2.1e-05
TraesCS2B01G378200.2	742	FBX	1	F-box	7	45	1e-07
TraesCS2B01G441300.1	417	FBX	1	F-box	30	65	3.4e-07
TraesCS2B01G441400.1	297	FBX	1	F-box	68	103	2.2e-07
TraesCS2B01G441500.1	417	FBX	1	F-box	32	68	3e-07
TraesCS2B01G442200.1	386	FBX	1	F-box-like	14	49	2.8e-07
TraesCS2B01G442600.1	448	FBX	1	F-box-like	15	48	5.3e-07
TraesCS2B01G452800.1	434	FBX	1	F-box	11	48	6.6e-06
TraesCS2B01G469600.1	405	FBX	1	F-box	22	58	2.9e-06
TraesCS2B01G479000.3	428	FBX	1	F-box	7	47	6.8e-05
TraesCS2B01G479100.1	430	FBX	1	F-box	7	47	6.8e-05
TraesCS2B01G479200.2	386	FBX	1	F-box	7	45	1.8e-05
TraesCS2B01G479300.1	430	FBX	1	F-box	7	47	7.1e-05
TraesCS2B01G491500.1	508	FBX	1	F-box	23	60	1.6e-06
TraesCS2B01G517100.1	524	FBX	1	F-box	14	51	1.1e-05
TraesCS2B01G518100.1	479	FBX	1	F-box	10	42	2.9e-05
TraesCS2B01G518200.1	480	FBX	1	F-box	18	52	3.3e-05
TraesCS2B01G520400.1	457	FBX	1	F-box	23	57	1.4e-09
TraesCS2B01G535900.1	853	FBX	1	F-box	407	440	2.6e-05
TraesCS2B01G583400.1	490	FBX	1	F-box-like	4	44	5.3e-07
TraesCS2B01G584300.1	477	FBX	1	F-box-like	4	44	4.2e-06
TraesCS2B01G584800.1	343	FBX	1	F-box-like	4	44	2.4e-06
TraesCS2B01G598300.1	462	FBX	1	F-box	18	51	1.5e-05
TraesCS2B01G598900.1	388	FBX	1	F-box	23	61	8.7e-07
TraesCS2B01G599100.1	389	FBX	1	F-box	23	61	8.9e-07
TraesCS2B01G599200.1	386	FBX	1	F-box	23	61	2.2e-05
TraesCS2B01G610300.1	411	FBX	1	F-box	17	54	1.3e-06
TraesCS2B01G612000.1	500	FBX	1	F-box	22	54	8.8e-08
TraesCS2D01G011000.1	318	FBX	1	F-box-like	38	86	9.1e-10
TraesCS2D01G050500.1	386	FBX	1	F-box-like	35	73	7.8e-08
TraesCS2D01G060400.1	139	FBX	1	F-box	88	122	3.9e-08
TraesCS2D01G060700.1	598	FBX	1	F-box	191	226	1.3e-08
TraesCS2D01G070200.1	324	FBX	1	F-box-like	18	56	1.2e-08
TraesCS2D01G074600.1	517	FBX	1	F-box	12	44	7.8e-06
TraesCS2D01G093200.1	345	FBX	1	F-box-like	12	48	3.9e-08
TraesCS2D01G104100.1	420	FBX	1	F-box-like	31	68	1.5e-06
TraesCS2D01G112100.1	556	FBX	1	F-box	17	52	3.5e-05
TraesCS2D01G112400.1	379	FBX	1	F-box	18	55	1.7e-06
TraesCS2D01G112500.1	397	FBX	1	F-box	12	48	1.4e-07
TraesCS2D01G114000.1	277	FBX	1	F-box	42	84	1.6e-06
TraesCS2D01G123500.1	531	FBX	1	F-box	25	60	4.7e-05
TraesCS2D01G124100.1	531	FBX	1	F-box	25	60	4.7e-05
TraesCS2D01G124400.1	330	FBX	1	F-box-like	37	73	1.1e-05
TraesCS2D01G127900.1	447	FBX	1	F-box	38	80	4.9e-10
TraesCS2D01G159000.1	309	FBX	1	F-box-like	44	88	1.7e-06
TraesCS2D01G175100.1	417	FBX	1	F-box	26	57	7e-07
TraesCS2D01G188900.1	526	FBX	1	F-box-like	22	59	2.9e-06
TraesCS2D01G189000.1	526	FBX	1	F-box-like	22	59	1.1e-06
TraesCS2D01G258100.1	383	FBX	1	F-box	28	58	1.1e-05
TraesCS2D01G258200.1	409	FBX	1	F-box	34	77	8.1e-06
TraesCS2D01G285000.1	574	FBX	1	F-box-like	4	35	2.9e-06
TraesCS2D01G302000.2	327	FBX	1	F-box-like	60	105	4.1e-12
TraesCS2D01G307200.1	356	FBX	1	F-box	24	61	6.9e-07
TraesCS2D01G311900.1	313	FBX	1	F-box-like	27	71	2.7e-07
TraesCS2D01G320400.3	483	FBX	1	F-box	10	43	7.2e-05
TraesCS2D01G326700.1	250	FBX	1	F-box-like	6	47	9.9e-10
TraesCS2D01G335400.1	478	FBX	1	F-box	30	71	1.3e-06
TraesCS2D01G357700.1	768	FBX	1	F-box	7	42	1.8e-07
TraesCS2D01G388300.1	628	FBX	1	F-box	165	197	1.7e-05
TraesCS2D01G419200.1	433	FBX	1	F-box	49	83	2.6e-06
TraesCS2D01G419300.1	433	FBX	1	F-box	47	81	6.4e-07
TraesCS2D01G419400.1	423	FBX	1	F-box	32	68	1.2e-07
TraesCS2D01G419500.1	414	FBX	1	F-box	30	64	6.3e-07
TraesCS2D01G420800.1	445	FBX	1	F-box-like	15	52	1.3e-06
TraesCS2D01G424400.1	414	FBX	1	F-box	21	57	9.4e-05
TraesCS2D01G429300.1	433	FBX	1	F-box	11	48	1.5e-07
TraesCS2D01G441600.1	406	FBX	1	F-box	14	58	9.9e-08
TraesCS2D01G441700.1	413	FBX	1	F-box-like	15	59	8.5e-08
TraesCS2D01G457200.1	431	FBX	1	F-box	7	45	1.8e-05
TraesCS2D01G489500.1	526	FBX	1	F-box	14	51	1.1e-05
TraesCS2D01G489800.1	491	FBX	1	F-box	16	53	1.5e-06
TraesCS2D01G492500.1	459	FBX	1	F-box	27	61	3e-10
TraesCS2D01G508500.1	851	FBX	1	F-box	11	47	4.7e-08
TraesCS2D01G520600.1	430	FBX	1	F-box	36	72	1.1e-07
TraesCS2D01G524800.1	286	FBX	1	F-box-like	10	43	3.1e-08
TraesCS2D01G541700.1	411	FBX	1	F-box	66	97	1.4e-05
TraesCS2D01G556400.1	334	FBX	1	F-box	8	45	1.8e-07
TraesCS2D01G588100.1	445	FBX	1	F-box	52	89	1.5e-07
TraesCS2D01G592300.1	364	FBX	1	F-box	67	99	8.3e-05
TraesCS2D01G593600.1	385	FBX	1	F-box	23	61	4.4e-07
TraesCS2D01G593800.1	402	FBX	1	F-box	23	58	7.5e-08
TraesCS2D01G601100.1	444	FBX	1	F-box	18	51	1.5e-05
TraesCS3A01G015700.1	385	FBX	1	F-box-like	22	62	3.8e-06
TraesCS3A01G015900.1	438	FBX	1	F-box-like	71	108	5.3e-07
TraesCS3A01G017000.1	421	FBX	1	F-box-like	47	88	1.5e-06
TraesCS3A01G018000.1	440	FBX	1	F-box	83	124	4.4e-05
TraesCS3A01G037400.1	416	FBX	1	F-box	23	61	3.6e-10
TraesCS3A01G055700.1	217	FBX	1	F-box-like	74	114	8.2e-07
TraesCS3A01G063100.1	379	FBX	1	F-box-like	17	53	1.5e-06
TraesCS3A01G063300.1	383	FBX	1	F-box-like	2	36	2.3e-06
TraesCS3A01G064000.1	261	FBX	1	F-box-like	79	117	3.2e-07
TraesCS3A01G064200.1	420	FBX	1	F-box	54	94	4.1e-05
TraesCS3A01G079000.1	434	FBX	1	F-box-like	5	42	3.2e-06
TraesCS3A01G096100.1	404	FBX	1	F-box	23	59	2.9e-08
TraesCS3A01G103200.1	443	FBX	1	F-box	85	120	8.4e-06
TraesCS3A01G108600.1	422	FBX	1	F-box-like	7	43	6.6e-06
TraesCS3A01G135000.1	532	FBX	1	F-box	121	156	2.8e-08
TraesCS3A01G158900.1	320	FBX	1	F-box	19	52	5.2e-07
TraesCS3A01G161500.1	414	FBX	1	F-box	5	42	1.7e-05
TraesCS3A01G172800.1	422	FBX	1	F-box-like	14	51	1.7e-06
TraesCS3A01G173100.1	387	FBX	1	F-box-like	14	51	1.2e-05
TraesCS3A01G192000.1	407	FBX	1	F-box	89	133	2.6e-06
TraesCS3A01G233100.1	416	FBX	1	F-box	24	66	3.5e-05
TraesCS3A01G239100.1	402	FBX	1	F-box-like	43	84	2.6e-11
TraesCS3A01G296700.1	401	FBX	1	F-box-like	29	63	6.9e-06
TraesCS3A01G326200.1	477	FBX	1	F-box	20	61	5.1e-07
TraesCS3A01G333500.1	401	FBX	1	F-box	85	129	3.2e-07
TraesCS3A01G336900.1	359	FBX	1	F-box-like	20	55	1.7e-06
TraesCS3A01G353100.1	385	FBX	1	F-box	18	66	2.3e-07
TraesCS3A01G372500.1	395	FBX	1	F-box-like	2	39	9.7e-07
TraesCS3A01G375800.1	418	FBX	1	F-box-like	53	92	1.8e-05
TraesCS3A01G377800.1	393	FBX	1	F-box	22	62	0.0001
TraesCS3A01G390000.1	354	FBX	1	F-box	7	42	3.4e-06
TraesCS3A01G410700.1	350	FBX	1	F-box-like	37	83	1.9e-08
TraesCS3A01G411000.1	339	FBX	1	F-box-like	28	74	2.8e-10
TraesCS3A01G412300.1	369	FBX	1	F-box-like	15	51	3.4e-06
TraesCS3A01G417400.1	496	FBX	1	F-box-like	136	180	3.3e-06
TraesCS3A01G417500.1	391	FBX	1	F-box	122	166	8.6e-06
TraesCS3A01G435400.2	447	FBX	1	F-box	97	138	2.1e-07
TraesCS3A01G445100.1	386	FBX	1	F-box	11	59	1.1e-07
TraesCS3A01G445700.1	389	FBX	1	F-box	17	61	6e-08
TraesCS3A01G445800.1	374	FBX	1	F-box-like	21	62	2e-06
TraesCS3A01G446100.1	377	FBX	1	F-box	15	57	8.9e-08
TraesCS3A01G447400.1	419	FBX	1	F-box-like	14	55	6.9e-08
TraesCS3A01G453300.1	282	FBX	1	F-box	16	53	7e-06
TraesCS3A01G453600.1	223	FBX	1	F-box	18	56	5.8e-06
TraesCS3A01G453700.1	387	FBX	1	F-box	18	57	1.4e-07
TraesCS3A01G453900.1	211	FBX	1	F-box	11	47	7.3e-09
TraesCS3A01G454000.1	374	FBX	1	F-box	17	52	7.4e-08
TraesCS3A01G458300.1	383	FBX	1	F-box	17	52	4.7e-07
TraesCS3A01G461700.1	416	FBX	1	F-box	23	60	4e-05
TraesCS3A01G462600.1	395	FBX	1	F-box	6	41	3.7e-06
TraesCS3A01G466600.1	384	FBX	1	F-box-like	11	49	1.3e-06
TraesCS3A01G468700.1	375	FBX	1	F-box	15	50	1.1e-06
TraesCS3A01G470300.1	366	FBX	1	F-box-like	16	51	3.9e-07
TraesCS3A01G470400.1	344	FBX	1	F-box	12	46	1.6e-05
TraesCS3A01G487100.1	315	FBX	1	F-box-like	28	66	5.6e-07
TraesCS3A01G495900.1	368	FBX	1	F-box-like	10	49	1.8e-07
TraesCS3A01G500900.1	475	FBX	1	F-box	9	44	1.8e-09
TraesCS3A01G511800.1	306	FBX	1	F-box-like	69	106	4.3e-06
TraesCS3A01G511900.1	389	FBX	1	F-box	11	50	3.4e-08
TraesCS3A01G512000.1	403	FBX	1	F-box-like	18	55	6.6e-06
TraesCS3A01G512200.1	260	FBX	1	F-box-like	18	55	1.1e-06
TraesCS3A01G514600.1	431	FBX	1	F-box	30	68	3.7e-05
TraesCS3A01G514700.1	365	FBX	1	F-box	30	67	3.8e-05
TraesCS3A01G514800.1	330	FBX	1	F-box	30	68	2.8e-05
TraesCS3A01G514900.1	369	FBX	1	F-box	19	58	2.4e-05
TraesCS3A01G515500.1	415	FBX	1	F-box	18	56	2.2e-05
TraesCS3A01G515800.1	426	FBX	1	F-box	32	68	9.6e-05
TraesCS3A01G515900.1	437	FBX	1	F-box	38	76	2e-05
TraesCS3A01G516100.1	426	FBX	1	F-box	30	68	3.4e-05
TraesCS3A01G518400.1	395	FBX	1	F-box	27	65	1.5e-06
TraesCS3A01G526900.1	395	FBX	1	F-box	21	55	1.3e-07
TraesCS3A01G532500.1	335	FBX	1	F-box-like	23	62	1.5e-07
TraesCS3A01G536700.1	423	FBX	1	F-box-like	10	47	1.3e-06
TraesCS3A01G538900.1	418	FBX	1	F-box-like	5	42	7.5e-07
TraesCS3B01G002100.1	422	FBX	1	F-box	2	45	3.5e-09
TraesCS3B01G035300.1	454	FBX	1	F-box-like	11	48	1.5e-05
TraesCS3B01G036300.1	463	FBX	1	F-box	13	52	4.2e-05
TraesCS3B01G041500.1	315	FBX	1	F-box	15	55	1.2e-05
TraesCS3B01G046300.1	413	FBX	1	F-box	20	60	1.7e-08
TraesCS3B01G046400.1	401	FBX	1	F-box	16	57	1.6e-06
TraesCS3B01G068100.1	219	FBX	1	F-box-like	77	117	8.3e-07
TraesCS3B01G075200.1	393	FBX	1	F-box	17	57	1.3e-06
TraesCS3B01G075400.1	397	FBX	1	F-box-like	17	53	6e-07
TraesCS3B01G075900.1	379	FBX	1	F-box-like	2	36	1e-05
TraesCS3B01G076200.1	379	FBX	1	F-box-like	17	53	4e-07
TraesCS3B01G076500.1	407	FBX	1	F-box-like	17	59	1.6e-06
TraesCS3B01G076600.1	461	FBX	1	F-box	77	117	4.7e-06
TraesCS3B01G076800.1	284	FBX	1	F-box	36	74	4.2e-05
TraesCS3B01G089200.2	424	FBX	1	F-box	36	78	9.6e-05
TraesCS3B01G091600.1	242	FBX	1	F-box	13	48	4.3e-09
TraesCS3B01G094200.1	432	FBX	1	F-box-like	5	42	6.9e-06
TraesCS3B01G102700.1	263	FBX	1	F-box	11	44	1.3e-05
TraesCS3B01G103000.1	258	FBX	1	F-box	11	44	2.8e-05
TraesCS3B01G111900.1	393	FBX	1	F-box	21	57	2.8e-08
TraesCS3B01G145100.1	330	FBX	1	F-box-like	20	51	1.3e-05
TraesCS3B01G168800.1	418	FBX	1	F-box	15	50	3e-11
TraesCS3B01G178500.1	320	FBX	1	F-box	25	63	1.6e-05
TraesCS3B01G178900.1	302	FBX	1	F-box	81	113	3.5e-05
TraesCS3B01G179000.1	359	FBX	1	F-box	67	99	4.4e-05
TraesCS3B01G184000.2	492	FBX	1	F-box	24	57	7.4e-05
TraesCS3B01G189900.1	326	FBX	1	F-box-like	13	44	6e-07
TraesCS3B01G192800.1	417	FBX	1	F-box	5	40	2.6e-05
TraesCS3B01G195000.1	470	FBX	1	F-box	5	43	6.4e-08
TraesCS3B01G203900.1	417	FBX	1	F-box-like	14	51	5.8e-07
TraesCS3B01G204000.1	431	FBX	1	F-box-like	14	51	4.9e-07
TraesCS3B01G220900.1	403	FBX	1	F-box	85	129	2e-05
TraesCS3B01G262500.1	416	FBX	1	F-box	24	66	3.5e-05
TraesCS3B01G267600.1	402	FBX	1	F-box-like	43	84	2.6e-11
TraesCS3B01G340400.1	402	FBX	1	F-box-like	30	64	1.1e-06
TraesCS3B01G355500.1	477	FBX	1	F-box	20	61	5.1e-07
TraesCS3B01G360100.1	268	FBX	1	F-box	20	61	3e-05
TraesCS3B01G364700.1	400	FBX	1	F-box	85	129	1.4e-07
TraesCS3B01G368000.1	354	FBX	1	F-box-like	19	55	7.2e-06
TraesCS3B01G401700.1	374	FBX	1	F-box	34	68	7.9e-05
TraesCS3B01G403900.1	878	FBX	1	F-box	43	83	6.8e-10
TraesCS3B01G404900.1	413	FBX	1	F-box-like	2	39	1e-06
TraesCS3B01G410600.1	391	FBX	1	F-box	23	63	3.3e-06
TraesCS3B01G418800.1	354	FBX	1	F-box	7	43	1.2e-05
TraesCS3B01G422100.1	480	FBX	1	F-box	19	60	2.7e-07
TraesCS3B01G443100.1	258	FBX	1	F-box-like	18	64	4.1e-10
TraesCS3B01G443800.1	345	FBX	1	F-box-like	32	78	4.1e-10
TraesCS3B01G444000.1	350	FBX	1	F-box-like	37	83	2.9e-07
TraesCS3B01G446900.1	398	FBX	1	F-box-like	18	56	3.1e-06
TraesCS3B01G452300.1	465	FBX	1	F-box-like	121	165	3e-06
TraesCS3B01G452400.1	445	FBX	1	F-box	122	166	9.7e-08
TraesCS3B01G452500.1	473	FBX	1	F-box-like	124	168	1.3e-05
TraesCS3B01G470300.2	447	FBX	1	F-box	97	138	1.4e-07
TraesCS3B01G479700.1	392	FBX	1	F-box	17	64	3.2e-08
TraesCS3B01G479800.1	408	FBX	1	F-box	17	64	7.4e-08
TraesCS3B01G480400.1	394	FBX	1	F-box	11	54	9.2e-06
TraesCS3B01G480500.1	431	FBX	1	F-box-like	59	100	2.4e-06
TraesCS3B01G480600.1	395	FBX	1	F-box	19	63	4.7e-07
TraesCS3B01G480700.1	307	FBX	1	F-box	5	49	8.3e-08
TraesCS3B01G481200.1	393	FBX	1	F-box	24	68	6.9e-08
TraesCS3B01G481700.1	375	FBX	1	F-box	4	47	3.1e-06
TraesCS3B01G483100.1	424	FBX	1	F-box-like	14	55	7e-08
TraesCS3B01G483300.1	433	FBX	1	F-box-like	18	57	1.5e-05
TraesCS3B01G491000.1	399	FBX	1	F-box	21	55	7.7e-07
TraesCS3B01G491100.1	398	FBX	1	F-box	19	54	2.2e-06
TraesCS3B01G491400.1	393	FBX	1	F-box	17	55	1.3e-06
TraesCS3B01G491600.1	215	FBX	1	F-box	8	46	1.7e-07
TraesCS3B01G491800.1	352	FBX	1	F-box	18	56	1.8e-07
TraesCS3B01G491900.1	384	FBX	1	F-box	16	54	3.9e-08
TraesCS3B01G492000.1	388	FBX	1	F-box	19	58	1.1e-10
TraesCS3B01G492300.1	365	FBX	1	F-box	16	52	1.2e-07
TraesCS3B01G492700.1	351	FBX	1	F-box	16	51	4e-08
TraesCS3B01G492800.1	352	FBX	1	F-box	17	52	3.4e-08
TraesCS3B01G494000.1	503	FBX	1	F-box	7	40	7.4e-05
TraesCS3B01G498600.1	387	FBX	1	F-box	17	52	1e-08
TraesCS3B01G505800.1	228	FBX	1	F-box	16	50	2.1e-08
TraesCS3B01G513000.1	376	FBX	1	F-box	13	47	2.5e-05
TraesCS3B01G520900.1	347	FBX	1	F-box	6	38	1.5e-05
TraesCS3B01G528600.1	396	FBX	1	F-box-like	17	61	3e-09
TraesCS3B01G533400.1	391	FBX	1	F-box-like	16	52	5.5e-08
TraesCS3B01G534100.1	262	FBX	1	F-box-like	18	52	1.5e-07
TraesCS3B01G537900.1	213	FBX	1	F-box-like	46	94	4.1e-07
TraesCS3B01G538000.1	220	FBX	1	F-box-like	39	87	9e-06
TraesCS3B01G565100.1	440	FBX	1	F-box-like	11	44	3e-06
TraesCS3B01G565300.1	484	FBX	1	F-box	9	44	4.3e-09
TraesCS3B01G569600.1	462	FBX	1	F-box	6	44	2.7e-10
TraesCS3B01G570000.1	469	FBX	1	F-box-like	43	77	9.7e-07
TraesCS3B01G583100.1	522	FBX	1	F-box	125	163	4.8e-05
TraesCS3B01G583200.1	429	FBX	1	F-box	24	62	3.6e-05
TraesCS3B01G583300.1	468	FBX	1	F-box	30	68	4.1e-05
TraesCS3B01G583400.1	426	FBX	1	F-box	31	66	4.5e-05
TraesCS3B01G583700.1	418	FBX	1	F-box	18	56	2.9e-05
TraesCS3B01G584100.1	434	FBX	1	F-box	38	76	4.7e-05
TraesCS3B01G585900.1	405	FBX	1	F-box	24	62	6.4e-07
TraesCS3B01G592600.1	418	FBX	1	F-box-like	4	45	3.2e-07
TraesCS3B01G593600.1	292	FBX	1	F-box-like	14	52	3.6e-08
TraesCS3B01G598300.1	398	FBX	1	F-box	21	58	2.6e-06
TraesCS3B01G609300.1	446	FBX	1	F-box-like	23	62	2.6e-07
TraesCS3D01G013100.1	382	FBX	1	F-box-like	22	62	3.7e-06
TraesCS3D01G013200.1	438	FBX	1	F-box-like	71	108	5.1e-08
TraesCS3D01G028100.1	396	FBX	1	F-box	86	127	1e-06
TraesCS3D01G031200.1	437	FBX	1	F-box-like	7	40	1.7e-06
TraesCS3D01G032600.1	373	FBX	1	F-box-like	11	47	4.9e-06
TraesCS3D01G062400.2	521	FBX	1	F-box-like	137	179	7.4e-07
TraesCS3D01G063300.1	381	FBX	1	F-box-like	2	36	2e-07
TraesCS3D01G063500.1	385	FBX	1	F-box-like	17	52	7.6e-07
TraesCS3D01G063900.1	456	FBX	1	F-box-like	78	115	9.1e-07
TraesCS3D01G071200.1	274	FBX	1	F-box	1	33	1.4e-06
TraesCS3D01G071300.1	263	FBX	1	F-box	10	51	2.5e-11
TraesCS3D01G071500.1	300	FBX	1	F-box	2	41	4.6e-10
TraesCS3D01G075300.1	402	FBX	1	F-box	33	78	2.6e-05
TraesCS3D01G110400.1	425	FBX	1	F-box-like	10	46	2.3e-06
TraesCS3D01G127000.1	354	FBX	1	F-box-like	26	56	6.4e-06
TraesCS3D01G132200.1	207	FBX	1	F-box-like	25	52	1.9e-05
TraesCS3D01G151000.1	418	FBX	1	F-box	15	50	1.3e-07
TraesCS3D01G179500.1	434	FBX	1	F-box-like	14	51	2e-05
TraesCS3D01G195100.1	403	FBX	1	F-box	85	129	2.5e-06
TraesCS3D01G220000.1	416	FBX	1	F-box	24	66	3.5e-05
TraesCS3D01G239300.1	402	FBX	1	F-box-like	43	84	2.6e-11
TraesCS3D01G249700.1	432	FBX	1	F-box	9	48	2.3e-06
TraesCS3D01G267400.1	361	FBX	1	F-box-like	28	66	5.6e-07
TraesCS3D01G306000.1	401	FBX	1	F-box-like	29	63	6.9e-06
TraesCS3D01G319600.1	474	FBX	1	F-box	20	61	7.3e-07
TraesCS3D01G323400.1	261	FBX	1	F-box	20	61	2.9e-05
TraesCS3D01G324600.1	301	FBX	1	F-box-like	53	92	2.7e-06
TraesCS3D01G327100.1	400	FBX	1	F-box	85	129	3.2e-07
TraesCS3D01G329900.1	356	FBX	1	F-box-like	20	55	7.4e-06
TraesCS3D01G347200.1	386	FBX	1	F-box	21	66	1.1e-07
TraesCS3D01G365400.1	413	FBX	1	F-box-like	2	39	1e-06
TraesCS3D01G370900.1	387	FBX	1	F-box	19	59	3.7e-07
TraesCS3D01G371300.1	284	FBX	1	F-box	22	62	7.8e-06
TraesCS3D01G379700.1	433	FBX	1	F-box	84	119	6.5e-06
TraesCS3D01G382400.1	480	FBX	1	F-box	19	54	1.2e-06
TraesCS3D01G401000.1	420	FBX	1	F-box	26	58	4.8e-05
TraesCS3D01G405300.1	350	FBX	1	F-box-like	37	84	1.5e-09
TraesCS3D01G412900.1	468	FBX	1	F-box-like	121	165	3e-06
TraesCS3D01G413000.1	438	FBX	1	F-box	123	167	1.2e-07
TraesCS3D01G428200.2	447	FBX	1	F-box	97	138	1.4e-07
TraesCS3D01G437700.1	366	FBX	1	F-box-like	14	57	1.4e-07
TraesCS3D01G437800.1	395	FBX	1	F-box-like	20	59	6.5e-08
TraesCS3D01G437900.1	448	FBX	1	F-box	56	103	5.8e-08
TraesCS3D01G440100.1	419	FBX	1	F-box-like	7	48	3.8e-08
TraesCS3D01G446300.1	385	FBX	1	F-box	22	56	2.1e-06
TraesCS3D01G446500.1	371	FBX	1	F-box	8	42	1.2e-07
TraesCS3D01G446600.1	379	FBX	1	F-box	16	52	2.7e-08
TraesCS3D01G451100.1	387	FBX	1	F-box	17	52	3e-08
TraesCS3D01G455200.1	409	FBX	1	F-box	23	57	6.5e-05
TraesCS3D01G456200.1	406	FBX	1	F-box	23	58	7.7e-05
TraesCS3D01G456700.1	395	FBX	1	F-box-like	5	42	3.5e-07
TraesCS3D01G456800.1	452	FBX	1	F-box	65	105	9.8e-05
TraesCS3D01G457100.1	420	FBX	1	F-box	22	59	3.1e-05
TraesCS3D01G471300.1	367	FBX	1	F-box-like	15	53	8.4e-08
TraesCS3D01G472500.1	337	FBX	1	F-box	6	38	1.3e-05
TraesCS3D01G477400.1	397	FBX	1	F-box-like	18	58	1.5e-09
TraesCS3D01G481100.1	381	FBX	1	F-box-like	7	45	6.6e-08
TraesCS3D01G481500.1	390	FBX	1	F-box-like	15	48	1.2e-09
TraesCS3D01G483500.1	204	FBX	1	F-box-like	45	94	6.5e-07
TraesCS3D01G491200.1	381	FBX	1	F-box	7	48	7.4e-05
TraesCS3D01G492000.1	422	FBX	1	F-box-like	9	50	1.4e-07
TraesCS3D01G503300.1	415	FBX	1	F-box-like	11	49	4.9e-07
TraesCS3D01G511700.1	292	FBX	1	F-box-like	43	77	3.8e-07
TraesCS3D01G519500.1	405	FBX	1	F-box-like	18	55	3.6e-06
TraesCS3D01G520300.1	431	FBX	1	F-box	30	68	3.7e-05
TraesCS3D01G523000.1	426	FBX	1	F-box	30	68	3.6e-05
TraesCS3D01G523400.2	419	FBX	1	F-box	19	58	1.5e-05
TraesCS3D01G523700.1	415	FBX	1	F-box	19	62	8.5e-06
TraesCS3D01G532600.1	396	FBX	1	F-box	21	55	8e-08
TraesCS3D01G537700.1	446	FBX	1	F-box-like	23	62	8.5e-08
TraesCS3D01G545500.1	393	FBX	1	F-box-like	3	38	2.7e-09
TraesCS4A01G013800.1	439	FBX	1	F-box	32	71	1.8e-09
TraesCS4A01G013900.1	440	FBX	1	F-box	4	43	1.3e-09
TraesCS4A01G019200.1	406	FBX	1	F-box	20	61	4.3e-05
TraesCS4A01G038900.1	427	FBX	1	F-box	4	43	2.1e-07
TraesCS4A01G042900.1	185	FBX	1	F-box-like	45	85	5.8e-08
TraesCS4A01G048600.1	327	FBX	1	F-box	19	55	4e-06
TraesCS4A01G049600.1	386	FBX	1	F-box	12	47	4.8e-07
TraesCS4A01G127600.1	371	FBX	1	F-box-like	24	58	1.5e-05
TraesCS4A01G142500.3	629	FBX	1	F-box-like	44	77	5.5e-06
TraesCS4A01G196700.1	461	FBX	1	F-box	7	45	7.2e-05
TraesCS4A01G198200.1	328	FBX	1	F-box-like	27	72	2.1e-06
TraesCS4A01G213000.2	427	FBX	1	F-box	25	63	6.2e-05
TraesCS4A01G218600.1	475	FBX	1	F-box-like	62	96	1.2e-06
TraesCS4A01G234900.1	437	FBX	1	F-box	11	50	2.6e-08
TraesCS4A01G256400.1	420	FBX	1	F-box-like	47	85	7.5e-10
TraesCS4A01G309100.1	385	FBX	1	F-box-like	18	52	9.5e-07
TraesCS4A01G316100.1	236	FBX	1	F-box	29	65	1.6e-05
TraesCS4A01G322700.1	559	FBX	1	F-box	118	150	3.2e-06
TraesCS4A01G322800.1	551	FBX	1	F-box-like	109	140	1.3e-07
TraesCS4A01G323200.1	557	FBX	1	F-box-like	115	146	1.3e-07
TraesCS4A01G323300.1	559	FBX	1	F-box	118	150	3.2e-06
TraesCS4A01G329900.1	379	FBX	1	F-box	23	59	3.5e-06
TraesCS4A01G332400.1	462	FBX	1	F-box	17	51	6.2e-06
TraesCS4A01G332700.1	173	FBX	1	F-box	7	49	3.2e-07
TraesCS4A01G333000.1	410	FBX	1	F-box-like	13	46	6.8e-06
TraesCS4A01G347400.1	477	FBX	1	F-box	18	51	1.3e-05
TraesCS4A01G347900.1	407	FBX	1	F-box	10	50	8.6e-06
TraesCS4A01G350800.1	359	FBX	1	F-box	24	64	3.6e-05
TraesCS4A01G350900.1	378	FBX	1	F-box-like	17	55	6.2e-07
TraesCS4A01G351400.1	188	FBX	1	F-box	17	58	2.3e-07
TraesCS4A01G356900.1	391	FBX	1	F-box	14	45	2.5e-07
TraesCS4A01G359300.1	467	FBX	1	F-box	18	55	5.3e-06
TraesCS4A01G366300.1	530	FBX	1	F-box	20	59	2.1e-05
TraesCS4A01G366500.1	261	FBX	1	F-box	15	57	2.1e-07
TraesCS4A01G366600.1	748	FBX	1	F-box	14	60	1.5e-09
TraesCS4A01G382600.1	401	FBX	1	F-box	30	64	8.9e-07
TraesCS4A01G423300.1	384	FBX	1	F-box-like	2	41	2.6e-06
TraesCS4A01G423400.1	385	FBX	1	F-box-like	4	46	4.5e-08
TraesCS4A01G435800.1	398	FBX	1	F-box	3	42	0.0001
TraesCS4A01G461300.3	398	FBX	1	F-box-like	9	49	5.7e-06
TraesCS4A01G464400.1	368	FBX	1	F-box	30	63	8.5e-06
TraesCS4A01G465100.1	315	FBX	1	F-box	52	84	9.5e-06
TraesCS4A01G465500.1	398	FBX	1	F-box	34	66	5.1e-06
TraesCS4A01G466200.1	364	FBX	1	F-box	31	65	1.8e-06
TraesCS4A01G466400.1	381	FBX	1	F-box	22	56	3.4e-05
TraesCS4A01G467900.1	393	FBX	1	F-box	23	57	7.3e-07
TraesCS4A01G469400.1	399	FBX	1	F-box	35	67	7e-06
TraesCS4A01G473800.1	423	FBX	1	F-box	56	92	5.1e-07
TraesCS4A01G473900.1	437	FBX	1	F-box	65	95	2.3e-05
TraesCS4A01G474400.1	506	FBX	1	F-box	65	97	7.4e-07
TraesCS4A01G474600.1	437	FBX	1	F-box	65	95	1.5e-06
TraesCS4B01G020500.2	548	FBX	1	F-box	9	56	6.8e-09
TraesCS4B01G021400.1	765	FBX	1	F-box	9	56	1e-08
TraesCS4B01G025000.1	398	FBX	1	F-box	21	61	1.6e-06
TraesCS4B01G025100.2	411	FBX	1	F-box	35	75	5.4e-07
TraesCS4B01G029100.1	319	FBX	1	F-box	23	59	1.5e-07
TraesCS4B01G058300.1	420	FBX	1	F-box-like	47	85	7.5e-10
TraesCS4B01G080100.1	439	FBX	1	F-box	11	51	1.5e-06
TraesCS4B01G095100.1	382	FBX	1	F-box	159	190	8.5e-08
TraesCS4B01G097400.1	449	FBX	1	F-box-like	36	74	2.4e-07
TraesCS4B01G100200.1	333	FBX	1	F-box-like	8	48	7.5e-06
TraesCS4B01G100500.1	386	FBX	1	F-box	12	52	9.7e-07
TraesCS4B01G102800.1	540	FBX	1	F-box	25	63	2.1e-05
TraesCS4B01G103600.1	421	FBX	1	F-box	22	55	5.2e-05
TraesCS4B01G115300.1	453	FBX	1	F-box	100	140	4.1e-05
TraesCS4B01G117200.1	328	FBX	1	F-box-like	28	73	4.7e-06
TraesCS4B01G177100.1	371	FBX	1	F-box-like	24	58	1.5e-05
TraesCS4B01G183700.1	295	FBX	1	F-box-like	34	80	2.9e-08
TraesCS4B01G183800.1	306	FBX	1	F-box-like	34	80	7.5e-09
TraesCS4B01G255100.1	391	FBX	1	F-box	12	45	9.2e-07
TraesCS4B01G255300.1	401	FBX	1	F-box	24	59	2.6e-07
TraesCS4B01G263400.1	182	FBX	1	F-box-like	43	83	5.7e-08
TraesCS4B01G264600.1	527	FBX	1	F-box	2	41	5.6e-08
TraesCS4B01G266900.1	160	FBX	1	F-box	4	41	4.9e-08
TraesCS4B01G285100.1	452	FBX	1	F-box	20	61	5e-05
TraesCS4B01G285300.2	444	FBX	1	F-box	40	76	3.8e-05
TraesCS4B01G337700.1	412	FBX	1	F-box	22	60	2.2e-06
TraesCS4B01G337800.1	361	FBX	1	F-box-like	17	51	4.4e-06
TraesCS4B01G367100.1	366	FBX	1	F-box	32	68	1.8e-06
TraesCS4B01G392900.1	403	FBX	1	F-box-like	43	78	4.9e-06
TraesCS4D01G005200.1	408	FBX	1	F-box-like	17	52	6.7e-07
TraesCS4D01G022900.1	463	FBX	1	F-box	21	60	7.3e-09
TraesCS4D01G023300.1	256	FBX	1	F-box	9	47	4.5e-09
TraesCS4D01G079000.1	391	FBX	1	F-box	11	52	2.1e-06
TraesCS4D01G093800.1	472	FBX	1	F-box-like	59	98	4.4e-07
TraesCS4D01G097100.1	386	FBX	1	F-box	12	52	2.5e-06
TraesCS4D01G099400.1	540	FBX	1	F-box	25	63	5.5e-05
TraesCS4D01G099800.1	540	FBX	1	F-box	25	63	5.2e-05
TraesCS4D01G148000.1	625	FBX	1	F-box-like	10	43	2.7e-06
TraesCS4D01G178800.1	368	FBX	1	F-box-like	24	58	1.5e-05
TraesCS4D01G222500.1	374	FBX	1	F-box	7	36	9e-06
TraesCS4D01G254900.1	401	FBX	1	F-box	30	64	9.1e-07
TraesCS4D01G255000.1	211	FBX	1	F-box	23	59	2.7e-07
TraesCS4D01G263600.1	181	FBX	1	F-box-like	41	81	5.6e-08
TraesCS4D01G264600.1	520	FBX	1	F-box	2	39	3.3e-07
TraesCS4D01G264900.1	514	FBX	1	F-box	2	41	3.2e-09
TraesCS4D01G274100.1	142	FBX	1	F-box-like	51	97	3.2e-13
TraesCS4D01G283900.1	406	FBX	1	F-box	20	61	4.9e-05
TraesCS4D01G284100.1	330	FBX	1	F-box-like	3	33	4.8e-06
TraesCS4D01G288900.1	436	FBX	1	F-box	4	39	2.8e-09
TraesCS4D01G289000.1	439	FBX	1	F-box	32	72	7.3e-11
TraesCS4D01G333100.1	412	FBX	1	F-box-like	22	58	8.9e-07
TraesCS4D01G333200.1	398	FBX	1	F-box	15	53	5.1e-06
TraesCS4D01G340400.1	223	FBX	1	F-box	56	90	4.5e-05
TraesCS4D01G352300.1	593	FBX	1	F-box-like	7	42	2.3e-07
TraesCS4D01G356700.1	449	FBX	1	F-box	5	41	2.8e-05
TraesCS4D01G360400.1	404	FBX	1	F-box	32	68	2.1e-06
TraesCS5A01G005000.1	387	FBX	1	F-box	18	53	6.3e-07
TraesCS5A01G005700.1	433	FBX	1	F-box	67	103	5.4e-07
TraesCS5A01G027700.1	832	FBX	1	F-box	35	75	2e-07
TraesCS5A01G037300.1	452	FBX	1	F-box	7	41	1.8e-08
TraesCS5A01G051300.1	369	FBX	1	F-box-like	23	58	6.7e-06
TraesCS5A01G053300.1	390	FBX	1	F-box-like	19	55	1.6e-07
TraesCS5A01G058400.2	598	FBX	1	F-box	132	166	3.1e-05
TraesCS5A01G075400.1	306	FBX	1	F-box-like	13	59	4e-09
TraesCS5A01G080400.1	423	FBX	1	F-box	5	44	1.2e-10
TraesCS5A01G094200.1	452	FBX	1	F-box	84	112	2.4e-05
TraesCS5A01G161400.1	527	FBX	1	F-box	49	79	5.2e-05
TraesCS5A01G170400.1	431	FBX	1	F-box	51	82	2.3e-06
TraesCS5A01G170700.1	417	FBX	1	F-box	32	62	5.9e-05
TraesCS5A01G170800.1	408	FBX	1	F-box-like	21	56	9.8e-07
TraesCS5A01G183400.1	371	FBX	1	F-box-like	20	52	5.6e-07
TraesCS5A01G183700.1	137	FBX	1	F-box-like	22	59	1.4e-09
TraesCS5A01G192600.1	505	FBX	1	F-box	28	66	2e-06
TraesCS5A01G193600.1	152	FBX	1	F-box	21	46	6.2e-05
TraesCS5A01G201100.1	374	FBX	1	F-box-like	11	44	1.7e-05
TraesCS5A01G236500.1	432	FBX	1	F-box-like	18	50	1.8e-07
TraesCS5A01G252500.1	405	FBX	1	F-box-like	17	58	2e-07
TraesCS5A01G253800.1	424	FBX	1	F-box	20	59	1.8e-08
TraesCS5A01G260800.1	522	FBX	1	F-box	56	93	5.2e-06
TraesCS5A01G275000.1	226	FBX	1	F-box	8	50	3.1e-09
TraesCS5A01G275500.1	509	FBX	1	F-box-like	46	77	3.7e-06
TraesCS5A01G281000.1	522	FBX	1	F-box	45	79	6.3e-07
TraesCS5A01G309400.1	374	FBX	1	F-box	12	45	5.4e-07
TraesCS5A01G309500.1	369	FBX	1	F-box-like	4	39	5e-07
TraesCS5A01G325100.1	361	FBX	1	F-box	9	49	5.8e-05
TraesCS5A01G326000.1	419	FBX	1	F-box	14	47	5.1e-06
TraesCS5A01G326400.1	419	FBX	1	F-box	15	51	8.1e-06
TraesCS5A01G326500.1	416	FBX	1	F-box	15	50	3.8e-06
TraesCS5A01G326600.1	421	FBX	1	F-box	17	54	4.1e-06
TraesCS5A01G335900.1	317	FBX	1	F-box-like	25	60	3e-06
TraesCS5A01G357900.1	104	FBX	1	F-box-like	11	51	9.6e-08
TraesCS5A01G376800.1	293	FBX	1	F-box-like	23	64	4.7e-09
TraesCS5A01G388600.1	251	FBX	1	F-box	5	42	4.1e-10
TraesCS5A01G406800.1	477	FBX	1	F-box	111	157	7.5e-05
TraesCS5A01G409300.1	1249	FBX	1	F-box-like	41	71	1.7e-05
TraesCS5A01G417700.1	426	FBX	1	F-box	2	61	6.9e-05
TraesCS5A01G451100.1	365	FBX	1	F-box	8	53	1.6e-06
TraesCS5A01G458500.1	386	FBX	1	F-box	12	46	3.9e-06
TraesCS5A01G458800.1	380	FBX	1	F-box	6	40	1.7e-08
TraesCS5A01G471800.1	203	FBX	1	F-box-like	11	56	7.8e-06
TraesCS5A01G474200.1	452	FBX	1	F-box-like	8	48	5.1e-06
TraesCS5A01G494000.1	429	FBX	1	F-box	10	42	1.4e-07
TraesCS5A01G507700.1	413	FBX	1	F-box	23	59	4.9e-06
TraesCS5A01G527700.1	310	FBX	1	F-box-like	7	39	3.5e-06
TraesCS5A01G527900.1	537	FBX	1	F-box-like	13	47	1.2e-05
TraesCS5A01G534800.1	213	FBX	1	F-box	33	66	3e-06
TraesCS5A01G541600.1	146	FBX	1	F-box	2	42	8.8e-08
TraesCS5A01G541700.1	277	FBX	1	F-box-like	13	50	2.9e-07
TraesCS5B01G026800.1	901	FBX	1	F-box	61	102	2.2e-08
TraesCS5B01G026900.1	874	FBX	1	F-box	36	76	1.3e-09
TraesCS5B01G027100.1	854	FBX	1	F-box	11	51	5e-08
TraesCS5B01G027200.1	871	FBX	1	F-box	32	73	6e-09
TraesCS5B01G027900.1	490	FBX	1	F-box	40	75	4.4e-06
TraesCS5B01G028100.1	481	FBX	1	F-box	31	66	2.6e-05
TraesCS5B01G038200.1	431	FBX	1	F-box	7	41	8.5e-07
TraesCS5B01G044900.1	479	FBX	1	F-box	30	65	1e-05
TraesCS5B01G052200.1	359	FBX	1	F-box-like	6	47	5.5e-08
TraesCS5B01G058300.1	597	FBX	1	F-box	131	166	2.2e-05
TraesCS5B01G059500.1	445	FBX	1	F-box	53	86	3.2e-05
TraesCS5B01G063100.1	318	FBX	1	F-box-like	19	55	8e-08
TraesCS5B01G079700.1	401	FBX	1	F-box	38	78	1.3e-06
TraesCS5B01G080800.2	500	FBX	1	F-box	23	61	1.6e-05
TraesCS5B01G081700.1	166	FBX	1	F-box-like	12	59	1.4e-09
TraesCS5B01G100300.1	402	FBX	1	F-box	34	61	3.4e-05
TraesCS5B01G158800.1	527	FBX	1	F-box	49	79	5.2e-05
TraesCS5B01G167200.1	431	FBX	1	F-box	51	82	2.2e-05
TraesCS5B01G167500.1	417	FBX	1	F-box	32	62	4.5e-06
TraesCS5B01G167700.1	402	FBX	1	F-box-like	21	56	9.6e-07
TraesCS5B01G180600.1	438	FBX	1	F-box	26	72	8.2e-05
TraesCS5B01G181000.1	425	FBX	1	F-box	27	60	7.6e-05
TraesCS5B01G181100.1	494	FBX	1	F-box	27	60	9.2e-05
TraesCS5B01G181600.1	399	FBX	1	F-box-like	19	57	3e-08
TraesCS5B01G188900.1	94	FBX	1	F-box-like	21	49	5.4e-08
TraesCS5B01G198900.1	419	FBX	1	F-box	33	72	6.7e-09
TraesCS5B01G199700.1	374	FBX	1	F-box-like	9	43	1.6e-05
TraesCS5B01G199800.1	366	FBX	1	F-box	6	41	3.7e-05
TraesCS5B01G235000.1	432	FBX	1	F-box-like	18	50	1.8e-07
TraesCS5B01G251200.1	407	FBX	1	F-box-like	17	55	3.8e-07
TraesCS5B01G252700.1	469	FBX	1	F-box	65	104	4.8e-08
TraesCS5B01G253100.1	502	FBX	1	F-box	18	58	3e-09
TraesCS5B01G253200.3	551	FBX	1	F-box	18	58	4.2e-08
TraesCS5B01G259200.1	522	FBX	1	F-box	56	89	3.3e-05
TraesCS5B01G272400.1	514	FBX	1	F-box	59	95	1.9e-05
TraesCS5B01G274800.2	243	FBX	1	F-box	25	67	2.2e-09
TraesCS5B01G275000.1	514	FBX	1	F-box	52	84	7.5e-05
TraesCS5B01G276800.1	547	FBX	1	F-box	60	94	3.6e-06
TraesCS5B01G284300.1	344	FBX	1	F-box-like	18	63	6.9e-06
TraesCS5B01G294300.1	400	FBX	1	F-box-like	27	64	2.6e-07
TraesCS5B01G310200.1	373	FBX	1	F-box	12	45	6.1e-07
TraesCS5B01G310300.1	388	FBX	1	F-box-like	22	57	2.1e-07
TraesCS5B01G326800.1	419	FBX	1	F-box	15	50	1.6e-05
TraesCS5B01G326900.1	400	FBX	1	F-box	17	52	2.4e-05
TraesCS5B01G335100.1	319	FBX	1	F-box-like	25	60	1.9e-05
TraesCS5B01G337800.1	389	FBX	1	F-box	10	47	8.8e-05
TraesCS5B01G342300.1	180	FBX	1	F-box	15	54	1.7e-05
TraesCS5B01G356600.1	291	FBX	1	F-box	24	65	1.3e-06
TraesCS5B01G380300.1	281	FBX	1	F-box-like	15	56	4.4e-09
TraesCS5B01G387400.1	448	FBX	1	F-box	65	102	1.4e-07
TraesCS5B01G393600.1	429	FBX	1	F-box	8	44	4.3e-07
TraesCS5B01G411800.1	477	FBX	1	F-box	111	157	4.2e-05
TraesCS5B01G440900.1	577	FBX	1	F-box	3	46	7.3e-07
TraesCS5B01G459700.1	328	FBX	1	F-box	8	48	2.3e-05
TraesCS5B01G459800.1	345	FBX	1	F-box	8	54	3e-07
TraesCS5B01G459900.1	382	FBX	1	F-box	15	59	2.6e-07
TraesCS5B01G467400.1	356	FBX	1	F-box	2	43	1.2e-07
TraesCS5B01G467700.3	430	FBX	1	F-box	56	89	2.9e-08
TraesCS5B01G467800.1	381	FBX	1	F-box	6	40	1.8e-06
TraesCS5B01G468200.1	381	FBX	1	F-box	6	41	1.9e-09
TraesCS5B01G484100.1	224	FBX	1	F-box-like	11	55	1.1e-06
TraesCS5B01G484300.1	203	FBX	1	F-box-like	11	55	4.6e-06
TraesCS5B01G505700.1	501	FBX	1	F-box	5	49	1.9e-06
TraesCS5B01G505800.3	485	FBX	1	F-box	13	58	1.1e-05
TraesCS5B01G505900.1	451	FBX	1	F-box	8	49	1.7e-05
TraesCS5B01G506000.2	539	FBX	1	F-box	15	56	2.2e-06
TraesCS5B01G506200.1	392	FBX	1	F-box	17	57	1e-05
TraesCS5B01G506300.1	766	FBX	1	F-box	9	54	1.8e-09
TraesCS5B01G506400.1	547	FBX	1	F-box	11	49	8.5e-05
TraesCS5B01G506700.1	453	FBX	1	F-box	7	49	1.7e-07
TraesCS5B01G506800.1	513	FBX	1	F-box-like	10	48	2.3e-07
TraesCS5B01G506900.1	439	FBX	1	F-box	17	59	1.6e-06
TraesCS5B01G509800.1	465	FBX	1	F-box-like	57	90	6.9e-08
TraesCS5B01G510300.1	455	FBX	1	F-box	54	95	2.5e-06
TraesCS5B01G510400.1	196	FBX	1	F-box-like	12	51	4.8e-06
TraesCS5B01G515700.1	430	FBX	1	F-box	14	45	2.8e-07
TraesCS5B01G522100.1	379	FBX	1	F-box	17	59	7.1e-06
TraesCS5B01G522200.1	379	FBX	1	F-box	17	58	1.8e-07
TraesCS5B01G522300.1	299	FBX	1	F-box	17	58	1.3e-06
TraesCS5B01G524800.1	403	FBX	1	F-box	41	86	1.4e-07
TraesCS5B01G525000.1	384	FBX	1	F-box	20	65	6.9e-06
TraesCS5B01G525100.1	399	FBX	1	F-box-like	33	72	1.6e-05
TraesCS5B01G525700.1	392	FBX	1	F-box	2	45	7.4e-05
TraesCS5B01G534500.1	430	FBX	1	F-box	51	86	2e-08
TraesCS5B01G544300.1	384	FBX	1	F-box-like	13	48	3e-07
TraesCS5B01G546600.1	475	FBX	1	F-box-like	18	54	9.5e-07
TraesCS5B01G555200.1	563	FBX	1	F-box	122	154	4.9e-08
TraesCS5B01G555300.1	557	FBX	1	F-box-like	115	146	1.4e-07
TraesCS5B01G555600.1	441	FBX	1	F-box-like	109	140	1.1e-07
TraesCS5B01G555700.1	563	FBX	1	F-box	121	153	1.3e-06
TraesCS5D01G006900.1	238	FBX	1	F-box	23	59	9.5e-06
TraesCS5D01G011700.1	328	FBX	1	F-box	18	53	3.5e-07
TraesCS5D01G012700.1	236	FBX	1	F-box-like	23	60	5e-07
TraesCS5D01G022600.1	288	FBX	1	F-box-like	4	44	1.1e-06
TraesCS5D01G035400.1	875	FBX	1	F-box	34	75	9.2e-09
TraesCS5D01G035500.1	876	FBX	1	F-box	36	76	4.8e-08
TraesCS5D01G037200.1	481	FBX	1	F-box	31	66	2.6e-05
TraesCS5D01G049900.1	479	FBX	1	F-box	30	65	4.5e-06
TraesCS5D01G057900.1	414	FBX	1	F-box-like	40	67	8e-06
TraesCS5D01G058300.1	412	FBX	1	F-box-like	23	65	4.9e-08
TraesCS5D01G062300.1	367	FBX	1	F-box	9	50	2.5e-05
TraesCS5D01G064500.1	389	FBX	1	F-box-like	19	55	4.5e-07
TraesCS5D01G068600.1	372	FBX	1	F-box-like	2	30	9.4e-07
TraesCS5D01G069500.1	596	FBX	1	F-box	130	165	2.2e-05
TraesCS5D01G072800.1	491	FBX	1	F-box	23	62	3.9e-07
TraesCS5D01G072900.1	480	FBX	1	F-box	21	58	6e-07
TraesCS5D01G086100.1	424	FBX	1	F-box	12	51	7.1e-05
TraesCS5D01G086600.1	387	FBX	1	F-box	21	64	2.7e-06
TraesCS5D01G088900.1	306	FBX	1	F-box-like	13	59	4e-09
TraesCS5D01G092100.1	320	FBX	1	F-box	5	44	2.5e-09
TraesCS5D01G106500.1	450	FBX	1	F-box	84	114	1.8e-05
TraesCS5D01G166300.1	527	FBX	1	F-box	49	79	5.2e-05
TraesCS5D01G174900.1	431	FBX	1	F-box	51	82	2.2e-05
TraesCS5D01G175300.1	417	FBX	1	F-box-like	27	63	5.2e-07
TraesCS5D01G175500.1	360	FBX	1	F-box-like	20	56	4.3e-07
TraesCS5D01G196000.1	95	FBX	1	F-box-like	22	50	5.6e-08
TraesCS5D01G206800.1	366	FBX	1	F-box	6	41	3.2e-05
TraesCS5D01G243500.1	418	FBX	1	F-box-like	4	36	1.7e-07
TraesCS5D01G260100.1	403	FBX	1	F-box-like	15	53	3.8e-07
TraesCS5D01G261400.1	441	FBX	1	F-box	37	76	4.4e-08
TraesCS5D01G261900.3	553	FBX	1	F-box	18	58	4.2e-08
TraesCS5D01G262200.1	462	FBX	1	F-box	17	57	6.3e-09
TraesCS5D01G268300.1	504	FBX	1	F-box	38	71	3.2e-05
TraesCS5D01G271700.1	514	FBX	1	F-box	32	71	1.6e-06
TraesCS5D01G282600.1	243	FBX	1	F-box	25	67	3.5e-09
TraesCS5D01G282900.1	514	FBX	1	F-box-like	51	82	3.7e-06
TraesCS5D01G284400.1	422	FBX	1	F-box	60	94	3.7e-06
TraesCS5D01G287500.1	518	FBX	1	F-box	40	73	2.4e-06
TraesCS5D01G287900.1	517	FBX	1	F-box	36	71	1.5e-07
TraesCS5D01G292400.1	344	FBX	1	F-box-like	18	63	2e-07
TraesCS5D01G292600.1	426	FBX	1	F-box	8	44	2.3e-05
TraesCS5D01G298100.1	560	FBX	1	F-box	96	130	3.2e-05
TraesCS5D01G302500.1	275	FBX	1	F-box-like	6	40	1.2e-06
TraesCS5D01G310700.1	417	FBX	1	F-box-like	19	55	4e-07
TraesCS5D01G316500.1	373	FBX	1	F-box	12	45	6.1e-07
TraesCS5D01G316600.1	370	FBX	1	F-box-like	4	39	6.3e-07
TraesCS5D01G332500.1	420	FBX	1	F-box	15	50	8e-07
TraesCS5D01G332600.1	410	FBX	1	F-box	14	50	2.9e-06
TraesCS5D01G332700.1	423	FBX	1	F-box	17	52	2.3e-06
TraesCS5D01G332800.1	260	FBX	1	F-box	17	53	2.6e-05
TraesCS5D01G332900.1	398	FBX	1	F-box	17	53	9.3e-06
TraesCS5D01G333000.1	421	FBX	1	F-box	17	54	8.9e-07
TraesCS5D01G340800.1	319	FBX	1	F-box-like	27	62	1.5e-06
TraesCS5D01G343600.1	318	FBX	1	F-box-like	13	47	1.2e-05
TraesCS5D01G356400.1	490	FBX	1	F-box	11	48	4.8e-05
TraesCS5D01G361300.1	291	FBX	1	F-box	25	66	6.1e-06
TraesCS5D01G362800.1	117	FBX	1	F-box-like	31	65	1e-05
TraesCS5D01G379400.1	413	FBX	1	F-box-like	10	44	1.5e-05
TraesCS5D01G386700.1	292	FBX	1	F-box-like	22	63	1.1e-08
TraesCS5D01G398600.1	441	FBX	1	F-box	5	41	1e-09
TraesCS5D01G425300.1	402	FBX	1	F-box	43	78	5.4e-05
TraesCS5D01G445300.1	453	FBX	1	F-box	1	45	3.6e-07
TraesCS5D01G448300.1	389	FBX	1	F-box	22	61	3e-09
TraesCS5D01G461300.1	409	FBX	1	F-box	41	86	6.4e-07
TraesCS5D01G468500.1	281	FBX	1	F-box	12	45	4.3e-09
TraesCS5D01G469200.1	380	FBX	1	F-box	6	37	2.4e-08
TraesCS5D01G469500.1	415	FBX	1	F-box	6	39	7.3e-09
TraesCS5D01G469900.1	381	FBX	1	F-box	6	41	1.9e-09
TraesCS5D01G484100.1	371	FBX	1	F-box-like	11	56	6.4e-06
TraesCS5D01G484300.1	203	FBX	1	F-box-like	11	56	1.8e-06
TraesCS5D01G506600.1	395	FBX	1	F-box	15	57	3.6e-05
TraesCS5D01G506700.2	745	FBX	1	F-box	12	58	7.1e-10
TraesCS5D01G509900.1	460	FBX	1	F-box-like	57	90	6.9e-08
TraesCS5D01G521000.1	379	FBX	1	F-box	18	58	5.5e-06
TraesCS5D01G521400.1	461	FBX	1	F-box	16	50	2.1e-05
TraesCS5D01G523800.1	383	FBX	1	F-box	17	59	4.9e-05
TraesCS5D01G524900.1	354	FBX	1	F-box-like	12	54	3.1e-07
TraesCS5D01G540200.1	462	FBX	1	F-box	17	51	6.2e-06
TraesCS5D01G540400.1	386	FBX	1	F-box	5	43	9.7e-05
TraesCS5D01G541300.2	399	FBX	1	F-box	5	48	5.3e-06
TraesCS5D01G541700.1	443	FBX	1	F-box	7	48	8.5e-06
TraesCS5D01G543200.1	379	FBX	1	F-box	23	59	1.9e-06
TraesCS5D01G543700.1	390	FBX	1	F-box-like	17	51	1.2e-05
TraesCS5D01G566400.1	733	FBX	1	F-box	362	397	9.8e-05
TraesCS6A01G003900.1	310	FBX	1	F-box	9	45	1.8e-05
TraesCS6A01G004200.1	428	FBX	1	F-box	7	45	4.3e-08
TraesCS6A01G007500.1	452	FBX	1	F-box	46	85	0.0001
TraesCS6A01G008200.1	389	FBX	1	F-box	17	57	6.7e-06
TraesCS6A01G010000.1	543	FBX	1	F-box	8	40	1.2e-06
TraesCS6A01G015700.1	415	FBX	1	F-box	59	84	3e-06
TraesCS6A01G017200.1	366	FBX	1	F-box	11	48	1.6e-07
TraesCS6A01G026000.1	292	FBX	1	F-box-like	6	47	1.3e-07
TraesCS6A01G037100.2	422	FBX	1	F-box-like	11	47	1.7e-06
TraesCS6A01G051000.1	372	FBX	1	F-box-like	68	112	3.2e-08
TraesCS6A01G054100.1	334	FBX	1	F-box-like	27	61	1.4e-06
TraesCS6A01G054300.1	654	FBX	1	F-box-like	27	61	2.3e-06
TraesCS6A01G056000.1	368	FBX	1	F-box-like	22	57	5.9e-06
TraesCS6A01G056700.1	391	FBX	1	F-box	12	47	1.7e-05
TraesCS6A01G057000.1	298	FBX	1	F-box-like	18	52	4.7e-06
TraesCS6A01G057100.1	309	FBX	1	F-box	13	51	1.3e-05
TraesCS6A01G057200.1	414	FBX	1	F-box-like	63	98	1.7e-06
TraesCS6A01G057600.1	381	FBX	1	F-box	13	52	0.0001
TraesCS6A01G057800.1	374	FBX	1	F-box-like	15	49	5.7e-06
TraesCS6A01G058900.1	384	FBX	1	F-box-like	22	55	1.4e-06
TraesCS6A01G062000.1	423	FBX	1	F-box-like	19	57	1e-05
TraesCS6A01G062100.1	361	FBX	1	F-box	22	61	3.9e-05
TraesCS6A01G062200.1	399	FBX	1	F-box-like	20	62	1.5e-06
TraesCS6A01G062500.1	387	FBX	1	F-box-like	21	54	1.3e-05
TraesCS6A01G063600.1	443	FBX	1	F-box-like	63	97	2.6e-06
TraesCS6A01G063700.1	399	FBX	1	F-box-like	21	62	3.7e-06
TraesCS6A01G064000.1	399	FBX	1	F-box	16	58	6.7e-06
TraesCS6A01G073200.1	389	FBX	1	F-box-like	23	59	1.4e-05
TraesCS6A01G073500.1	399	FBX	1	F-box	22	66	2.7e-05
TraesCS6A01G075800.1	375	FBX	1	F-box	7	46	9.9e-05
TraesCS6A01G076400.2	395	FBX	1	F-box-like	21	58	9.5e-07
TraesCS6A01G077100.1	392	FBX	1	F-box-like	19	56	4.6e-07
TraesCS6A01G077200.1	187	FBX	1	F-box-like	6	38	3.8e-06
TraesCS6A01G077600.1	299	FBX	1	F-box	34	76	8.9e-05
TraesCS6A01G083500.1	396	FBX	1	F-box	13	55	5.4e-05
TraesCS6A01G083600.1	395	FBX	1	F-box	13	54	3e-05
TraesCS6A01G089600.1	341	FBX	1	F-box-like	30	74	2.5e-07
TraesCS6A01G090000.1	353	FBX	1	F-box-like	45	88	4.8e-10
TraesCS6A01G100400.1	435	FBX	1	F-box-like	42	75	1.8e-06
TraesCS6A01G100500.1	819	FBX	1	F-box	435	475	1e-05
TraesCS6A01G114700.1	523	FBX	1	F-box	101	141	2.7e-05
TraesCS6A01G119500.1	387	FBX	1	F-box	4	39	1.8e-06
TraesCS6A01G134200.1	424	FBX	1	F-box	37	78	6.5e-06
TraesCS6A01G140700.1	429	FBX	1	F-box	15	50	4.7e-09
TraesCS6A01G146300.2	376	FBX	1	F-box	30	64	3.1e-06
TraesCS6A01G157200.1	277	FBX	1	F-box	9	42	1.2e-05
TraesCS6A01G162200.1	397	FBX	1	F-box	11	49	1.1e-06
TraesCS6A01G233000.1	424	FBX	1	F-box	12	50	4.8e-08
TraesCS6A01G245700.1	419	FBX	1	F-box	60	99	5e-06
TraesCS6A01G249800.1	496	FBX	1	F-box-like	60	96	8.4e-06
TraesCS6A01G261600.1	149	FBX	1	F-box-like	3	45	2.7e-12
TraesCS6A01G304200.1	386	FBX	1	F-box-like	63	95	3.2e-07
TraesCS6A01G307000.1	253	FBX	1	F-box-like	16	53	1.1e-05
TraesCS6A01G314800.1	385	FBX	1	F-box	9	48	5.1e-05
TraesCS6A01G319400.1	470	FBX	1	F-box	10	43	9.7e-05
TraesCS6A01G340700.1	493	FBX	1	F-box	24	58	1.3e-05
TraesCS6A01G341000.1	286	FBX	1	F-box	9	45	1.1e-06
TraesCS6A01G358200.1	509	FBX	1	F-box	44	78	2.6e-05
TraesCS6A01G358300.1	457	FBX	1	F-box	33	65	3.6e-05
TraesCS6A01G373100.1	537	FBX	1	F-box	125	160	2e-08
TraesCS6A01G383100.1	107	FBX	1	F-box	8	50	8.1e-08
TraesCS6A01G396600.1	775	FBX	1	F-box	20	51	2.9e-05
TraesCS6A01G396700.1	475	FBX	1	F-box	12	45	2.5e-06
TraesCS6A01G396900.1	473	FBX	1	F-box	12	46	1.3e-06
TraesCS6A01G397400.1	530	FBX	1	F-box	84	117	5.7e-05
TraesCS6A01G400400.1	519	FBX	1	F-box	10	47	4.9e-05
TraesCS6A01G401800.1	563	FBX	1	F-box	11	48	4.9e-07
TraesCS6A01G406800.2	549	FBX	1	F-box	30	64	3.9e-06
TraesCS6A01G407000.1	495	FBX	1	F-box	10	47	4.5e-05
TraesCS6A01G407500.1	583	FBX	1	F-box	30	64	7.7e-05
TraesCS6A01G407600.1	529	FBX	1	F-box	35	69	5.5e-06
TraesCS6A01G407900.2	464	FBX	1	F-box	8	42	6.1e-07
TraesCS6A01G408000.1	372	FBX	1	F-box	9	43	1.9e-07
TraesCS6A01G408100.1	708	FBX	1	F-box	246	278	1.3e-05
TraesCS6A01G413900.1	370	FBX	1	F-box	16	52	2.2e-05
TraesCS6B01G000800.1	450	FBX	1	F-box	6	40	6.3e-05
TraesCS6B01G001000.1	428	FBX	1	F-box	7	45	1.2e-07
TraesCS6B01G001100.1	218	FBX	1	F-box	9	46	4.9e-08
TraesCS6B01G006700.1	225	FBX	1	F-box	8	42	3.7e-09
TraesCS6B01G008000.1	436	FBX	1	F-box	10	49	3.9e-06
TraesCS6B01G009400.1	271	FBX	1	F-box	7	45	6.5e-08
TraesCS6B01G009500.1	397	FBX	1	F-box	9	46	2.1e-08
TraesCS6B01G009900.1	443	FBX	1	F-box	6	41	7.6e-08
TraesCS6B01G013700.9	476	FBX	1	F-box-like	86	122	9.8e-06
TraesCS6B01G014500.1	250	FBX	1	F-box	14	52	4.4e-05
TraesCS6B01G014600.1	389	FBX	1	F-box	11	50	1.5e-09
TraesCS6B01G015500.1	374	FBX	1	F-box	16	55	4.8e-06
TraesCS6B01G016200.1	408	FBX	1	F-box	17	56	8.1e-07
TraesCS6B01G022100.1	415	FBX	1	F-box	60	85	2.6e-06
TraesCS6B01G022700.1	416	FBX	1	F-box	60	85	4.4e-06
TraesCS6B01G039600.1	447	FBX	1	F-box	8	43	7e-07
TraesCS6B01G042800.1	436	FBX	1	F-box	16	47	7e-07
TraesCS6B01G047500.1	294	FBX	1	F-box	34	71	2.6e-06
TraesCS6B01G051300.1	423	FBX	1	F-box-like	11	49	4.3e-07
TraesCS6B01G054500.1	440	FBX	1	F-box-like	31	69	3.2e-06
TraesCS6B01G055800.1	433	FBX	1	F-box-like	47	83	1.3e-06
TraesCS6B01G060400.1	379	FBX	1	F-box	20	60	1.6e-05
TraesCS6B01G060500.1	411	FBX	1	F-box	18	58	1.6e-06
TraesCS6B01G061200.1	409	FBX	1	F-box	18	58	9.5e-06
TraesCS6B01G067400.1	382	FBX	1	F-box-like	17	52	6.5e-07
TraesCS6B01G067700.1	268	FBX	1	F-box-like	46	90	2.1e-07
TraesCS6B01G072700.1	414	FBX	1	F-box-like	17	52	1.5e-05
TraesCS6B01G073800.1	548	FBX	1	F-box	89	122	5e-06
TraesCS6B01G074500.2	384	FBX	1	F-box	20	60	3.3e-05
TraesCS6B01G074700.1	386	FBX	1	F-box-like	15	49	1.4e-05
TraesCS6B01G074900.1	381	FBX	1	F-box	14	52	0.0001
TraesCS6B01G075100.1	373	FBX	1	F-box-like	22	57	7.3e-06
TraesCS6B01G075400.1	388	FBX	1	F-box-like	13	50	1.7e-05
TraesCS6B01G075500.2	382	FBX	1	F-box-like	23	59	4.5e-07
TraesCS6B01G076200.1	389	FBX	1	F-box	5	40	4.6e-05
TraesCS6B01G076400.1	375	FBX	1	F-box-like	23	59	3.7e-06
TraesCS6B01G081000.1	356	FBX	1	F-box-like	19	54	3.2e-07
TraesCS6B01G081200.1	389	FBX	1	F-box-like	12	46	1.5e-06
TraesCS6B01G083300.1	389	FBX	1	F-box-like	21	55	3.4e-06
TraesCS6B01G083400.1	397	FBX	1	F-box-like	21	61	3.2e-07
TraesCS6B01G083600.1	397	FBX	1	F-box-like	21	54	7.5e-06
TraesCS6B01G083800.1	333	FBX	1	F-box-like	22	55	5.6e-06
TraesCS6B01G084600.1	382	FBX	1	F-box-like	21	54	7.8e-06
TraesCS6B01G085200.1	399	FBX	1	F-box-like	19	53	1.1e-05
TraesCS6B01G085300.2	399	FBX	1	F-box-like	21	62	2e-06
TraesCS6B01G086000.1	405	FBX	1	F-box	23	62	9.2e-06
TraesCS6B01G087300.1	388	FBX	1	F-box-like	19	54	1.5e-06
TraesCS6B01G087500.1	395	FBX	1	F-box-like	19	54	1.6e-06
TraesCS6B01G087900.1	372	FBX	1	F-box-like	21	53	5e-06
TraesCS6B01G094100.1	254	FBX	1	F-box	19	55	5.3e-05
TraesCS6B01G098200.1	403	FBX	1	F-box-like	21	57	1.5e-05
TraesCS6B01G099000.1	433	FBX	1	F-box-like	21	57	4.6e-06
TraesCS6B01G100500.1	369	FBX	1	F-box-like	7	41	1.3e-05
TraesCS6B01G101100.1	343	FBX	1	F-box-like	7	41	1.3e-05
TraesCS6B01G101200.1	392	FBX	1	F-box-like	7	41	1.6e-05
TraesCS6B01G101600.1	404	FBX	1	F-box-like	29	66	1.3e-06
TraesCS6B01G102400.1	406	FBX	1	F-box-like	19	56	1.7e-05
TraesCS6B01G102500.1	554	FBX	1	F-box	8	42	5.2e-07
TraesCS6B01G102600.1	303	FBX	1	F-box	8	43	5.7e-08
TraesCS6B01G102800.1	413	FBX	1	F-box	8	41	1.5e-06
TraesCS6B01G103100.1	392	FBX	1	F-box-like	19	56	4.6e-07
TraesCS6B01G103400.1	315	FBX	1	F-box	20	60	1.4e-05
TraesCS6B01G103600.1	395	FBX	1	F-box-like	20	56	2e-07
TraesCS6B01G103700.1	419	FBX	1	F-box-like	25	61	5.6e-07
TraesCS6B01G112000.1	345	FBX	1	F-box-like	38	82	6.8e-09
TraesCS6B01G112100.1	350	FBX	1	F-box-like	45	88	1.2e-08
TraesCS6B01G112600.1	499	FBX	1	F-box	32	64	5.1e-05
TraesCS6B01G119700.1	411	FBX	1	F-box-like	15	58	5e-06
TraesCS6B01G128400.1	462	FBX	1	F-box-like	47	79	1.9e-05
TraesCS6B01G128500.1	416	FBX	1	F-box	17	57	2.4e-05
TraesCS6B01G130000.1	518	FBX	1	F-box	66	103	7.3e-07
TraesCS6B01G136000.1	417	FBX	1	F-box-like	26	64	1.9e-05
TraesCS6B01G142100.1	512	FBX	1	F-box	89	129	2.3e-05
TraesCS6B01G147800.1	415	FBX	1	F-box	5	39	5.6e-08
TraesCS6B01G179300.2	468	FBX	1	F-box	9	47	1.2e-05
TraesCS6B01G189200.1	409	FBX	1	F-box	11	49	1.2e-06
TraesCS6B01G201900.1	280	FBX	1	F-box	37	77	1.2e-05
TraesCS6B01G202100.1	280	FBX	1	F-box	37	77	1.5e-06
TraesCS6B01G260300.1	383	FBX	1	F-box	5	42	1.6e-05
TraesCS6B01G268400.1	357	FBX	1	F-box	25	59	4.3e-06
TraesCS6B01G275600.1	496	FBX	1	F-box-like	60	96	7.7e-06
TraesCS6B01G278700.1	485	FBX	1	F-box	59	98	4e-06
TraesCS6B01G288900.2	153	FBX	1	F-box-like	3	45	3.9e-12
TraesCS6B01G303200.1	380	FBX	1	F-box-like	18	51	1.2e-05
TraesCS6B01G310200.1	361	FBX	1	F-box-like	34	81	6.7e-09
TraesCS6B01G315000.1	405	FBX	1	F-box	18	55	8e-09
TraesCS6B01G328800.1	500	FBX	1	F-box	34	69	9e-06
TraesCS6B01G332500.1	180	FBX	1	F-box-like	58	90	9.2e-08
TraesCS6B01G344800.1	478	FBX	1	F-box	10	47	1.9e-05
TraesCS6B01G372200.1	493	FBX	1	F-box	24	58	6e-05
TraesCS6B01G372400.1	204	FBX	1	F-box	9	46	5.7e-07
TraesCS6B01G372500.1	493	FBX	1	F-box	24	57	2.3e-05
TraesCS6B01G377900.1	369	FBX	1	F-box	16	56	1.2e-05
TraesCS6B01G389600.1	247	FBX	1	F-box	8	50	3.3e-05
TraesCS6B01G390700.1	440	FBX	1	F-box	45	78	7.8e-05
TraesCS6B01G390800.1	509	FBX	1	F-box	44	78	2.2e-05
TraesCS6B01G390900.1	523	FBX	1	F-box	73	109	7.4e-05
TraesCS6B01G391000.1	507	FBX	1	F-box	49	82	0.0001
TraesCS6B01G394500.1	667	FBX	1	F-box	356	390	1.5e-06
TraesCS6B01G403100.1	423	FBX	1	F-box	10	51	6.7e-05
TraesCS6B01G436600.1	475	FBX	1	F-box	12	46	2.1e-05
TraesCS6B01G436800.1	272	FBX	1	F-box	84	117	2.5e-05
TraesCS6B01G440700.1	493	FBX	1	F-box	10	47	1.2e-05
TraesCS6B01G451500.1	480	FBX	1	F-box	9	43	6.3e-08
TraesCS6B01G451600.1	496	FBX	1	F-box	10	47	4.2e-05
TraesCS6B01G451700.1	472	FBX	1	F-box	9	43	6.5e-08
TraesCS6B01G451800.1	464	FBX	1	F-box	9	43	2.8e-05
TraesCS6B01G451900.1	555	FBX	1	F-box	35	69	2.2e-07
TraesCS6B01G452900.1	463	FBX	1	F-box	8	41	8.9e-06
TraesCS6B01G453200.1	493	FBX	1	F-box	31	64	3.9e-07
TraesCS6B01G453400.1	196	FBX	1	F-box	8	42	1.1e-07
TraesCS6B01G453700.1	492	FBX	1	F-box	24	58	2e-05
TraesCS6B01G453800.1	504	FBX	1	F-box	23	57	4.3e-07
TraesCS6B01G453900.1	507	FBX	1	F-box	45	77	1.9e-06
TraesCS6B01G454000.1	505	FBX	1	F-box	47	79	2.6e-06
TraesCS6B01G463200.1	253	FBX	1	F-box	16	52	1e-06
TraesCS6D01G002100.1	388	FBX	1	F-box	10	49	2.9e-09
TraesCS6D01G004100.1	451	FBX	1	F-box	8	42	8.6e-09
TraesCS6D01G010000.1	398	FBX	1	F-box	39	78	6.5e-06
TraesCS6D01G012800.1	404	FBX	1	F-box-like	25	61	4.8e-06
TraesCS6D01G018600.1	415	FBX	1	F-box	59	84	4.9e-06
TraesCS6D01G032500.1	211	FBX	1	F-box	17	56	3.1e-07
TraesCS6D01G042600.1	424	FBX	1	F-box-like	9	47	9.7e-06
TraesCS6D01G045400.1	433	FBX	1	F-box-like	31	69	3.1e-06
TraesCS6D01G046800.1	413	FBX	1	F-box-like	47	83	2.5e-06
TraesCS6D01G052300.1	412	FBX	1	F-box	18	59	2.2e-05
TraesCS6D01G055700.1	399	FBX	1	F-box-like	24	58	5e-06
TraesCS6D01G056000.1	291	FBX	1	F-box-like	23	59	2.1e-06
TraesCS6D01G056100.1	394	FBX	1	F-box-like	27	61	1.8e-06
TraesCS6D01G056200.1	394	FBX	1	F-box-like	27	61	1.8e-06
TraesCS6D01G056400.1	396	FBX	1	F-box-like	27	66	1e-06
TraesCS6D01G056900.1	381	FBX	1	F-box-like	19	55	3.3e-06
TraesCS6D01G057300.1	383	FBX	1	F-box-like	22	55	1.1e-06
TraesCS6D01G057500.1	382	FBX	1	F-box-like	24	57	1e-05
TraesCS6D01G058100.1	213	FBX	1	F-box	20	56	3.7e-05
TraesCS6D01G058400.1	228	FBX	1	F-box-like	20	53	4.6e-06
TraesCS6D01G059400.2	387	FBX	1	F-box	10	54	7.1e-05
TraesCS6D01G059500.1	330	FBX	1	F-box-like	15	52	2.4e-06
TraesCS6D01G060000.1	397	FBX	1	F-box	10	47	1.2e-05
TraesCS6D01G060500.1	377	FBX	1	F-box-like	23	59	2.1e-06
TraesCS6D01G060700.1	368	FBX	1	F-box-like	22	57	7.8e-06
TraesCS6D01G061100.1	399	FBX	1	F-box-like	21	62	2.4e-06
TraesCS6D01G062400.1	388	FBX	1	F-box-like	21	54	7.3e-06
TraesCS6D01G062600.1	381	FBX	1	F-box	22	61	3.5e-05
TraesCS6D01G063700.1	373	FBX	1	F-box-like	12	46	1.8e-06
TraesCS6D01G066000.1	379	FBX	1	F-box	35	69	5.8e-06
TraesCS6D01G070700.1	389	FBX	1	F-box-like	17	54	1.2e-06
TraesCS6D01G071500.1	405	FBX	1	F-box-like	23	59	4.1e-06
TraesCS6D01G077200.1	395	FBX	1	F-box	12	54	4.5e-05
TraesCS6D01G082100.7	851	FBX	1	F-box	467	507	5.2e-05
TraesCS6D01G090300.1	518	FBX	1	F-box	66	103	2.7e-06
TraesCS6D01G104900.1	517	FBX	1	F-box	23	55	3.4e-05
TraesCS6D01G119200.1	463	FBX	1	F-box	68	103	1.1e-05
TraesCS6D01G128300.1	418	FBX	1	F-box-like	15	49	4.5e-06
TraesCS6D01G130000.1	432	FBX	1	F-box	15	50	4.7e-09
TraesCS6D01G130100.1	437	FBX	1	F-box	15	50	1.7e-08
TraesCS6D01G133700.1	416	FBX	1	F-box-like	46	85	1.3e-05
TraesCS6D01G141200.3	461	FBX	1	F-box	9	47	1.2e-05
TraesCS6D01G150100.1	397	FBX	1	F-box	11	49	1.1e-06
TraesCS6D01G155900.1	480	FBX	1	F-box	7	44	6.7e-09
TraesCS6D01G228100.1	421	FBX	1	F-box	62	99	1e-07
TraesCS6D01G231500.1	496	FBX	1	F-box-like	60	96	7.7e-06
TraesCS6D01G242300.1	149	FBX	1	F-box-like	3	46	2.1e-12
TraesCS6D01G271700.1	310	FBX	1	F-box	37	74	8.7e-06
TraesCS6D01G279100.1	497	FBX	1	F-box-like	33	67	2e-06
TraesCS6D01G298600.1	518	FBX	1	F-box	22	55	1.5e-05
TraesCS6D01G321400.2	493	FBX	1	F-box	24	58	1.9e-06
TraesCS6D01G338200.1	279	FBX	1	F-box	59	97	1.1e-05
TraesCS6D01G340800.1	510	FBX	1	F-box	60	95	8.4e-06
TraesCS6D01G340900.1	492	FBX	1	F-box	42	77	3.8e-06
TraesCS6D01G341000.1	415	FBX	1	F-box	32	65	1.2e-05
TraesCS6D01G341100.1	538	FBX	1	F-box	72	105	6.7e-05
TraesCS6D01G364000.1	399	FBX	1	F-box	12	51	7.9e-05
TraesCS6D01G368600.1	566	FBX	1	F-box-like	13	47	1.9e-06
TraesCS6D01G381800.2	531	FBX	1	F-box	38	72	2.7e-05
TraesCS6D01G384600.1	478	FBX	1	F-box	12	49	2.1e-05
TraesCS6D01G390300.1	464	FBX	1	F-box	9	43	4.7e-05
TraesCS6D01G390600.1	551	FBX	1	F-box	35	69	2.2e-07
TraesCS6D01G390800.1	519	FBX	1	F-box	36	69	1.1e-07
TraesCS6D01G391000.1	334	FBX	1	F-box	10	48	8.3e-05
TraesCS6D01G391300.1	570	FBX	1	F-box	17	51	8.5e-05
TraesCS6D01G391900.1	505	FBX	1	F-box	47	79	2.6e-06
TraesCS6D01G397600.1	561	FBX	1	F-box	142	188	8.1e-09
TraesCS6D01G398500.1	376	FBX	1	F-box	16	52	2.2e-05
TraesCS7A01G017800.1	432	FBX	1	F-box	64	94	6.7e-06
TraesCS7A01G017900.1	291	FBX	1	F-box	62	95	4e-08
TraesCS7A01G018000.1	261	FBX	1	F-box	43	78	2.5e-07
TraesCS7A01G023700.1	415	FBX	1	F-box	33	66	1.1e-06
TraesCS7A01G025500.1	412	FBX	1	F-box	38	73	2.5e-07
TraesCS7A01G025600.1	340	FBX	1	F-box	28	64	4.7e-06
TraesCS7A01G025700.1	397	FBX	1	F-box	26	64	1.2e-05
TraesCS7A01G027600.1	409	FBX	1	F-box	3	38	8.1e-08
TraesCS7A01G050800.1	450	FBX	1	F-box-like	2	44	5.8e-08
TraesCS7A01G090800.1	411	FBX	1	F-box	23	58	6.7e-05
TraesCS7A01G100300.1	429	FBX	1	F-box	29	64	1.3e-05
TraesCS7A01G101100.1	452	FBX	1	F-box	7	41	3.8e-08
TraesCS7A01G123400.1	379	FBX	1	F-box	17	51	2.6e-08
TraesCS7A01G123500.1	302	FBX	1	F-box	17	51	9.7e-09
TraesCS7A01G123600.1	342	FBX	1	F-box	17	51	9.7e-08
TraesCS7A01G123700.1	265	FBX	1	F-box	18	52	3.5e-08
TraesCS7A01G127700.2	236	FBX	1	F-box-like	21	56	3.5e-08
TraesCS7A01G127800.1	242	FBX	1	F-box-like	27	62	2.6e-06
TraesCS7A01G148200.1	447	FBX	1	F-box	48	82	4.1e-05
TraesCS7A01G161800.1	455	FBX	1	F-box	77	111	4.3e-07
TraesCS7A01G177200.1	356	FBX	1	F-box-like	38	75	2.2e-07
TraesCS7A01G193100.1	308	FBX	1	F-box-like	36	83	3.7e-08
TraesCS7A01G202000.2	416	FBX	1	F-box	30	65	1.1e-08
TraesCS7A01G202500.1	176	FBX	1	F-box-like	21	56	3.7e-07
TraesCS7A01G217900.1	399	FBX	1	F-box	98	132	8.5e-10
TraesCS7A01G259000.1	376	FBX	1	F-box	24	56	1.4e-05
TraesCS7A01G304900.1	267	FBX	1	F-box-like	26	73	1.3e-10
TraesCS7A01G305400.1	405	FBX	1	F-box	21	60	7e-06
TraesCS7A01G305500.1	412	FBX	1	F-box	16	53	7.7e-06
TraesCS7A01G305600.1	402	FBX	1	F-box	16	52	1.7e-06
TraesCS7A01G395500.1	392	FBX	1	F-box-like	14	52	6.5e-06
TraesCS7A01G400700.1	351	FBX	1	F-box	10	52	2.8e-05
TraesCS7A01G408600.1	384	FBX	1	F-box-like	135	178	1.9e-13
TraesCS7A01G437800.1	363	FBX	1	F-box	30	67	6.9e-09
TraesCS7A01G448500.1	390	FBX	1	F-box	33	71	1.9e-06
TraesCS7A01G448700.1	619	FBX	1	F-box	32	70	3.2e-05
TraesCS7A01G453800.1	395	FBX	1	F-box	36	71	2.4e-07
TraesCS7A01G480300.1	176	FBX	1	F-box	47	84	3.4e-06
TraesCS7A01G480400.1	406	FBX	1	F-box	47	82	5.1e-07
TraesCS7A01G481100.1	387	FBX	1	F-box	26	64	2.2e-07
TraesCS7A01G481200.1	321	FBX	1	F-box	32	69	1e-07
TraesCS7A01G481600.1	440	FBX	1	F-box-like	33	77	1.5e-05
TraesCS7A01G483300.1	481	FBX	1	F-box	45	84	2.1e-05
TraesCS7A01G484100.1	99	FBX	1	F-box-like	12	56	9.3e-07
TraesCS7A01G487000.1	354	FBX	1	F-box	5	48	3.1e-09
TraesCS7A01G487100.1	401	FBX	1	F-box	8	52	6e-10
TraesCS7A01G487200.1	352	FBX	1	F-box	4	42	1.2e-07
TraesCS7A01G487300.1	398	FBX	1	F-box	4	42	8.9e-09
TraesCS7A01G487700.1	447	FBX	1	F-box	52	89	1.4e-08
TraesCS7A01G505500.1	435	FBX	1	F-box	12	51	1.2e-05
TraesCS7A01G505600.1	410	FBX	1	F-box	12	51	2.4e-06
TraesCS7A01G505700.1	405	FBX	1	F-box	10	51	5.6e-05
TraesCS7A01G529700.1	339	FBX	1	F-box	48	91	1.3e-05
TraesCS7A01G544400.1	425	FBX	1	F-box	31	59	6e-07
TraesCS7A01G552900.1	425	FBX	1	F-box-like	10	51	3.5e-08
TraesCS7A01G557200.1	372	FBX	1	F-box	9	48	1e-06
TraesCS7A01G558900.1	462	FBX	1	F-box	13	54	8.2e-06
TraesCS7A01G559100.1	433	FBX	1	F-box-like	7	42	3.4e-06
TraesCS7A01G559600.1	451	FBX	1	F-box	14	53	1.8e-05
TraesCS7A01G567100.1	312	FBX	1	F-box	16	57	3.8e-05
TraesCS7B01G022500.1	175	FBX	1	F-box	17	51	2.1e-08
TraesCS7B01G022600.1	388	FBX	1	F-box	17	51	6.3e-07
TraesCS7B01G022700.1	391	FBX	1	F-box	17	51	7e-08
TraesCS7B01G027300.1	398	FBX	1	F-box	26	63	6.3e-08
TraesCS7B01G027600.3	324	FBX	1	F-box-like	112	147	5.7e-08
TraesCS7B01G030200.1	407	FBX	1	F-box-like	26	63	8e-09
TraesCS7B01G041300.1	508	FBX	1	F-box-like	21	57	2e-06
TraesCS7B01G041800.1	428	FBX	1	F-box	7	38	2e-07
TraesCS7B01G050600.1	475	FBX	1	F-box	45	74	1.7e-08
TraesCS7B01G052000.1	472	FBX	1	F-box	31	65	2e-06
TraesCS7B01G066800.1	444	FBX	1	F-box	72	101	2.9e-06
TraesCS7B01G067100.1	448	FBX	1	F-box	74	110	1.4e-07
TraesCS7B01G077900.1	430	FBX	1	F-box-like	47	89	3e-09
TraesCS7B01G082200.1	577	FBX	1	F-box	55	92	4.5e-05
TraesCS7B01G082300.1	406	FBX	1	F-box-like	17	53	3.3e-06
TraesCS7B01G098400.1	308	FBX	1	F-box-like	36	83	2e-09
TraesCS7B01G156500.1	378	FBX	1	F-box	24	58	1.1e-05
TraesCS7B01G205200.1	346	FBX	1	F-box-like	26	73	4.7e-10
TraesCS7B01G205700.1	462	FBX	1	F-box	28	63	8.5e-05
TraesCS7B01G205800.1	402	FBX	1	F-box	15	52	1.5e-06
TraesCS7B01G225800.1	394	FBX	1	F-box-like	9	43	2.1e-06
TraesCS7B01G225900.1	407	FBX	1	F-box-like	9	43	2.8e-06
TraesCS7B01G243900.1	414	FBX	1	F-box	30	64	1.2e-10
TraesCS7B01G268600.1	492	FBX	1	F-box	38	74	2.8e-05
TraesCS7B01G284600.1	419	FBX	1	F-box	40	80	1e-08
TraesCS7B01G287400.1	323	FBX	1	F-box-like	2	45	1.1e-08
TraesCS7B01G297400.1	395	FBX	1	F-box-like	16	54	1.9e-07
TraesCS7B01G300800.1	351	FBX	1	F-box	10	52	3.2e-05
TraesCS7B01G300900.1	337	FBX	1	F-box	56	88	1.3e-06
TraesCS7B01G303500.1	391	FBX	1	F-box	21	64	8.5e-08
TraesCS7B01G308300.4	383	FBX	1	F-box-like	134	177	1.9e-13
TraesCS7B01G313100.1	489	FBX	1	F-box	11	47	4.8e-08
TraesCS7B01G329700.1	484	FBX	1	F-box	10	47	1.8e-06
TraesCS7B01G332900.1	277	FBX	1	F-box-like	8	41	7e-06
TraesCS7B01G371600.1	406	FBX	1	F-box	25	62	3.8e-07
TraesCS7B01G382400.1	177	FBX	1	F-box	47	85	2.2e-05
TraesCS7B01G382500.1	396	FBX	1	F-box	34	69	1.3e-07
TraesCS7B01G383100.1	405	FBX	1	F-box	35	70	4.1e-07
TraesCS7B01G383200.1	386	FBX	1	F-box	26	61	2.4e-07
TraesCS7B01G383300.1	391	FBX	1	F-box	32	69	1.4e-07
TraesCS7B01G383500.1	381	FBX	1	F-box	32	69	9.2e-08
TraesCS7B01G383600.1	395	FBX	1	F-box	36	71	1e-06
TraesCS7B01G383800.1	365	FBX	1	F-box	5	45	4.3e-08
TraesCS7B01G384000.1	483	FBX	1	F-box	76	116	6.8e-05
TraesCS7B01G390400.1	395	FBX	1	F-box	7	47	1.1e-08
TraesCS7B01G390500.1	397	FBX	1	F-box	4	47	2.3e-09
TraesCS7B01G390600.1	404	FBX	1	F-box	4	48	2e-09
TraesCS7B01G391000.1	387	FBX	1	F-box-like	13	50	1.1e-07
TraesCS7B01G397900.1	376	FBX	1	F-box	39	73	1.4e-07
TraesCS7B01G398200.1	365	FBX	1	F-box	29	64	4.6e-08
TraesCS7B01G399000.1	361	FBX	1	F-box	4	39	4.4e-08
TraesCS7B01G399100.1	400	FBX	1	F-box	8	44	1.1e-09
TraesCS7B01G403500.1	191	FBX	1	F-box-like	12	51	4.2e-07
TraesCS7B01G424800.1	405	FBX	1	F-box-like	12	51	1.2e-05
TraesCS7B01G426500.1	405	FBX	1	F-box-like	6	46	1.8e-05
TraesCS7B01G427000.1	383	FBX	1	F-box-like	12	51	4.9e-06
TraesCS7B01G427700.1	313	FBX	1	F-box-like	15	51	1.9e-05
TraesCS7B01G446300.1	345	FBX	1	F-box	3	42	8.7e-06
TraesCS7B01G446700.1	537	FBX	1	F-box	51	89	2.6e-05
TraesCS7B01G466700.1	425	FBX	1	F-box	31	64	3.5e-07
TraesCS7B01G466800.1	409	FBX	1	F-box	35	66	8e-08
TraesCS7B01G466900.1	373	FBX	1	F-box	27	59	2.5e-07
TraesCS7B01G467500.1	428	FBX	1	F-box	34	67	5.4e-08
TraesCS7B01G473300.1	448	FBX	1	F-box-like	36	69	1e-05
TraesCS7B01G481900.1	391	FBX	1	F-box	28	65	2.6e-06
TraesCS7B01G483700.1	437	FBX	1	F-box	9	46	3.3e-05
TraesCS7B01G483900.1	422	FBX	1	F-box	17	53	1.3e-05
TraesCS7B01G484700.1	425	FBX	1	F-box	12	53	5.2e-06
TraesCS7B01G484800.1	446	FBX	1	F-box-like	11	44	1e-05
TraesCS7B01G489400.1	425	FBX	1	F-box-like	33	76	6.1e-06
TraesCS7B01G494400.1	384	FBX	1	F-box	16	57	6.4e-05
TraesCS7B01G494800.1	392	FBX	1	F-box-like	13	54	6.6e-06
TraesCS7B01G497800.1	364	FBX	1	F-box-like	2	41	1.7e-06
TraesCS7B01G500500.1	264	FBX	1	F-box-like	29	72	1.8e-05
TraesCS7D01G002100.1	397	FBX	1	F-box	27	59	2.3e-05
TraesCS7D01G015100.1	438	FBX	1	F-box	68	98	7.4e-06
TraesCS7D01G015200.1	452	FBX	1	F-box	62	95	8.9e-08
TraesCS7D01G021600.1	392	FBX	1	F-box	24	58	6e-07
TraesCS7D01G021700.1	403	FBX	1	F-box	37	69	9.1e-06
TraesCS7D01G021800.1	193	FBX	1	F-box	27	58	6.5e-05
TraesCS7D01G023400.1	402	FBX	1	F-box	29	65	5.1e-07
TraesCS7D01G023700.1	397	FBX	1	F-box	31	64	4.6e-06
TraesCS7D01G025100.1	226	FBX	1	F-box-like	9	49	2.4e-06
TraesCS7D01G060800.1	107	FBX	1	F-box-like	4	44	4.6e-08
TraesCS7D01G061100.1	249	FBX	1	F-box-like	2	41	1.1e-06
TraesCS7D01G061200.1	379	FBX	1	F-box-like	2	42	1.8e-05
TraesCS7D01G077500.1	446	FBX	1	F-box-like	50	91	1.3e-08
TraesCS7D01G079300.1	716	FBX	1	F-box	196	231	4.5e-07
TraesCS7D01G092000.1	207	FBX	1	F-box	12	46	0.0001
TraesCS7D01G093800.1	191	FBX	1	F-box	19	52	2.5e-06
TraesCS7D01G094600.1	429	FBX	1	F-box	29	64	1.9e-05
TraesCS7D01G109800.1	234	FBX	1	F-box-like	12	60	1.6e-11
TraesCS7D01G121500.1	391	FBX	1	F-box	17	51	7e-08
TraesCS7D01G121600.1	395	FBX	1	F-box	17	51	6e-08
TraesCS7D01G121700.1	182	FBX	1	F-box	17	46	4.1e-07
TraesCS7D01G126300.1	325	FBX	1	F-box-like	113	148	5.7e-08
TraesCS7D01G126400.1	242	FBX	1	F-box-like	27	61	2.8e-06
TraesCS7D01G129400.1	675	FBX	1	F-box-like	26	63	6.3e-08
TraesCS7D01G142500.1	427	FBX	1	F-box	11	42	2.1e-07
TraesCS7D01G149100.1	475	FBX	1	F-box	45	74	1.7e-08
TraesCS7D01G159700.1	218	FBX	1	F-box	54	90	2.5e-06
TraesCS7D01G163000.1	444	FBX	1	F-box	74	110	2.9e-05
TraesCS7D01G163400.1	455	FBX	1	F-box	78	113	3.6e-07
TraesCS7D01G178500.1	407	FBX	1	F-box-like	16	53	7.4e-06
TraesCS7D01G194300.1	301	FBX	1	F-box-like	34	81	3.2e-08
TraesCS7D01G194400.1	316	FBX	1	F-box-like	44	91	6.8e-09
TraesCS7D01G203500.1	340	FBX	1	F-box-like	45	91	1.1e-09
TraesCS7D01G203600.1	341	FBX	1	F-box-like	46	93	2.8e-10
TraesCS7D01G205900.1	414	FBX	1	F-box-like	21	56	2.2e-06
TraesCS7D01G259900.1	377	FBX	1	F-box	24	63	7.5e-06
TraesCS7D01G266900.1	371	FBX	1	F-box	60	92	2.1e-05
TraesCS7D01G300400.1	346	FBX	1	F-box-like	26	72	4.9e-09
TraesCS7D01G302100.1	514	FBX	1	F-box	80	115	9.4e-05
TraesCS7D01G302300.2	398	FBX	1	F-box	15	52	1.5e-06
TraesCS7D01G320200.1	108	FBX	1	F-box-like	14	58	8.1e-07
TraesCS7D01G321700.1	394	FBX	1	F-box-like	9	43	2.3e-06
TraesCS7D01G321800.1	397	FBX	1	F-box	11	47	2.2e-06
TraesCS7D01G334000.1	314	FBX	1	F-box	7	45	6.3e-06
TraesCS7D01G363900.1	504	FBX	1	F-box	38	74	2.9e-05
TraesCS7D01G378600.1	402	FBX	1	F-box	23	63	9.8e-09
TraesCS7D01G381100.1	341	FBX	1	F-box-like	26	73	1.2e-09
TraesCS7D01G394500.1	350	FBX	1	F-box	10	52	6.5e-06
TraesCS7D01G401900.4	384	FBX	1	F-box-like	135	178	1.9e-13
TraesCS7D01G421700.1	485	FBX	1	F-box	10	51	1.9e-06
TraesCS7D01G430200.1	251	FBX	1	F-box	27	62	1.4e-09
TraesCS7D01G459100.1	408	FBX	1	F-box	10	49	3.4e-09
TraesCS7D01G467200.1	153	FBX	1	F-box	58	96	2.4e-06
TraesCS7D01G467300.1	393	FBX	1	F-box	34	69	9.9e-08
TraesCS7D01G467400.1	396	FBX	1	F-box	34	69	1.8e-06
TraesCS7D01G467700.1	393	FBX	1	F-box	36	72	1.1e-07
TraesCS7D01G467800.1	407	FBX	1	F-box	36	72	2.5e-06
TraesCS7D01G467900.1	315	FBX	1	F-box	35	70	1.3e-07
TraesCS7D01G468000.1	289	FBX	1	F-box	26	61	1.6e-07
TraesCS7D01G468100.1	391	FBX	1	F-box	32	69	1.4e-07
TraesCS7D01G468300.1	239	FBX	1	F-box	5	41	1.6e-05
TraesCS7D01G468400.1	378	FBX	1	F-box	5	40	5.1e-08
TraesCS7D01G468700.1	440	FBX	1	F-box	33	73	6.1e-05
TraesCS7D01G470500.1	398	FBX	1	F-box-like	15	52	9.4e-07
TraesCS7D01G473500.1	339	FBX	1	F-box	8	52	1.1e-09
TraesCS7D01G473600.1	354	FBX	1	F-box	4	48	6e-10
TraesCS7D01G473900.1	399	FBX	1	F-box	4	42	7.1e-07
TraesCS7D01G474000.1	280	FBX	1	F-box	4	42	9.8e-09
TraesCS7D01G474100.1	398	FBX	1	F-box	5	41	2.7e-06
TraesCS7D01G474400.1	211	FBX	1	F-box	4	43	3.7e-09
TraesCS7D01G481700.1	209	FBX	1	F-box-like	11	49	1.5e-06
TraesCS7D01G493200.1	410	FBX	1	F-box	12	49	1.3e-05
TraesCS7D01G493700.1	405	FBX	1	F-box	10	51	4.2e-06
TraesCS7D01G496800.1	400	FBX	1	F-box-like	11	46	1.3e-06
TraesCS7D01G498200.1	356	FBX	1	F-box	23	56	8.1e-05
TraesCS7D01G499000.1	443	FBX	1	F-box	20	53	6e-05
TraesCS7D01G510500.1	436	FBX	1	F-box	7	46	5.8e-05
TraesCS7D01G529900.1	424	FBX	1	F-box	31	59	1.3e-06
TraesCS7D01G537700.1	326	FBX	1	F-box	28	67	5.8e-06
TraesCS7D01G550100.1	446	FBX	1	F-box-like	11	44	1e-05
TraesCS7D01G550300.1	451	FBX	1	F-box	14	53	1.8e-05
TraesCS7D01G550400.1	447	FBX	1	F-box	9	50	2.3e-05
TraesCS7D01G551100.1	360	FBX	1	F-box-like	7	42	3.8e-06
TraesCS7D01G553400.1	286	FBX	1	F-box	9	48	9.1e-07
TraesCS1A01G019100.1	416	DUF295	2	F-box-like	22	56	1.5e-05	DUF295	333	390	5.5e-08
TraesCS1A01G227500.1	676	FBD	2	F-box	238	276	1.6e-05	FBD	567	603	9.4e-09
TraesCS1A01G273100.1	456	Tub	2	F-box	58	111	5.7e-08	Tub	122	451	6.1e-100
TraesCS1A01G333900.1	373	Tub	2	F-box	52	93	6.7e-05	Tub	115	368	9.5e-85
TraesCS1A01G399100.1	405	DUF295	2	F-box	14	55	2.4e-05	DUF295	314	363	1.8e-05
TraesCS1B01G020100.1	398	FBA_3	2	F-box	10	46	2.2e-05	FBA_3	240	325	3.3e-10
TraesCS1B01G082800.1	440	DUF295	2	F-box-like	34	68	5.2e-06	DUF295	351	405	2.4e-10
TraesCS1B01G102900.1	489	FBD	2	F-box-like	39	72	9.7e-06	FBD	376	417	1e-11
TraesCS1B01G109900.1	331	DUF295	2	F-box	9	42	7.3e-08	DUF295	241	297	6e-11
TraesCS1B01G110000.1	452	DUF295	2	F-box	68	101	9e-08	DUF295	364	420	3.7e-09
TraesCS1B01G154600.1	438	Kelch_1	2	F-box	79	116	3.5e-06	Kelch_1	217	263	4.2e-12
TraesCS1B01G198100.1	410	DUF295	2	F-box-like	22	60	5.2e-06	DUF295	324	372	4.1e-10
TraesCS1B01G279000.1	513	FBD	2	F-box	65	103	3.7e-06	FBD	410	453	2.3e-11
TraesCS1B01G282900.1	454	Tub	2	F-box	58	111	5.7e-08	Tub	122	449	3.8e-100
TraesCS1B01G308400.1	807	FBA_3	2	F-box	6	34	3.1e-06	FBA_3	635	721	8.3e-05
TraesCS1B01G333500.1	406	FBA_3	2	F-box	11	47	8.7e-08	FBA_3	231	304	8.5e-06
TraesCS1B01G347200.1	373	Tub	2	F-box	53	98	5.6e-05	Tub	116	368	1.7e-84
TraesCS1B01G426900.1	406	DUF295	2	F-box	13	54	4.6e-05	DUF295	315	364	2.9e-05
TraesCS1D01G136700.1	467	Kelch_1	2	F-box	108	145	3.8e-06	Kelch_1	246	292	4.6e-12
TraesCS1D01G185900.1	414	DUF295	2	F-box-like	22	60	5.2e-06	DUF295	328	376	1.4e-09
TraesCS1D01G229200.1	670	FBD	2	F-box	239	275	7e-05	FBD	555	597	3.8e-08
TraesCS1D01G268400.1	513	FBD	2	F-box	65	103	1.3e-06	FBD	410	453	5.4e-09
TraesCS1D01G273200.1	454	Tub	2	F-box	58	111	5.7e-08	Tub	122	449	5.7e-100
TraesCS1D01G321000.1	406	FBA_3	2	F-box	10	50	1.4e-08	FBA_3	232	305	2.7e-05
TraesCS1D01G336400.1	376	Tub	2	F-box	55	96	6.7e-05	Tub	118	371	6.7e-85
TraesCS1D01G406600.1	437	DUF295	2	F-box	43	84	1.4e-05	DUF295	346	392	3.5e-05
TraesCS1D01G412100.1	419	FBD	2	F-box-like	23	54	1.8e-05	FBD	351	392	1.7e-10
TraesCS1D01G441100.4	515	FBD	2	F-box	46	83	9.7e-06	FBD	413	448	2.1e-07
TraesCS2A01G038600.1	763	F-box	2	F-box	21	58	2.1e-06	F-box	413	446	4.4e-06
TraesCS2A01G049800.1	468	DUF295	2	F-box-like	64	97	7e-06	DUF295	374	431	8e-11
TraesCS2A01G060800.1	306	FBA_3	2	F-box	4	38	1.9e-07	FBA_3	205	285	2.2e-08
TraesCS2A01G073700.1	515	FBD	2	F-box	65	100	5.7e-07	FBD	404	447	1.7e-07
TraesCS2A01G075100.1	414	DUF295	2	F-box-like	9	42	1.1e-06	DUF295	320	377	1.3e-10
TraesCS2A01G088100.1	506	DUF295	2	F-box	4	41	4.8e-06	DUF295	440	479	1.9e-06
TraesCS2A01G096100.1	516	FBD	2	F-box	66	106	8.9e-08	FBD	402	443	3.1e-05
TraesCS2A01G096900.1	497	DUF295	2	F-box-like	95	128	2.5e-06	DUF295	404	460	2.5e-10
TraesCS2A01G120900.1	376	Tub	2	F-box	49	100	1.7e-09	Tub	113	371	2.1e-89
TraesCS2A01G154200.1	420	DUF295	2	F-box-like	12	50	4.8e-06	DUF295	331	386	1.8e-10
TraesCS2A01G451200.1	512	FBD	2	F-box	34	72	6.7e-05	FBD	420	459	1.9e-06
TraesCS2A01G463100.1	560	WD40	2	F-box	80	126	2.7e-05	WD40	269	300	2.5e-05
TraesCS2A01G499700.1	398	Kelch_1	2	F-box	51	88	4.4e-07	Kelch_1	195	241	4.5e-11
TraesCS2A01G522800.1	392	FBA_3	2	F-box	7	41	4.2e-07	FBA_3	220	299	3.1e-05
TraesCS2A01G539700.1	491	Actin	2	F-box-like	53	90	6.8e-08	Actin	316	475	7.7e-19
TraesCS2A01G574000.1	471	Tub	2	F-box	58	111	2e-12	Tub	122	466	3.7e-95
TraesCS2B01G064100.1	391	FBA_1	2	F-box-like	36	75	4.1e-09	FBA_1	227	362	7.5e-05
TraesCS2B01G088600.1	516	FBD	2	F-box	68	104	8.5e-05	FBD	405	448	1.7e-09
TraesCS2B01G091700.1	343	FBD	2	F-box	9	51	2.1e-05	FBD	295	336	7.4e-08
TraesCS2B01G107900.1	409	FBA_3	2	F-box	18	51	6.1e-06	FBA_3	242	313	8.9e-06
TraesCS2B01G141800.1	378	Tub	2	F-box	51	102	1.7e-09	Tub	115	373	1.3e-89
TraesCS2B01G217900.1	447	FBA_1	2	F-box	5	46	4.8e-08	FBA_1	247	349	2.1e-05
TraesCS2B01G369400.2	946	Cupin_8	2	F-box-like	18	59	1.9e-05	Cupin_8	138	363	6.8e-17
TraesCS2B01G394100.1	417	DUF295	2	F-box-like	11	44	5.1e-08	DUF295	326	381	1.6e-11
TraesCS2B01G484800.1	560	WD40	2	F-box	80	126	2.7e-05	WD40	269	300	2.5e-05
TraesCS2B01G552900.1	319	FBA_3	2	F-box	9	44	5.3e-07	FBA_3	167	232	6e-08
TraesCS2B01G569900.1	463	DUF295	2	F-box-like	63	96	1.4e-08	DUF295	377	433	6.4e-10
TraesCS2B01G570000.1	490	Actin	2	F-box-like	52	89	2.4e-06	Actin	194	473	1.5e-32
TraesCS2B01G613800.1	472	Tub	2	F-box	58	111	8.9e-13	Tub	122	467	6e-95
TraesCS2D01G038000.1	766	F-box	2	F-box	22	55	5.7e-06	F-box	416	449	4.4e-06
TraesCS2D01G048900.1	468	DUF295	2	F-box-like	64	97	5.1e-07	DUF295	374	431	3.6e-12
TraesCS2D01G049000.1	487	DUF295	2	F-box-like	64	95	1.5e-06	DUF295	374	431	1e-10
TraesCS2D01G050400.1	393	FBA_1	2	F-box	34	75	3.3e-11	FBA_1	232	349	4.8e-06
TraesCS2D01G078200.1	406	FBA_3	2	F-box	10	47	1.4e-10	FBA_3	232	302	6.8e-05
TraesCS2D01G097000.1	487	DUF295	2	F-box-like	83	115	4.4e-06	DUF295	394	450	1.4e-10
TraesCS2D01G106500.1	548	FBD	2	F-box-like	7	44	5.8e-06	FBD	467	509	1.8e-05
TraesCS2D01G122900.1	374	Tub	2	F-box	47	98	1.7e-09	Tub	111	369	1e-89
TraesCS2D01G164300.1	392	FBA_3	2	F-box-like	21	57	2e-07	FBA_3	226	323	6.3e-08
TraesCS2D01G373500.1	416	DUF295	2	F-box-like	11	47	9.3e-07	DUF295	325	379	2.3e-09
TraesCS2D01G450900.1	511	FBD	2	F-box	33	71	6.7e-05	FBD	419	460	2.9e-07
TraesCS2D01G463300.1	558	FBA_3	2	F-box	20	61	9.8e-11	FBA_3	223	314	2.4e-08
TraesCS2D01G463700.1	587	WD40	2	F-box	107	153	2.8e-05	WD40	296	327	2.7e-05
TraesCS2D01G499800.1	405	Kelch_1	2	F-box	53	91	4e-07	Kelch_1	195	241	2.6e-11
TraesCS2D01G524600.1	367	FBA_3	2	F-box-like	8	40	2.4e-08	FBA_3	215	281	3.5e-06
TraesCS2D01G524700.1	390	FBA_3	2	F-box	10	44	2.6e-05	FBA_3	220	301	6.4e-05
TraesCS2D01G525100.1	385	FBA_3	2	F-box	9	44	9.9e-06	FBA_3	221	298	6.1e-09
TraesCS2D01G541100.1	462	DUF295	2	F-box-like	63	96	1.4e-08	DUF295	376	432	1.1e-09
TraesCS2D01G541300.1	492	Actin	2	F-box-like	54	91	7.1e-07	Actin	317	476	4.9e-19
TraesCS2D01G584900.1	469	Tub	2	F-box	58	111	2e-12	Tub	122	464	3e-95
TraesCS2D01G586000.2	527	FBD	2	F-box	44	73	6.3e-06	FBD	437	473	1e-05
TraesCS3A01G056000.1	240	Myb_DNA-binding	2	F-box	63	101	4.2e-09	Myb_DNA-binding	164	208	1.4e-10
TraesCS3A01G059100.1	460	DUF295	2	F-box-like	66	98	3.3e-06	DUF295	371	425	3.9e-07
TraesCS3A01G079300.1	305	PP2	2	F-box	21	64	5.6e-05	PP2	131	304	4.2e-32
TraesCS3A01G082000.1	410	FBA_3	2	F-box	10	49	3.3e-05	FBA_3	225	306	5.7e-08
TraesCS3A01G113600.1	362	DUF295	2	F-box	22	61	3.2e-06	DUF295	275	320	9.3e-09
TraesCS3A01G126600.1	464	DUF295	2	F-box	63	93	1.2e-06	DUF295	371	406	5.6e-08
TraesCS3A01G213700.1	456	FBD	2	F-box	36	72	7.8e-06	FBD	362	401	2.3e-10
TraesCS3A01G282200.1	548	FBD	2	F-box-like	109	142	1.2e-06	FBD	439	479	7.3e-07
TraesCS3A01G282300.1	454	FBD	2	F-box	13	50	5.9e-05	FBD	342	383	1.4e-08
TraesCS3A01G369800.1	480	FBD	2	F-box	34	68	1.1e-05	FBD	402	436	1.7e-06
TraesCS3A01G378300.1	449	Tub	2	F-box	58	111	1.3e-08	Tub	122	444	1.4e-97
TraesCS3A01G379100.1	382	DUF295	2	F-box	39	74	3.6e-09	DUF295	303	354	2e-07
TraesCS3A01G379400.2	528	FBD	2	F-box	69	104	2.5e-06	FBD	417	459	1.8e-09
TraesCS3A01G379500.2	537	FBD	2	F-box	69	106	8.7e-06	FBD	417	458	7.8e-09
TraesCS3A01G386700.3	480	FBD	2	F-box	19	54	7.4e-07	FBD	397	434	6.6e-06
TraesCS3A01G410100.1	529	Arm	2	F-box-like	17	63	4.4e-07	Arm	332	369	5.8e-09
TraesCS3A01G460000.1	537	FBD	2	F-box	69	106	9.8e-06	FBD	417	458	7.8e-09
TraesCS3A01G460300.1	524	FBD	2	F-box	69	107	4.4e-05	FBD	407	449	6.1e-08
TraesCS3A01G464500.1	391	FBA_3	2	F-box-like	51	88	6.6e-06	FBA_3	237	318	4.3e-05
TraesCS3A01G464900.1	380	FBA_1	2	F-box-like	15	51	1.2e-07	FBA_1	214	319	3e-06
TraesCS3A01G465200.1	378	FBA_3	2	F-box	13	45	2.5e-07	FBA_3	202	304	2.7e-08
TraesCS3A01G465300.1	335	FBA_3	2	F-box	13	52	9.6e-05	FBA_3	222	316	1.4e-09
TraesCS3B01G004400.1	416	FBA_3	2	F-box-like	43	77	5.8e-07	FBA_3	252	328	9.2e-06
TraesCS3B01G009800.1	807	F-box	2	F-box	9	44	1.6e-08	F-box	453	483	2.5e-05
TraesCS3B01G046600.1	374	DUF295	2	F-box-like	6	43	1e-07	DUF295	274	334	2.7e-12
TraesCS3B01G068800.1	241	Myb_DNA-binding	2	F-box	63	102	1.5e-06	Myb_DNA-binding	165	209	3.3e-10
TraesCS3B01G071500.1	465	DUF295	2	F-box-like	62	94	1.5e-06	DUF295	371	405	1.1e-07
TraesCS3B01G071800.1	468	DUF295	2	F-box-like	62	94	5.6e-06	DUF295	372	427	3.1e-07
TraesCS3B01G094500.1	306	PP2	2	F-box	22	65	5.4e-06	PP2	131	305	7.2e-33
TraesCS3B01G108300.1	475	DUF295	2	F-box-like	69	101	3.3e-06	DUF295	379	413	1.7e-07
TraesCS3B01G133000.1	362	DUF295	2	F-box	22	61	3.4e-06	DUF295	275	320	2.3e-08
TraesCS3B01G142700.1	412	DUF295	2	F-box-like	9	41	1.1e-07	DUF295	319	354	8.9e-08
TraesCS3B01G198600.1	482	FBD	2	F-box	28	66	2.2e-05	FBD	401	436	8.5e-05
TraesCS3B01G244400.1	455	FBD	2	F-box	36	73	6.5e-06	FBD	361	400	1.8e-10
TraesCS3B01G244500.1	506	FBD	2	F-box	44	78	6e-05	FBD	402	444	1.1e-12
TraesCS3B01G315900.1	547	FBD	2	F-box-like	108	141	1.3e-05	FBD	438	478	1.2e-07
TraesCS3B01G316000.1	455	FBD	2	F-box	14	51	5.9e-05	FBD	345	385	7.6e-09
TraesCS3B01G411000.1	450	Tub	2	F-box	58	111	1.4e-08	Tub	122	445	3.1e-97
TraesCS3B01G412000.1	362	DUF295	2	F-box	19	54	9.1e-10	DUF295	284	334	4.2e-07
TraesCS3B01G446000.1	373	FBA_3	2	F-box-like	15	51	2.3e-06	FBA_3	217	291	6.6e-05
TraesCS3B01G463200.1	518	FBD	2	F-box	75	114	6.5e-06	FBD	403	446	7e-11
TraesCS3B01G463300.1	539	FBD	2	F-box	75	114	6.8e-06	FBD	403	446	1.3e-11
TraesCS3B01G463700.1	481	FBD	2	F-box	26	63	1.2e-06	FBD	363	405	2.5e-11
TraesCS3B01G495100.1	566	FBD	2	F-box	19	54	4.3e-06	FBD	493	533	9.7e-06
TraesCS3B01G499900.1	554	FBD	2	F-box	69	106	1.5e-05	FBD	443	486	7.1e-12
TraesCS3B01G500200.1	528	FBD	2	F-box	69	104	2e-06	FBD	417	459	1.5e-08
TraesCS3B01G500600.1	539	FBD	2	F-box	71	108	2.2e-06	FBD	419	462	1.1e-11
TraesCS3B01G500700.1	539	FBD	2	F-box	71	108	2.2e-06	FBD	420	462	3.9e-12
TraesCS3B01G500900.1	536	FBD	2	F-box	69	104	1.2e-06	FBD	415	457	2e-10
TraesCS3B01G502700.1	569	FBD	2	F-box	109	146	3.8e-05	FBD	451	493	2e-10
TraesCS3B01G502900.3	528	FBD	2	F-box	69	104	1.1e-05	FBD	417	459	2.7e-09
TraesCS3B01G503100.1	518	FBD	2	F-box	69	106	8.1e-06	FBD	407	449	7.9e-09
TraesCS3B01G503200.1	532	FBD	2	F-box	69	105	8.3e-05	FBD	421	464	3.4e-10
TraesCS3B01G507900.1	383	FBA_3	2	F-box-like	15	50	9.2e-07	FBA_3	219	325	2e-07
TraesCS3B01G508300.1	365	FBA_3	2	F-box-like	3	29	4.3e-06	FBA_3	197	283	3.9e-05
TraesCS3B01G508900.1	388	FBA_3	2	F-box-like	14	50	1.2e-07	FBA_3	233	304	7.3e-06
TraesCS3B01G509200.1	381	FBA_3	2	F-box-like	13	45	2.5e-07	FBA_3	204	303	2.8e-07
TraesCS3B01G509500.1	335	FBA_1	2	F-box	21	49	1.6e-05	FBA_1	226	301	2.5e-05
TraesCS3B01G520600.1	384	FBA_3	2	F-box-like	19	46	6.7e-06	FBA_3	217	308	1.2e-07
TraesCS3D01G020400.1	404	DUF295	2	F-box	10	47	3.1e-07	DUF295	314	371	1e-11
TraesCS3D01G042400.1	397	DUF295	2	F-box-like	6	43	2.2e-06	DUF295	303	363	3e-12
TraesCS3D01G056100.1	241	Myb_DNA-binding	2	F-box	63	102	1.2e-07	Myb_DNA-binding	165	209	1.5e-10
TraesCS3D01G059200.1	422	DUF295	2	F-box-like	6	38	2.9e-06	DUF295	326	360	5.6e-07
TraesCS3D01G059300.1	468	DUF295	2	F-box-like	62	94	9.2e-07	DUF295	372	406	1.9e-07
TraesCS3D01G059400.1	471	DUF295	2	F-box-like	65	97	3.8e-06	DUF295	376	430	9.1e-08
TraesCS3D01G079500.1	369	FBA_3	2	F-box	9	41	8.9e-07	FBA_3	206	299	9e-09
TraesCS3D01G079700.1	297	PP2	2	F-box	15	58	4.6e-06	PP2	123	296	3.3e-32
TraesCS3D01G081600.1	542	FBD	2	F-box	105	140	5.2e-08	FBD	462	497	1.8e-05
TraesCS3D01G083600.1	309	PP2	2	F-box-like	9	52	3.5e-06	PP2	102	292	7.5e-33
TraesCS3D01G090800.1	425	DUF295	2	F-box-like	37	79	4.4e-07	DUF295	339	395	6.6e-09
TraesCS3D01G105600.1	369	FBA_3	2	F-box-like	13	49	7.6e-07	FBA_3	196	287	2.8e-05
TraesCS3D01G115900.1	362	DUF295	2	F-box	22	61	3.4e-06	DUF295	275	320	9.3e-09
TraesCS3D01G163600.1	509	FBD	2	F-box	61	99	6.2e-06	FBD	395	437	6.2e-13
TraesCS3D01G216300.1	456	FBD	2	F-box	36	73	6.5e-06	FBD	362	401	8.7e-10
TraesCS3D01G216400.1	507	FBD	2	F-box	44	78	6e-05	FBD	403	445	1.2e-12
TraesCS3D01G282200.1	578	FBD	2	F-box-like	139	172	1.2e-06	FBD	469	509	1.3e-07
TraesCS3D01G282300.1	454	FBD	2	F-box	13	50	5.9e-05	FBD	344	384	7.6e-09
TraesCS3D01G371600.1	449	Tub	2	F-box	58	111	1.3e-08	Tub	122	444	1.2e-97
TraesCS3D01G372600.1	362	DUF295	2	F-box	19	54	3.4e-09	DUF295	283	334	1.9e-07
TraesCS3D01G398500.1	500	FBD	2	F-box	51	89	1.3e-07	FBD	389	431	1.1e-07
TraesCS3D01G422000.1	516	FBD	2	F-box	75	114	6.4e-06	FBD	403	446	7.5e-11
TraesCS3D01G422100.1	489	FBD	2	F-box	75	114	2.2e-05	FBD	403	446	1.4e-10
TraesCS3D01G422600.1	522	FBD	2	F-box	76	113	1.3e-06	FBD	404	446	5.1e-11
TraesCS3D01G453400.1	539	FBD	2	F-box	71	108	2.4e-06	FBD	420	462	3.9e-12
TraesCS3D01G453500.1	533	FBD	2	F-box	65	102	5.3e-07	FBD	414	456	6.1e-10
TraesCS3D01G454000.1	524	FBD	2	F-box	66	106	3.1e-05	FBD	406	448	3.3e-09
TraesCS3D01G460500.1	379	FBA_3	2	F-box	13	45	9.8e-08	FBA_3	203	303	7.7e-08
TraesCS3D01G460900.1	409	FBA_3	2	F-box	44	75	1.8e-07	FBA_3	240	351	1.2e-05
TraesCS3D01G461100.1	393	FBA_3	2	F-box-like	16	50	5.5e-06	FBA_3	233	309	9.1e-05
TraesCS3D01G461300.1	357	FBA_3	2	F-box-like	16	49	2.4e-06	FBA_3	211	298	2e-05
TraesCS3D01G463900.1	373	FBA_3	2	F-box-like	13	48	6.8e-06	FBA_3	206	294	3.6e-06
TraesCS3D01G465200.1	371	FBA_3	2	F-box	14	54	4e-05	FBA_3	201	289	1.6e-05
TraesCS3D01G482400.1	401	FBA_3	2	F-box-like	26	64	5.5e-07	FBA_3	241	337	2.4e-07
TraesCS4A01G041300.1	320	PP2	2	F-box	63	104	3.6e-05	PP2	156	317	2e-46
TraesCS4A01G076500.1	405	FBA_1	2	F-box-like	14	54	7.4e-07	FBA_1	214	305	8.7e-06
TraesCS4A01G140800.1	402	Tub	2	F-box	52	99	4.4e-06	Tub	116	397	1.5e-92
TraesCS4A01G197100.1	334	DUF295	2	F-box-like	11	43	3.1e-07	DUF295	242	299	2e-11
TraesCS4A01G197400.1	476	DUF295	2	F-box-like	75	108	2.5e-07	DUF295	384	441	6.7e-12
TraesCS4A01G199900.1	559	FBD	2	F-box	101	138	3.8e-05	FBD	444	486	5.8e-13
TraesCS4A01G209000.1	440	Tub	2	F-box	52	105	4.2e-12	Tub	116	435	1.7e-94
TraesCS4A01G228600.1	368	Kelch_1	2	F-box	19	53	2.4e-06	Kelch_1	164	210	2.9e-10
TraesCS4A01G275700.1	248	LysM	2	F-box	33	66	7.5e-07	LysM	106	149	4.8e-07
TraesCS4A01G322000.1	557	DUF295	2	F-box-like	101	134	8.7e-07	DUF295	471	525	4.3e-10
TraesCS4A01G323000.1	686	FBD	2	F-box	237	277	1.8e-05	FBD	601	643	3.1e-07
TraesCS4A01G395300.1	352	DUF295	2	F-box	8	42	2.4e-05	DUF295	297	330	6e-06
TraesCS4A01G396000.1	389	DUF295	2	F-box	9	43	4.6e-05	DUF295	300	354	3e-11
TraesCS4A01G397600.1	397	DUF295	2	F-box	18	52	5.4e-06	DUF295	307	363	2.8e-11
TraesCS4B01G038000.1	245	LysM	2	F-box	31	63	8.5e-07	LysM	104	146	9.7e-06
TraesCS4B01G087600.1	368	Kelch_1	2	F-box	19	52	2.2e-06	Kelch_1	164	210	2.9e-10
TraesCS4B01G087800.1	370	Kelch_1	2	F-box	19	54	8.3e-05	Kelch_1	166	212	1.5e-10
TraesCS4B01G112600.1	440	Tub	2	F-box	52	105	4.2e-12	Tub	116	435	6e-95
TraesCS4B01G118000.1	440	DUF295	2	F-box-like	75	108	1e-06	DUF295	389	424	5.9e-08
TraesCS4B01G118200.1	457	DUF295	2	F-box-like	51	86	5.7e-08	DUF295	365	422	3.2e-11
TraesCS4B01G119200.1	498	FBD	2	F-box	65	102	2.1e-07	FBD	392	436	1.4e-10
TraesCS4B01G119300.1	522	FBD	2	F-box	66	103	2.5e-05	FBD	410	454	1.1e-11
TraesCS4B01G166400.1	404	Tub	2	F-box	54	101	7.4e-06	Tub	118	399	2e-93
TraesCS4B01G218300.1	497	FBD	2	F-box	66	102	1.5e-06	FBD	391	435	7.8e-11
TraesCS4B01G232400.1	407	FBA_1	2	F-box-like	14	50	2e-06	FBA_1	218	333	1.1e-06
TraesCS4B01G232500.1	385	FBA_3	2	F-box-like	13	51	6.8e-08	FBA_3	222	298	1e-07
TraesCS4B01G262300.1	264	PP2	2	F-box-like	8	48	8.6e-06	PP2	101	261	9.4e-48
TraesCS4B01G264800.1	496	FBD	2	F-box	52	89	4.8e-05	FBD	390	434	9.8e-12
TraesCS4B01G277300.1	381	FBA_3	2	F-box	18	54	7.1e-06	FBA_3	238	309	2.3e-07
TraesCS4B01G397200.1	521	FBD	2	F-box	30	64	5.5e-05	FBD	397	437	5.5e-07
TraesCS4D01G035300.1	245	LysM	2	F-box	30	63	4.7e-07	LysM	103	146	4.7e-07
TraesCS4D01G085000.1	407	Kelch_1	2	F-box	58	92	2.7e-06	Kelch_1	203	249	3.3e-10
TraesCS4D01G110100.1	440	Tub	2	F-box	52	105	4.2e-12	Tub	116	435	4.6e-95
TraesCS4D01G115700.1	481	DUF295	2	F-box-like	75	107	2.2e-07	DUF295	389	446	1.9e-09
TraesCS4D01G115800.1	436	DUF295	2	F-box-like	35	68	6.2e-08	DUF295	344	401	5.9e-12
TraesCS4D01G117200.1	511	FBD	2	F-box	66	103	1.5e-05	FBD	404	448	1.8e-11
TraesCS4D01G117300.1	503	FBD	2	F-box	66	103	3.4e-05	FBD	401	445	4.9e-12
TraesCS4D01G117500.1	496	FBD	2	F-box	65	102	2.1e-07	FBD	390	434	1.6e-11
TraesCS4D01G117600.1	520	FBD	2	F-box	67	104	8e-05	FBD	408	452	1.2e-11
TraesCS4D01G164200.1	404	Tub	2	F-box	54	101	7.4e-06	Tub	118	399	1.7e-92
TraesCS4D01G233700.1	408	FBA_3	2	F-box	13	50	4.7e-07	FBA_3	230	299	5.4e-06
TraesCS4D01G233800.1	385	FBA_3	2	F-box-like	13	51	6.8e-08	FBA_3	224	298	1.4e-06
TraesCS5A01G019800.1	618	DUF295	2	F-box-like	218	251	5.9e-07	DUF295	525	561	1.4e-10
TraesCS5A01G124100.1	439	Tub	2	F-box	52	105	4.6e-11	Tub	116	434	1.8e-95
TraesCS5A01G188400.1	370	FBA_3	2	F-box	16	56	1.4e-07	FBA_3	203	302	1.5e-08
TraesCS5A01G200300.1	448	FBA_1	2	F-box	53	92	7.4e-09	FBA_1	276	372	5.5e-06
TraesCS5A01G226300.1	641	FBD	2	F-box	34	70	1.6e-05	FBD	544	580	1.5e-05
TraesCS5A01G253900.2	552	FBA_3	2	F-box	21	60	8.5e-09	FBA_3	224	321	8.8e-11
TraesCS5A01G254000.1	551	FBA_3	2	F-box	18	57	1.5e-10	FBA_3	221	316	1.1e-08
TraesCS5A01G254100.1	542	FBA_3	2	F-box	18	58	6.4e-10	FBA_3	220	316	4.6e-09
TraesCS5A01G254200.2	553	FBA_3	2	F-box	18	58	2.1e-08	FBA_3	223	319	9.3e-05
TraesCS5A01G254400.1	569	FBA_3	2	F-box-like	12	47	7.9e-07	FBA_3	211	306	5.5e-05
TraesCS5A01G254500.1	538	FBA_3	2	F-box	16	44	5.9e-08	FBA_3	216	309	6e-06
TraesCS5A01G355600.1	580	Kelch_1	2	F-box	131	166	2.8e-11	Kelch_1	228	280	9.7e-09
TraesCS5B01G123800.1	439	Tub	2	F-box	52	105	4.6e-11	Tub	116	434	9.7e-95
TraesCS5B01G195200.1	369	FBA_3	2	F-box	24	63	3.2e-06	FBA_3	211	310	1.6e-08
TraesCS5B01G252800.2	499	FBA_3	2	F-box	10	49	2e-06	FBA_3	213	310	7.8e-11
TraesCS5B01G252900.3	593	FBA_3	2	F-box	18	57	1.4e-10	FBA_3	221	316	1.2e-08
TraesCS5B01G253000.1	475	FBA_3	2	F-box-like	18	56	3.6e-07	FBA_3	221	316	4e-09
TraesCS5B01G253300.3	560	FBA_3	2	F-box	18	58	2.1e-08	FBA_3	221	320	2e-06
TraesCS5B01G253400.1	571	FBA_3	2	F-box	37	77	1.6e-08	FBA_3	240	339	9e-07
TraesCS5B01G253500.2	529	FBA_3	2	F-box-like	12	49	6.4e-08	FBA_3	212	312	1.8e-06
TraesCS5B01G253600.1	535	FBA_3	2	F-box	15	44	1.8e-07	FBA_3	216	309	2.8e-06
TraesCS5B01G274700.1	523	FBD	2	F-box	30	63	6.3e-05	FBD	416	457	2.5e-05
TraesCS5B01G325000.1	396	DUF295	2	F-box	9	49	4.5e-05	DUF295	308	344	2.7e-05
TraesCS5B01G327000.1	420	FBA_3	2	F-box	17	52	3e-06	FBA_3	245	355	5.4e-05
TraesCS5B01G327100.1	421	FBA_3	2	F-box	17	54	8.9e-07	FBA_3	241	350	9.1e-05
TraesCS5B01G358100.1	582	Kelch_1	2	F-box	133	168	2.8e-11	Kelch_1	230	282	2.1e-08
TraesCS5B01G422300.1	409	FBA_1	2	F-box	15	55	2.1e-07	FBA_1	231	362	4e-05
TraesCS5B01G530700.1	393	FBA_3	2	F-box	12	45	6.4e-07	FBA_3	191	303	3.9e-07
TraesCS5B01G554100.1	450	DUF295	2	F-box-like	33	66	8.5e-07	DUF295	365	403	1.3e-10
TraesCS5B01G555400.1	653	FBD	2	F-box-like	212	251	3.2e-06	FBD	565	609	3.2e-07
TraesCS5B01G555500.1	688	FBD	2	F-box	239	279	1.7e-05	FBD	603	645	3.1e-07
TraesCS5D01G025400.1	616	DUF295	2	F-box-like	216	249	5.9e-07	DUF295	523	559	8.4e-12
TraesCS5D01G030900.1	391	FBA_1	2	F-box-like	10	48	8.8e-08	FBA_1	217	344	1.6e-06
TraesCS5D01G038100.1	437	DUF295	2	F-box	13	57	0.0001	DUF295	308	346	2.1e-08
TraesCS5D01G132000.1	439	Tub	2	F-box	52	105	4.6e-11	Tub	116	434	6.4e-95
TraesCS5D01G202600.1	378	FBA_3	2	F-box	24	64	1.8e-07	FBA_3	211	309	3.6e-08
TraesCS5D01G233500.1	615	FBD	2	F-box	36	73	4.2e-05	FBD	519	554	1.3e-05
TraesCS5D01G261500.1	556	FBA_3	2	F-box	18	57	3.7e-08	FBA_3	222	317	3.7e-08
TraesCS5D01G261600.4	588	FBA_3	2	F-box	16	55	1.6e-10	FBA_3	219	314	6.9e-08
TraesCS5D01G261700.1	542	FBA_3	2	F-box	18	58	6.4e-10	FBA_3	221	316	3.6e-08
TraesCS5D01G262000.1	415	FBA_3	2	F-box	18	58	5e-08	FBA_3	221	320	9e-06
TraesCS5D01G262100.2	561	FBA_3	2	F-box	18	58	4.7e-08	FBA_3	221	320	2.5e-06
TraesCS5D01G262300.1	533	FBA_3	2	F-box-like	12	49	7.4e-07	FBA_3	214	308	2.1e-06
TraesCS5D01G362700.1	472	FBD	2	F-box	37	77	4.3e-06	FBD	366	408	4.9e-11
TraesCS5D01G363900.1	580	Kelch_1	2	F-box	131	166	2.8e-11	Kelch_1	228	280	1.1e-07
TraesCS5D01G485600.1	375	FBA_3	2	F-box	9	45	1.5e-08	FBA_3	225	295	7.3e-06
TraesCS5D01G552600.1	614	DUF295	2	F-box-like	157	190	1.1e-05	DUF295	528	579	8.9e-09
TraesCS5D01G554700.1	396	DUF295	2	F-box-like	33	66	1.5e-06	DUF295	345	380	2e-10
TraesCS6A01G024800.1	400	DUF295	2	F-box	26	67	1.2e-05	DUF295	299	365	2.8e-08
TraesCS6A01G033900.1	484	FBD	2	F-box	42	78	2.5e-05	FBD	399	439	1.9e-07
TraesCS6A01G037900.1	363	Kelch_1	2	F-box	28	68	1.8e-07	Kelch_1	117	162	5.7e-08
TraesCS6A01G077700.1	447	FBD	2	F-box	39	81	1.1e-05	FBD	366	409	5.5e-12
TraesCS6A01G112300.1	508	FBD	2	F-box	65	100	1.2e-06	FBD	403	430	2.9e-05
TraesCS6A01G113500.1	600	FBD	2	F-box	98	132	1.4e-06	FBD	429	470	3.6e-13
TraesCS6A01G113600.1	587	FBD	2	F-box	91	123	6.1e-06	FBD	417	457	5e-12
TraesCS6A01G113700.1	600	FBD	2	F-box	100	132	1e-06	FBD	430	472	7.1e-13
TraesCS6A01G145000.1	526	FBD	2	F-box	72	112	1.6e-05	FBD	418	463	1.3e-09
TraesCS6A01G162800.1	490	FBD	2	F-box	21	55	7.4e-05	FBD	387	423	1.2e-06
TraesCS6A01G175700.1	423	Kelch_1	2	F-box	69	106	7.4e-07	Kelch_1	206	250	1.2e-14
TraesCS6A01G272800.1	429	Tub	2	F-box	68	120	1.1e-08	Tub	131	424	4.7e-90
TraesCS6A01G290400.1	470	FBD	2	F-box	36	75	2.6e-05	FBD	366	407	4.6e-09
TraesCS6A01G384000.2	297	PP2	2	F-box	7	50	7e-05	PP2	102	292	4.1e-56
TraesCS6A01G405800.1	247	Pro_isomerase	2	F-box	41	77	4.8e-05	Pro_isomerase	85	245	2.2e-46
TraesCS6B01G052900.2	382	Kelch_1	2	F-box	47	85	1.2e-06	Kelch_1	136	181	1e-07
TraesCS6B01G087400.1	404	DUF295	2	F-box	9	41	4.1e-07	DUF295	314	347	6.7e-09
TraesCS6B01G087600.1	404	DUF295	2	F-box	9	41	4.1e-07	DUF295	314	350	5.1e-09
TraesCS6B01G089800.1	367	FBA_3	2	F-box	4	39	1.3e-06	FBA_3	201	298	1.9e-06
TraesCS6B01G114500.1	431	DUF295	2	F-box	51	85	3.1e-05	DUF295	341	397	1.2e-12
TraesCS6B01G140500.1	596	FBD	2	F-box	95	128	1.4e-06	FBD	425	466	2.7e-13
TraesCS6B01G140800.1	598	FBD	2	F-box	100	132	6.4e-06	FBD	426	468	5.4e-12
TraesCS6B01G162500.1	509	FBD	2	F-box	37	81	2.5e-05	FBD	397	440	1.3e-07
TraesCS6B01G200700.1	530	FBD	2	F-box	6	44	9.2e-06	FBD	447	488	1.4e-05
TraesCS6B01G209700.1	423	Kelch_1	2	F-box	69	106	7.4e-07	Kelch_1	206	250	9.5e-13
TraesCS6B01G300200.1	426	Tub	2	F-box	66	118	1.1e-08	Tub	129	421	3e-90
TraesCS6B01G320700.1	479	FBD	2	F-box	40	79	1.9e-05	FBD	374	412	5.5e-09
TraesCS6B01G422300.1	296	PP2	2	F-box-like	8	50	2.7e-06	PP2	100	293	7.2e-48
TraesCS6B01G422400.1	298	PP2	2	F-box	8	50	1.5e-07	PP2	101	295	7.6e-44
TraesCS6B01G450300.1	219	Pro_isomerase	2	F-box-like	14	48	9.6e-06	Pro_isomerase	57	215	1e-44
TraesCS6B01G450400.1	219	Pro_isomerase	2	F-box	13	50	4.6e-06	Pro_isomerase	56	213	1.2e-44
TraesCS6D01G043400.1	382	Kelch_1	2	F-box	47	89	3.9e-07	Kelch_1	136	181	6.1e-08
TraesCS6D01G043900.1	300	PP2	2	F-box-like	9	52	8.4e-06	PP2	102	292	5e-33
TraesCS6D01G065800.1	359	FBA_1	2	F-box	18	53	2.5e-08	FBA_1	201	300	4.4e-05
TraesCS6D01G076300.1	431	DUF295	2	F-box	51	85	3.1e-05	DUF295	341	397	2.4e-11
TraesCS6D01G101500.1	596	FBD	2	F-box	95	128	1.4e-06	FBD	425	466	2.7e-13
TraesCS6D01G101700.1	602	FBD	2	F-box	99	133	7.1e-07	FBD	432	474	8.8e-13
TraesCS6D01G101900.1	569	FBD	2	F-box	100	135	6.9e-07	FBD	426	468	1.1e-12
TraesCS6D01G107200.1	491	FBD	2	F-box	41	83	9.8e-06	FBD	376	420	1.1e-11
TraesCS6D01G123500.1	513	FBD	2	F-box	37	79	3.7e-05	FBD	401	444	1.2e-07
TraesCS6D01G164400.1	494	FBD	2	F-box	77	116	4.8e-05	FBD	368	411	8.8e-12
TraesCS6D01G167900.1	423	Kelch_1	2	F-box	69	106	7.4e-07	Kelch_1	206	250	2e-14
TraesCS6D01G252800.1	425	Tub	2	F-box	64	116	1.1e-08	Tub	127	420	1.6e-89
TraesCS6D01G271100.1	473	FBD	2	F-box	36	76	2.3e-05	FBD	369	410	6.9e-11
TraesCS6D01G271300.1	479	FBD	2	F-box	40	79	2.3e-05	FBD	374	412	5.5e-09
TraesCS6D01G271800.1	470	FBD	2	F-box	36	78	6.8e-07	FBD	367	407	2.5e-09
TraesCS6D01G283400.1	415	DUF295	2	F-box-like	14	46	3.2e-07	DUF295	324	381	5.1e-11
TraesCS6D01G283500.1	463	DUF295	2	F-box-like	62	94	3.6e-07	DUF295	372	428	1.4e-10
TraesCS6D01G283600.1	460	DUF295	2	F-box-like	62	94	3.7e-07	DUF295	369	426	6.6e-11
TraesCS6D01G286700.1	468	DUF295	2	F-box-like	64	102	2.4e-08	DUF295	374	431	7.4e-11
TraesCS6D01G367900.1	288	PP2	2	F-box-like	2	42	2.6e-07	PP2	96	280	8.9e-21
TraesCS6D01G368000.1	307	PP2	2	F-box-like	23	64	1e-05	PP2	115	304	1.5e-47
TraesCS6D01G369200.1	295	PP2	2	F-box	7	50	6e-05	PP2	102	290	5e-56
TraesCS7A01G066700.1	485	F-box	2	F-box-like	2	43	2.8e-07	F-box-like	112	151	9.2e-07
TraesCS7A01G075300.1	374	FBA_3	2	F-box	11	49	2e-05	FBA_3	215	305	1.4e-06
TraesCS7A01G122800.1	457	DUF295	2	F-box	50	84	3.7e-08	DUF295	365	422	1.4e-07
TraesCS7A01G140000.1	427	FBA_3	2	F-box	7	38	2.9e-07	FBA_3	202	292	6.3e-05
TraesCS7A01G141200.1	431	FBA_3	2	F-box	11	42	2.1e-07	FBA_3	206	295	0.0001
TraesCS7A01G145500.1	497	DUF295	2	F-box	46	81	4.1e-06	DUF295	410	461	1e-06
TraesCS7A01G145600.1	504	DUF295	2	F-box	51	89	8.3e-09	DUF295	416	468	4.5e-09
TraesCS7A01G163000.1	519	FBD	2	F-box	33	70	7.5e-05	FBD	386	431	1.5e-10
TraesCS7A01G326400.1	456	Tub	2	F-box	62	112	2.9e-08	Tub	123	451	1.2e-97
TraesCS7A01G345300.1	413	DUF295	2	F-box	7	43	5.7e-06	DUF295	312	369	1.2e-10
TraesCS7A01G371000.1	289	PP2	2	F-box	16	59	9.5e-06	PP2	111	288	1.4e-32
TraesCS7A01G379700.1	451	FBD	2	F-box	18	61	1.3e-06	FBD	350	390	5.5e-10
TraesCS7A01G433300.1	468	DUF295	2	F-box-like	64	97	1e-05	DUF295	373	430	4.8e-11
TraesCS7A01G440800.1	388	FBA_3	2	F-box	18	55	1.3e-08	FBA_3	215	303	6.8e-06
TraesCS7A01G443400.1	511	Cupin_8	2	F-box-like	93	137	4.4e-08	Cupin_8	210	428	4e-21
TraesCS7A01G483600.1	571	DUF295	2	F-box	162	195	3.6e-05	DUF295	483	540	6.4e-08
TraesCS7A01G493200.1	370	FBA_3	2	F-box	31	63	5.4e-10	FBA_3	224	302	1.9e-05
TraesCS7A01G507000.1	385	FBA_3	2	F-box	11	51	2.5e-08	FBA_3	233	324	4.3e-05
TraesCS7A01G553400.1	363	DUF295	2	F-box-like	13	53	2.2e-07	DUF295	321	358	3.5e-06
TraesCS7B01G021900.1	415	DUF295	2	F-box	9	42	4.3e-08	DUF295	323	380	1.7e-09
TraesCS7B01G108800.1	472	FBD	2	F-box	30	65	1.3e-08	FBD	390	425	2.1e-06
TraesCS7B01G227000.1	458	Tub	2	F-box	62	112	2.9e-08	Tub	123	453	9.5e-98
TraesCS7B01G242600.1	443	DUF295	2	F-box	10	44	1.6e-06	DUF295	319	371	3.9e-09
TraesCS7B01G255100.2	484	DUF295	2	F-box	78	111	2.9e-05	DUF295	396	454	9.9e-07
TraesCS7B01G255200.2	483	DUF295	2	F-box	78	111	2.9e-05	DUF295	396	453	9.2e-07
TraesCS7B01G281300.1	373	DUF295	2	F-box-like	8	41	2.5e-06	DUF295	274	326	1.3e-07
TraesCS7B01G281700.1	443	FBD	2	F-box	12	53	9.1e-06	FBD	340	382	2e-11
TraesCS7B01G301900.1	481	DUF295	2	F-box	58	91	3.7e-05	DUF295	364	421	1.9e-10
TraesCS7B01G310500.1	471	DUF295	2	F-box	18	49	1.1e-05	DUF295	387	440	1.4e-11
TraesCS7B01G312300.1	484	FBD	2	F-box	38	75	3.4e-05	FBD	390	421	1.9e-07
TraesCS7B01G332700.1	430	DUF295	2	F-box-like	8	41	1.3e-05	DUF295	312	369	5.2e-06
TraesCS7B01G332800.1	422	DUF295	2	F-box-like	8	42	6.4e-06	DUF295	313	369	3e-07
TraesCS7B01G339400.1	363	FBA_3	2	F-box	18	53	1.6e-08	FBA_3	215	313	8.7e-06
TraesCS7B01G342200.1	511	Cupin_8	2	F-box-like	93	137	4.4e-08	Cupin_8	210	428	7.9e-21
TraesCS7B01G378600.1	468	DUF295	2	F-box	62	96	6.6e-06	DUF295	374	430	1.4e-10
TraesCS7B01G383700.1	373	F-box	2	F-box	43	81	6.2e-08	F-box	316	350	9.9e-08
TraesCS7B01G386400.1	484	DUF295	2	F-box	78	111	2e-05	DUF295	396	454	3.3e-08
TraesCS7B01G386600.1	419	DUF295	2	F-box	10	43	5.2e-06	DUF295	331	388	1.6e-07
TraesCS7B01G412800.1	410	FBA_3	2	F-box	12	49	4.9e-07	FBA_3	237	300	0.0001
TraesCS7B01G412900.1	391	FBA_3	2	F-box	11	50	1.2e-08	FBA_3	234	304	2.3e-05
TraesCS7B01G413000.1	406	FBA_3	2	F-box	10	51	6.1e-08	FBA_3	240	305	1.7e-06
TraesCS7B01G415200.1	409	FBA_3	2	F-box	11	51	1.2e-07	FBA_3	231	324	9.2e-05
TraesCS7B01G446800.1	475	FBD	2	F-box	3	42	3e-05	FBD	391	424	5.4e-06
TraesCS7B01G496900.1	363	FBA_3	2	F-box	18	45	2.9e-05	FBA_3	206	295	2.3e-05
TraesCS7D01G070800.1	373	FBA_3	2	F-box	12	49	7.2e-05	FBA_3	214	315	4.4e-06
TraesCS7D01G091000.1	387	DUF295	2	F-box	9	43	7.4e-05	DUF295	298	354	1.4e-11
TraesCS7D01G091800.1	389	DUF295	2	F-box	9	43	4.8e-05	DUF295	300	354	1.2e-11
TraesCS7D01G093300.1	367	DUF295	2	F-box	31	65	4.3e-05	DUF295	318	353	1.3e-09
TraesCS7D01G104200.1	504	FBD	2	F-box	69	106	9.9e-06	FBD	397	441	3.8e-11
TraesCS7D01G141200.1	413	FBA_1	2	F-box	17	45	4.1e-07	FBA_1	208	302	3.5e-06
TraesCS7D01G141400.1	427	FBA_3	2	F-box	7	38	2e-07	FBA_3	203	290	7.8e-05
TraesCS7D01G146900.1	497	DUF295	2	F-box	43	81	4.9e-09	DUF295	410	461	4.2e-09
TraesCS7D01G205100.1	474	FBD	2	F-box	30	65	1.4e-08	FBD	391	426	1.1e-05
TraesCS7D01G214100.1	399	DUF295	2	F-box	16	57	8.7e-05	DUF295	304	355	1.2e-08
TraesCS7D01G323100.1	458	Tub	2	F-box	62	112	2.9e-08	Tub	123	453	9.4e-98
TraesCS7D01G353200.1	857	FBA_3	2	F-box	12	48	6.6e-06	FBA_3	619	715	6.1e-07
TraesCS7D01G376300.1	443	FBD	2	F-box	12	51	1.3e-05	FBD	341	382	3e-11
TraesCS7D01G404200.1	468	DUF295	2	F-box	18	49	1.2e-05	DUF295	383	436	1.8e-11
TraesCS7D01G406000.1	484	FBD	2	F-box	38	75	3.4e-05	FBD	390	419	5.5e-08
TraesCS7D01G424100.1	422	DUF295	2	F-box-like	9	41	7.9e-06	DUF295	312	369	1.5e-06
TraesCS7D01G432600.1	511	Cupin_8	2	F-box-like	93	137	9.9e-08	Cupin_8	210	428	6.3e-20
TraesCS7D01G437100.1	429	DUF295	2	F-box	36	73	6.6e-08	DUF295	338	372	4.2e-09
TraesCS7D01G470300.1	412	DUF295	2	F-box	2	36	1.3e-05	DUF295	324	381	4.1e-08
TraesCS7D01G470700.1	415	DUF295	2	F-box	9	42	1.3e-07	DUF295	327	385	3.9e-06
TraesCS7D01G478200.1	400	FBA_3	2	F-box	32	64	1.5e-06	FBA_3	215	306	1.9e-06
TraesCS7D01G493300.1	395	FBA_3	2	F-box	11	52	1.3e-08	FBA_3	236	308	4.3e-05
TraesCS7D01G493500.1	391	FBA_3	2	F-box	11	50	5.3e-08	FBA_3	235	306	3.5e-06
TraesCS7D01G493600.1	407	FBA_3	2	F-box	10	49	3.4e-07	FBA_3	218	307	6.3e-07
TraesCS7D01G517500.2	524	FBD	2	F-box	49	88	6.2e-06	FBD	421	456	3.1e-05
TraesCS7D01G518700.1	485	FBD	2	F-box	25	68	3.2e-05	FBD	398	433	9.6e-06
TraesCS7D01G539900.1	418	DUF295	2	F-box-like	15	54	4.8e-06	DUF295	318	387	4.2e-07
TraesCS7D01G540100.1	419	DUF295	2	F-box-like	14	55	6.6e-06	DUF295	319	390	7.5e-08
TraesCS1A01G078500.1	944	FBA_3	3	F-box	19	55	1.4e-07	FBA_3	246	331	2.9e-05	FBA_3	628	714	2.9e-07
TraesCS2B01G472700.1	817	FBA_3	3	F-box	21	57	8.9e-08	FBA_3	230	368	4.5e-07	F-box	440	470	3.1e-05
TraesCS3A01G410000.1	634	Arm	3	F-box-like	18	64	7.7e-11	Arm	372	409	7.2e-09	Arm	411	450	1.9e-05
TraesCS3B01G443500.1	529	Arm	3	F-box-like	17	63	6.4e-08	Arm	332	369	5.8e-09	Arm	371	410	7.1e-05
TraesCS3B01G611700.1	427	Kelch_1	3	F-box	67	104	3.2e-05	Kelch_1	161	201	6.6e-07	Kelch_1	205	251	6.9e-12
TraesCS3D01G540000.1	427	Kelch_1	3	F-box	67	104	3.2e-05	Kelch_1	161	201	6.6e-07	Kelch_1	205	251	6.7e-12
TraesCS4A01G020200.1	430	Kelch_1	3	F-box	71	108	4.4e-06	Kelch_1	165	205	3.5e-06	Kelch_1	209	255	5.5e-12
TraesCS4A01G382500.1	790	FBA_3	3	F-box	13	49	7.9e-09	FBA_3	231	312	2.9e-05	F-box	420	453	5.7e-05
TraesCS4A01G472100.1	458	Kelch_1	3	F-box	39	80	1.3e-06	Kelch_1	159	204	8.4e-13	Kelch_1	212	255	3e-08
TraesCS4B01G283400.1	430	Kelch_1	3	F-box	71	108	5.3e-06	Kelch_1	165	205	2.3e-05	Kelch_1	209	255	1.4e-10
TraesCS4B01G283500.1	431	Kelch_1	3	F-box	72	109	5.3e-06	Kelch_1	166	206	2.3e-05	Kelch_1	210	256	1.4e-10
TraesCS5A01G166200.2	942	Cupin_8	3	F-box-like	18	61	5.2e-06	Cupin_8	144	363	2.3e-17	APH	662	863	4.4e-06
TraesCS5B01G163600.1	941	Cupin_8	3	F-box-like	18	61	1.3e-05	Cupin_8	143	362	1.7e-17	APH	660	862	1e-05
TraesCS5D01G028900.1	777	DUF295	3	F-box	210	243	2e-06	DUF295	520	573	2e-10	F-box	636	669	1.6e-05
TraesCS5D01G170800.2	942	Cupin_8	3	F-box-like	18	61	1.2e-05	Cupin_8	143	363	1e-17	APH	662	863	2.7e-06
TraesCS6A01G178900.1	372	Kelch_1	3	F-box	5	36	1.1e-05	Kelch_1	126	161	3.5e-07	Kelch_1	164	209	1.5e-07
TraesCS6B01G206300.1	372	Kelch_1	3	F-box	5	36	1.1e-05	Kelch_1	126	161	3.5e-07	Kelch_1	164	209	3.8e-08
TraesCS6B01G227500.1	460	Kelch_1	3	F-box	44	79	5.3e-05	Kelch_1	173	217	1e-12	Kelch_1	225	269	3.9e-09
TraesCS6B01G243200.1	353	Kelch_1	3	F-box	11	46	2e-06	Kelch_1	99	152	1.1e-07	Kelch_1	155	201	3e-12
TraesCS6D01G165600.1	355	Kelch_1	3	F-box	5	36	1.1e-05	Kelch_1	129	161	5.9e-06	Kelch_1	164	209	9.5e-09
TraesCS6D01G195800.1	353	Kelch_1	3	F-box	11	46	2e-06	Kelch_1	99	152	1.1e-07	Kelch_1	155	201	3e-12
TraesCS7A01G020100.1	456	Kelch_1	3	F-box-like	39	80	1.2e-05	Kelch_1	159	204	2.1e-12	Kelch_1	212	255	1.4e-08
TraesCS7A01G084200.1	788	FBA_3	3	F-box	13	48	1e-08	FBA_3	231	312	5e-05	F-box	420	453	2.2e-05
TraesCS7B01G234000.1	332	Kelch_1	3	F-box	6	41	1.9e-06	Kelch_1	94	131	9.2e-07	Kelch_1	134	180	5e-12
TraesCS7B01G257400.1	385	Kelch_1	3	F-box	14	46	9.7e-05	Kelch_1	141	176	1.6e-08	Kelch_1	179	224	1.9e-10
TraesCS7D01G016400.1	456	Kelch_1	3	F-box	39	80	4.4e-05	Kelch_1	159	204	3.7e-12	Kelch_1	212	255	1.3e-08
TraesCS7D01G079200.1	770	FBA_3	3	F-box	13	49	7.7e-09	FBA_3	218	300	5.8e-05	F-box	408	440	6.7e-05
TraesCS7D01G352400.1	385	Kelch_1	3	F-box	14	46	9.7e-05	Kelch_1	141	173	1.6e-06	Kelch_1	179	224	7.5e-11
TraesCS1B01G400400.1	897	DUF295	4	F-box-like	70	102	1e-06	DUF295	379	415	3.1e-10	F-box	495	528	3.2e-06	DUF295	804	840	1.1e-11
TraesCS5A01G023100.1	897	DUF295	4	F-box-like	70	103	9.1e-07	DUF295	378	431	2.7e-11	F-box	494	527	1.9e-05	DUF295	804	840	6.2e-12
TraesCS5D01G028600.1	895	DUF295	4	F-box-like	70	102	4.5e-06	DUF295	377	430	2.4e-10	F-box	493	526	1.9e-05	DUF295	802	838	1.7e-12
TraesCS6D01G368100.1	560	PP2	4	F-box-like	2	42	5.2e-06	PP2	95	264	1e-24	F-box-like	267	309	6.8e-06	PP2	359	543	3.6e-27
TraesCS6A01G121500.1	620	Kelch_4	5	PAS_9	59	158	5.1e-15	F-box-like	216	254	2.9e-07	Kelch_4	304	347	1.6e-09	Kelch_4	355	407	4.2e-09	Kelch_3	418	469	2.6e-05
TraesCS6B01G149800.1	618	Kelch_4	5	PAS_9	57	156	1.3e-14	F-box-like	214	252	2.8e-07	Kelch_4	302	345	1.6e-09	Kelch_4	353	405	4.2e-09	Kelch_3	416	467	2.6e-05
TraesCS6B01G426300.1	641	Kelch_4	5	PAS_9	76	176	4.4e-14	F-box-like	234	274	4.1e-08	Kelch_4	324	374	3.3e-11	Kelch_3	389	435	5.9e-10	Kelch_3	438	489	1.1e-06
TraesCS6D01G111600.1	619	Kelch_4	5	PAS_9	58	157	5.1e-15	F-box-like	215	253	2.9e-07	Kelch_4	303	346	1.6e-09	Kelch_4	354	406	4.2e-09	Kelch_3	417	468	2.6e-05
TraesCS7A01G431600.1	643	Kelch_4	5	PAS_9	78	178	1.1e-13	F-box-like	236	276	4.1e-08	Kelch_4	326	376	3.3e-11	Kelch_3	391	437	6e-10	Kelch_3	440	491	1.1e-06
TraesCS7D01G423400.1	640	Kelch_4	5	PAS_9	75	175	1.1e-13	F-box-like	233	273	4.1e-08	Kelch_4	323	373	3.3e-11	Kelch_3	388	434	5.9e-10	Kelch_3	437	488	5.2e-07
TraesCS1A01G217900.1	938	Arm	6	F-box-like	59	103	7e-06	Arm	520	562	6.2e-06	Arm	564	604	2.1e-06	Arm	609	648	8.2e-09	Arm	650	692	1e-06	Arm	697	733	1.3e-07
TraesCS1B01G231300.1	938	Arm	6	F-box-like	59	103	5.5e-06	Arm	520	562	6.2e-06	Arm	564	604	2.1e-06	Arm	609	648	8.2e-09	Arm	650	692	1e-06	Arm	697	733	1.3e-07
TraesCS1D01G219600.1	938	Arm	6	F-box-like	59	103	2e-06	Arm	520	562	6.2e-06	Arm	564	604	2.1e-06	Arm	609	648	8.2e-09	Arm	650	692	1e-06	Arm	697	733	1.3e-07
TraesCS4B01G157500.1	620	Kelch	6	PAS_9	70	170	5.9e-14	F-box	220	262	5.8e-05	Kelch_4	314	364	9.1e-11	Kelch_3	379	425	8.4e-10	Kelch_3	434	472	9.6e-05	Kelch_4	523	575	3.7e-05
TraesCS4B01G371400.1	957	Arm	6	F-box-like	27	73	1.9e-07	Arm	493	534	6.2e-06	Arm	536	576	5.4e-06	Arm	581	620	1.2e-08	Arm	622	664	1.6e-06	Arm	668	705	3.4e-09
TraesCS4D01G366000.1	910	Arm	6	F-box-like	27	73	1.8e-07	Arm	493	534	5.9e-06	Arm	536	576	5.1e-06	Arm	581	620	1.2e-08	Arm	622	664	1.5e-06	Arm	668	705	3.2e-09
TraesCS5A01G542900.1	908	Arm	6	F-box-like	25	71	1.4e-07	Arm	491	532	6.3e-06	Arm	534	574	5.1e-06	Arm	579	618	1.2e-08	Arm	620	662	1.5e-06	Arm	666	703	3.2e-09
