# Supplementary material for: F-Box Genes in the Wheat Genome and Expression Profiling in Wheat at Different Developmental Stages
Source: Genes (Basel). 2020 Sep 30;11(10):1154. doi: 10.3390/genes11101154 (PMC7650748; doi:10.3390/genes11101154)
Supplement: Supplementary file 1 [file genes-11-01154-s001.zip › Supple_Table_3.xlsx]

## Sheet: blast2GO_supplementary
S3 Table. The results of F-box genes blasted,mapped, and annotated by Blast2GO in wheat.
Description	Tags	SeqName	Length	#Hits	e-Value	sim mean	#GO	GO IDs	GO Names	Enzyme Codes	Enzyme Names
hypotheticalprotein F775_13800	[BLASTED, MAPPED, ANNOTATED]	TraesCS1A01G012400.1	411	20	0	61.71	1	P:GO:0044267	P:cellular protein metabolic process
unnamedprotein product	[BLASTED]	TraesCS1A01G019100.1	417	20	9.39e-171	61.83
hypotheticalprotein F775_18649	[BLASTED, MAPPED]	TraesCS1A01G019400.1	425	20	0	56.68	7	F:GO:0003676; F:GO:0004842; F:GO:0008270; C:GO:0016020; C:GO:0016021; P:GO:0016567; P:GO:0031146	F:nucleic acid binding; F:ubiquitin-protein transferase activity; F:zinc ion binding; C:membrane; C:integral component of membrane; P:protein ubiquitination; P:SCF-dependent proteasomal ubiquitin-dependent protein catabolic process
putative F_box/LRR_repeat protein 23	[BLASTED]	TraesCS1A01G033100.1	329	20	0	73.09
hypotheticalprotein F775_15493	[BLASTED, MAPPED]	TraesCS1A01G036400.1	464	20	0	67.05	2	C:GO:0016020; C:GO:0016021	C:membrane; C:integral component of membrane
hypotheticalprotein F775_15493	[BLASTED, MAPPED]	TraesCS1A01G036500.1	417	20	0	66.05	2	C:GO:0016020; C:GO:0016021	C:membrane; C:integral component of membrane
hypotheticalprotein F775_14030	[BLASTED, MAPPED]	TraesCS1A01G037100.1	361	20	7.04e-131	63.26	5	F:GO:0004842; C:GO:0016020; C:GO:0016021; P:GO:0016567; P:GO:0031146	F:ubiquitin-protein transferase activity; C:membrane; C:integral component of membrane; P:protein ubiquitination; P:SCF-dependent proteasomal ubiquitin-dependent protein catabolic process
hypotheticalprotein F775_13514	[BLASTED]	TraesCS1A01G051600.1	474	20	0	69.84
unnamedprotein product	[BLASTED]	TraesCS1A01G063400.1	344	20	3.22e-140	58.75
F_box protein At5g07610_like	[BLASTED, MAPPED, ANNOTATED]	TraesCS1A01G074200.1	371	20	6.44e-145	63.01	2	F:GO:0004842; P:GO:0031146	F:ubiquitin-protein transferase activity; P:SCF-dependent proteasomal ubiquitin-dependent protein catabolic process
F_box protein At5g07610_like	[BLASTED, MAPPED, ANNOTATED]	TraesCS1A01G074300.1	389	20	2.13e-149	61.55	2	F:GO:0004842; P:GO:0031146	F:ubiquitin-protein transferase activity; P:SCF-dependent proteasomal ubiquitin-dependent protein catabolic process
hypotheticalprotein F775_21893	[BLASTED, MAPPED]	TraesCS1A01G078500.1	945	20	0	55.48	5	F:GO:0003676; F:GO:0004842; P:GO:0015074; P:GO:0016567; P:GO:0031146	F:nucleic acid binding; F:ubiquitin-protein transferase activity; P:DNA integration; P:protein ubiquitination; P:SCF-dependent proteasomal ubiquitin-dependent protein catabolic process
hypotheticalprotein F775_16939	[BLASTED, MAPPED]	TraesCS1A01G104000.1	415	20	0	63	5	F:GO:0004842; C:GO:0016020; C:GO:0016021; P:GO:0016567; P:GO:0031146	F:ubiquitin-protein transferase activity; C:membrane; C:integral component of membrane; P:protein ubiquitination; P:SCF-dependent proteasomal ubiquitin-dependent protein catabolic process
hypotheticalprotein F775_10473	[BLASTED, MAPPED]	TraesCS1A01G113500.1	463	20	9.74e-90	53.42	2	C:GO:0016020; C:GO:0016021	C:membrane; C:integral component of membrane
hypotheticalprotein BRADI_3g26160	[BLASTED, MAPPED, ANNOTATED]	TraesCS1A01G136200.1	965	20	0	77.23	2	P:GO:0010252; P:GO:1905393	P:auxin homeostasis; P:plant organ formation
F_box/LRR_repeat protein At3g48880	[BLASTED, MAPPED, ANNOTATED]	TraesCS1A01G173500.3	376	20	0	62.06	1	C:GO:0016021	C:integral component of membrane
ProteinARABIDILLO 1	[BLASTED, MAPPED, ANNOTATED]	TraesCS1A01G217900.1	939	20	0	86.26	4	C:GO:0005634; C:GO:0005737; C:GO:0016021; F:GO:0016874	C:nucleus; C:cytoplasm; C:integral component of membrane; F:ligase activity
PutativeF_box/LRR_repeat protein	[BLASTED, MAPPED, ANNOTATED]	TraesCS1A01G227500.1	677	20	0	63.91	4	F:GO:0004674; F:GO:0005524; P:GO:0006468; F:GO:0044877	F:protein serine/threonine kinase activity; F:ATP binding; P:protein phosphorylation; F:protein-containing complex binding	EC:2.7.11	Transferring phosphorus-containing groups
hypotheticalprotein BRADI_2g27330	[BLASTED]	TraesCS1A01G236400.1	245	11	1.74e-150	88.44
hypotheticalprotein BRADI_2g22300	[BLASTED]	TraesCS1A01G257600.1	392	20	3.2e-180	63.1
hypotheticalprotein BRADI_2g22300	[BLASTED]	TraesCS1A01G257700.1	415	20	0	62.68
hypotheticalprotein SORBI_005G034200	[BLASTED, MAPPED, ANNOTATED]	TraesCS1A01G261100.1	480	20	0	58.96	3	F:GO:0003677; C:GO:0005634; P:GO:0006355	F:DNA binding; C:nucleus; P:regulation of transcription, DNA-templated
hypotheticalprotein BRADI_2g24110	[BLASTED, MAPPED, ANNOTATED]	TraesCS1A01G273100.1	457	20	0	91.05	3	C:GO:0005929; F:GO:0035091; P:GO:0061512	C:cilium; F:phosphatidylinositol binding; P:protein localization to cilium
hypotheticalprotein SORBI_001G109500	[BLASTED, MAPPED, ANNOTATED]	TraesCS1A01G277800.1	467	20	0	59.97	2	F:GO:0004842; P:GO:0031146	F:ubiquitin-protein transferase activity; P:SCF-dependent proteasomal ubiquitin-dependent protein catabolic process
unnamedprotein product	[BLASTED]	TraesCS1A01G283700.2	452	20	0	68.37
EID1_like F_box protein 3	[BLASTED]	TraesCS1A01G311200.1	303	20	1.2e-149	76.08
hypotheticalprotein BRADI_2g20270	[BLASTED, MAPPED, ANNOTATED]	TraesCS1A01G329300.1	422	20	0	78.07	3	C:GO:0009506; P:GO:0009736; P:GO:0009914	C:plasmodesma; P:cytokinin-activated signaling pathway; P:hormone transport
tubby_like F_box protein 9	[BLASTED, MAPPED, ANNOTATED]	TraesCS1A01G333900.1	374	20	0	85.07	10	C:GO:0005634; C:GO:0005829; C:GO:0005886; C:GO:0005929; C:GO:0009536; P:GO:0009555; P:GO:0009620; F:GO:0035091; F:GO:0044212; P:GO:0061512	C:nucleus; C:cytosol; C:plasma membrane; C:cilium; C:plastid; P:pollen development; P:response to fungus; F:phosphatidylinositol binding; F:transcription regulatory region DNA binding; P:protein localization to cilium
hypotheticalprotein SORBI_005G034200	[BLASTED, MAPPED]	TraesCS1A01G336200.1	446	20	0	56.38	3	F:GO:0004842; P:GO:0016567; P:GO:0031146	F:ubiquitin-protein transferase activity; P:protein ubiquitination; P:SCF-dependent proteasomal ubiquitin-dependent protein catabolic process
hypotheticalprotein SORBI_007G119700	[BLASTED, MAPPED]	TraesCS1A01G344200.1	369	20	0	56.01	5	F:GO:0003677; F:GO:0003684; F:GO:0005524; P:GO:0006281; F:GO:0008094	F:DNA binding; F:damaged DNA binding; F:ATP binding; P:DNA repair; F:DNA-dependent ATPase activity
hypotheticalprotein BRADI_2g19240	[BLASTED, MAPPED]	TraesCS1A01G346700.1	305	14	1.92e-169	73.18	2	P:GO:0006511; P:GO:0016567	P:ubiquitin-dependent protein catabolic process; P:protein ubiquitination
hypotheticalprotein F775_10536	[BLASTED, MAPPED, ANNOTATED]	TraesCS1A01G351100.1	442	20	0	59.11	1	C:GO:0016021	C:integral component of membrane
hypotheticalprotein F775_20492	[BLASTED, MAPPED]	TraesCS1A01G351500.1	438	20	0	54.17	2	C:GO:0016020; C:GO:0016021	C:membrane; C:integral component of membrane
hypotheticalprotein BRADI_3g44280	[BLASTED, MAPPED, ANNOTATED]	TraesCS1A01G370900.1	364	20	0	65.12	1	P:GO:0044267	P:cellular protein metabolic process
hypotheticalprotein BRADI_3g44280	[BLASTED, MAPPED, ANNOTATED]	TraesCS1A01G371100.1	419	20	0	65	1	P:GO:0044267	P:cellular protein metabolic process
F_box protein At5g07610_like	[BLASTED, MAPPED]	TraesCS1A01G382100.1	399	20	0	62.32	3	F:GO:0004842; P:GO:0016567; P:GO:0031146	F:ubiquitin-protein transferase activity; P:protein ubiquitination; P:SCF-dependent proteasomal ubiquitin-dependent protein catabolic process
hypotheticalprotein BRADI_5g17140	[BLASTED, MAPPED, ANNOTATED]	TraesCS1A01G384100.1	457	20	0	71.71	2	C:GO:0016020; P:GO:0044267	C:membrane; P:cellular protein metabolic process
hypotheticalprotein BRADI_5g17140	[BLASTED, MAPPED, ANNOTATED]	TraesCS1A01G385300.1	460	20	0	67.21	3	P:GO:0006807; P:GO:0044238; P:GO:0044260	P:nitrogen compound metabolic process; P:primary metabolic process; P:cellular macromolecule metabolic process
hypotheticalprotein F775_14299	[BLASTED, MAPPED, ANNOTATED]	TraesCS1A01G388900.1	355	20	1.03e-116	64.8	1	P:GO:0044267	P:cellular protein metabolic process
hypotheticalprotein F775_14390	[BLASTED, MAPPED]	TraesCS1A01G391200.1	469	20	1.94e-150	60.4	2	C:GO:0016020; C:GO:0016021	C:membrane; C:integral component of membrane
hypotheticalprotein BRADI_2g16467	[BLASTED]	TraesCS1A01G399100.1	406	20	0	77
hypotheticalprotein BRADI_2g16380	[BLASTED, MAPPED, ANNOTATED]	TraesCS1A01G400900.1	373	20	3.48e-128	62.34	2	F:GO:0004842; P:GO:0031146	F:ubiquitin-protein transferase activity; P:SCF-dependent proteasomal ubiquitin-dependent protein catabolic process
hypotheticalprotein F775_14030	[BLASTED, MAPPED]	TraesCS1A01G408600.1	410	20	0	67.43	2	C:GO:0016020; C:GO:0016021	C:membrane; C:integral component of membrane
hypotheticalprotein F775_14030	[BLASTED, MAPPED]	TraesCS1A01G408700.1	419	20	0	66.33	2	C:GO:0016020; C:GO:0016021	C:membrane; C:integral component of membrane
F_box protein At5g07610_like	[BLASTED, MAPPED]	TraesCS1A01G428300.1	415	20	2.81e-155	58.83	3	F:GO:0004842; P:GO:0016567; P:GO:0031146	F:ubiquitin-protein transferase activity; P:protein ubiquitination; P:SCF-dependent proteasomal ubiquitin-dependent protein catabolic process
hypotheticalprotein F775_11516	[BLASTED, MAPPED]	TraesCS1A01G428600.1	347	20	0	55.56	3	F:GO:0004842; P:GO:0016567; P:GO:0031146	F:ubiquitin-protein transferase activity; P:protein ubiquitination; P:SCF-dependent proteasomal ubiquitin-dependent protein catabolic process
hypotheticalprotein F775_21052	[BLASTED, MAPPED, ANNOTATED]	TraesCS1A01G431000.1	383	20	0	67.42	2	F:GO:0004842; P:GO:0031146	F:ubiquitin-protein transferase activity; P:SCF-dependent proteasomal ubiquitin-dependent protein catabolic process
F_box protein At3g07870_like	[BLASTED]	TraesCS1B01G020100.1	399	20	0	50.26
putative F_box/LRR_repeat protein 23	[BLASTED]	TraesCS1B01G041200.1	331	20	0	72.43
hypotheticalprotein F775_22027	[BLASTED, MAPPED]	TraesCS1B01G082800.1	441	20	0	52.89	12	C:GO:0000139; F:GO:0004190; C:GO:0005783; C:GO:0005789; C:GO:0005794; P:GO:0006508; P:GO:0007219; F:GO:0008233; C:GO:0016020; C:GO:0016021; P:GO:0016485; F:GO:0016787	C:Golgi membrane; F:aspartic-type endopeptidase activity; C:endoplasmic reticulum; C:endoplasmic reticulum membrane; C:Golgi apparatus; P:proteolysis; P:Notch signaling pathway; F:peptidase activity; C:membrane; C:integral component of membrane; P:protein processing; F:hydrolase activity
hypotheticalprotein BRADI_3g56050	[BLASTED, MAPPED]	TraesCS1B01G091100.2	464	20	0	70.76	3	F:GO:0008168; F:GO:0016740; P:GO:0032259	F:methyltransferase activity; F:transferase activity; P:methylation
F_box protein At5g07610_like	[BLASTED, MAPPED, ANNOTATED]	TraesCS1B01G092800.1	382	20	1.92e-164	64.99	2	F:GO:0004842; P:GO:0031146	F:ubiquitin-protein transferase activity; P:SCF-dependent proteasomal ubiquitin-dependent protein catabolic process
F_box protein At5g07610_like	[BLASTED, MAPPED, ANNOTATED]	TraesCS1B01G092900.1	248	20	4.24e-83	62.25	2	F:GO:0004842; P:GO:0031146	F:ubiquitin-protein transferase activity; P:SCF-dependent proteasomal ubiquitin-dependent protein catabolic process
F_box protein At5g07610_like	[BLASTED, MAPPED, ANNOTATED]	TraesCS1B01G093000.1	411	20	2.06e-147	61.39	2	F:GO:0004842; P:GO:0031146	F:ubiquitin-protein transferase activity; P:SCF-dependent proteasomal ubiquitin-dependent protein catabolic process
F_box protein At5g07610_like	[BLASTED, MAPPED, ANNOTATED]	TraesCS1B01G093100.2	167	20	1.84e-44	68.69	2	F:GO:0004842; P:GO:0031146	F:ubiquitin-protein transferase activity; P:SCF-dependent proteasomal ubiquitin-dependent protein catabolic process
hypotheticalprotein BRADI_2g36497	[BLASTED, MAPPED, ANNOTATED]	TraesCS1B01G102900.1	490	20	0	70	1	F:GO:0003676	F:nucleic acid binding
F_boxonly protein 7	[BLASTED, MAPPED]	TraesCS1B01G109900.1	332	20	9.45e-159	57.78	2	F:GO:0005524; F:GO:0046872	F:ATP binding; F:metal ion binding
hypotheticalprotein BRADI_2g38850	[BLASTED, MAPPED]	TraesCS1B01G110000.1	453	20	0	68.81	2	F:GO:0005524; F:GO:0046872	F:ATP binding; F:metal ion binding
hypotheticalprotein F775_16939	[BLASTED, MAPPED]	TraesCS1B01G114700.1	430	20	0	63.21	5	F:GO:0004842; C:GO:0016020; C:GO:0016021; P:GO:0016567; P:GO:0031146	F:ubiquitin-protein transferase activity; C:membrane; C:integral component of membrane; P:protein ubiquitination; P:SCF-dependent proteasomal ubiquitin-dependent protein catabolic process
hypotheticalprotein F775_16939	[BLASTED, MAPPED]	TraesCS1B01G114800.1	375	20	0	64.27	5	F:GO:0004842; C:GO:0016020; C:GO:0016021; P:GO:0016567; P:GO:0031146	F:ubiquitin-protein transferase activity; C:membrane; C:integral component of membrane; P:protein ubiquitination; P:SCF-dependent proteasomal ubiquitin-dependent protein catabolic process
hypotheticalprotein BRADI_1g03307	[BLASTED, MAPPED]	TraesCS1B01G133800.1	499	20	6.63e-114	56.33	3	F:GO:0004842; P:GO:0016567; P:GO:0031146	F:ubiquitin-protein transferase activity; P:protein ubiquitination; P:SCF-dependent proteasomal ubiquitin-dependent protein catabolic process
hypotheticalprotein BRADI_3g26160	[BLASTED, MAPPED, ANNOTATED]	TraesCS1B01G154100.1	1017	20	0	77.6	2	P:GO:0010252; P:GO:1905393	P:auxin homeostasis; P:plant organ formation
F_box/kelch_repeat protein At1g55270	[BLASTED, MAPPED, ANNOTATED]	TraesCS1B01G154600.1	439	20	0	86.46	3	F:GO:0004842; P:GO:0016567; C:GO:0031463	F:ubiquitin-protein transferase activity; P:protein ubiquitination; C:Cul3-RING ubiquitin ligase complex
hypotheticalprotein BRADI_3g54590	[BLASTED, MAPPED]	TraesCS1B01G165100.1	287	20	9.43e-82	67.63	2	C:GO:0016020; C:GO:0016021	C:membrane; C:integral component of membrane
hypotheticalprotein SORBI_002G123900	[BLASTED]	TraesCS1B01G171100.2	580	20	6.98e-145	55.89
F_box/LRR_repeat protein At3g48880	[BLASTED, MAPPED, ANNOTATED]	TraesCS1B01G190900.1	316	20	0	62.03	1	C:GO:0016021	C:integral component of membrane
hypotheticalprotein BRADI_3g31350	[BLASTED]	TraesCS1B01G198100.1	411	20	2.27e-159	50.68
hypotheticalprotein SORBI_005G023100	[BLASTED, MAPPED, ANNOTATED]	TraesCS1B01G218600.1	407	20	0	65.2	3	F:GO:0004842; P:GO:0016567; P:GO:0031146	F:ubiquitin-protein transferase activity; P:protein ubiquitination; P:SCF-dependent proteasomal ubiquitin-dependent protein catabolic process
ProteinARABIDILLO 1	[BLASTED, MAPPED, ANNOTATED]	TraesCS1B01G231300.1	939	20	0	86.08	4	C:GO:0005634; C:GO:0005737; C:GO:0016021; F:GO:0016874	C:nucleus; C:cytoplasm; C:integral component of membrane; F:ligase activity
hypotheticalprotein BRADI_2g38180	[BLASTED, MAPPED]	TraesCS1B01G237800.1	417	20	3.87e-65	51.93	3	F:GO:0004842; P:GO:0016567; P:GO:0031146	F:ubiquitin-protein transferase activity; P:protein ubiquitination; P:SCF-dependent proteasomal ubiquitin-dependent protein catabolic process
serine/threonine_protein kinase TOR	[BLASTED, MAPPED, ANNOTATED]	TraesCS1B01G241600.1	474	20	0	69.23	6	F:GO:0004674; F:GO:0005524; C:GO:0005634; P:GO:0006281; P:GO:0006468; F:GO:0044877	F:protein serine/threonine kinase activity; F:ATP binding; C:nucleus; P:DNA repair; P:protein phosphorylation; F:protein-containing complex binding	EC:2.7.11	Transferring phosphorus-containing groups
hypotheticalprotein BRADI_2g27330	[BLASTED]	TraesCS1B01G247300.1	245	11	1.22e-148	88.06
hypotheticalprotein SORBI_005G034200	[BLASTED, MAPPED, ANNOTATED]	TraesCS1B01G256800.1	510	20	0	61.76	3	P:GO:0006807; P:GO:0044238; P:GO:0044260	P:nitrogen compound metabolic process; P:primary metabolic process; P:cellular macromolecule metabolic process
hypotheticalprotein BRADI_2g22300	[BLASTED]	TraesCS1B01G268100.1	413	20	0	62.79
hypotheticalprotein SORBI_002G021600	[BLASTED, MAPPED, ANNOTATED]	TraesCS1B01G271200.1	386	20	0	75.15	3	F:GO:0004842; C:GO:0016020; P:GO:0031146	F:ubiquitin-protein transferase activity; C:membrane; P:SCF-dependent proteasomal ubiquitin-dependent protein catabolic process
hypotheticalprotein SORBI_005G034200	[BLASTED, MAPPED, ANNOTATED]	TraesCS1B01G271900.1	519	20	0	62.75	3	F:GO:0003677; C:GO:0005634; P:GO:0006355	F:DNA binding; C:nucleus; P:regulation of transcription, DNA-templated
hypotheticalprotein BRADI_2g33570	[BLASTED, MAPPED, ANNOTATED]	TraesCS1B01G279000.1	514	20	0	76.35	2	F:GO:0003676; C:GO:0016021	F:nucleic acid binding; C:integral component of membrane
hypotheticalprotein BRADI_2g24110	[BLASTED, MAPPED, ANNOTATED]	TraesCS1B01G282900.1	455	20	0	91.51	3	C:GO:0005929; F:GO:0035091; P:GO:0061512	C:cilium; F:phosphatidylinositol binding; P:protein localization to cilium
hypotheticalprotein SORBI_001G109500	[BLASTED, MAPPED, ANNOTATED]	TraesCS1B01G286700.1	467	20	0	60.22	2	F:GO:0004842; P:GO:0031146	F:ubiquitin-protein transferase activity; P:SCF-dependent proteasomal ubiquitin-dependent protein catabolic process
unnamedprotein product	[BLASTED]	TraesCS1B01G292900.2	457	20	0	68.55
unnamedprotein product	[BLASTED, MAPPED]	TraesCS1B01G305400.1	493	20	0	50.71	3	F:GO:0004842; P:GO:0016567; P:GO:0031146	F:ubiquitin-protein transferase activity; P:protein ubiquitination; P:SCF-dependent proteasomal ubiquitin-dependent protein catabolic process
unnamedprotein product	[BLASTED, MAPPED, ANNOTATED]	TraesCS1B01G308400.1	808	20	0	68.4	1	P:GO:0044267	P:cellular protein metabolic process
EID1_like F_box protein 3	[BLASTED]	TraesCS1B01G322600.1	290	20	1.99e-139	76.28
unnamedprotein product	[BLASTED, MAPPED, ANNOTATED]	TraesCS1B01G333500.1	407	20	0	59.36	1	P:GO:0044267	P:cellular protein metabolic process
hypotheticalprotein BRADI_2g20270	[BLASTED, MAPPED, ANNOTATED]	TraesCS1B01G342700.1	416	20	0	78.06	3	C:GO:0009506; P:GO:0009736; P:GO:0009914	C:plasmodesma; P:cytokinin-activated signaling pathway; P:hormone transport
tubby_like F_box protein 9	[BLASTED, MAPPED, ANNOTATED]	TraesCS1B01G347200.1	374	20	0	84.58	10	C:GO:0005634; C:GO:0005829; C:GO:0005886; C:GO:0005929; C:GO:0009536; P:GO:0009555; P:GO:0009620; F:GO:0035091; F:GO:0044212; P:GO:0061512	C:nucleus; C:cytosol; C:plasma membrane; C:cilium; C:plastid; P:pollen development; P:response to fungus; F:phosphatidylinositol binding; F:transcription regulatory region DNA binding; P:protein localization to cilium
hypotheticalprotein F775_02411	[BLASTED]	TraesCS1B01G357300.1	389	20	2.79e-166	57.9
hypotheticalprotein F775_02411	[BLASTED, MAPPED]	TraesCS1B01G358000.1	406	20	0	58	5	F:GO:0003677; F:GO:0003684; F:GO:0005524; P:GO:0006281; F:GO:0008094	F:DNA binding; F:damaged DNA binding; F:ATP binding; P:DNA repair; F:DNA-dependent ATPase activity
hypotheticalprotein BRADI_2g19240	[BLASTED, MAPPED]	TraesCS1B01G360600.1	311	15	8.01e-176	70.94	2	P:GO:0006511; P:GO:0016567	P:ubiquitin-dependent protein catabolic process; P:protein ubiquitination
hypotheticalprotein F775_20492	[BLASTED, MAPPED]	TraesCS1B01G371800.1	434	20	0	55.1	2	C:GO:0016020; C:GO:0016021	C:membrane; C:integral component of membrane
hypotheticalprotein F775_10536	[BLASTED, MAPPED, ANNOTATED]	TraesCS1B01G372300.1	444	20	0	59.57	1	C:GO:0016021	C:integral component of membrane
predictedprotein	[BLASTED]	TraesCS1B01G379500.1	516	20	0	65.79
hypotheticalprotein BRADI_3g44280	[BLASTED, MAPPED, ANNOTATED]	TraesCS1B01G390100.1	466	20	0	65.01	1	P:GO:0044267	P:cellular protein metabolic process
hypotheticalprotein BRADI_3g44280	[BLASTED, MAPPED, ANNOTATED]	TraesCS1B01G390500.1	368	20	0	65.16	1	P:GO:0044267	P:cellular protein metabolic process
hypotheticalprotein BRADI_2g38850	[BLASTED]	TraesCS1B01G400400.1	898	20	0	78.69
F_box protein At5g07610_like	[BLASTED, MAPPED]	TraesCS1B01G407200.1	399	20	0	61.46	3	F:GO:0004842; P:GO:0016567; P:GO:0031146	F:ubiquitin-protein transferase activity; P:protein ubiquitination; P:SCF-dependent proteasomal ubiquitin-dependent protein catabolic process
F_box protein At5g07610_like	[BLASTED, MAPPED, ANNOTATED]	TraesCS1B01G407400.1	196	20	5.2e-109	65.35	1	P:GO:0044267	P:cellular protein metabolic process
hypotheticalprotein BRADI_3g58810	[BLASTED]	TraesCS1B01G408100.1	503	20	0	64.04
hypotheticalprotein BRADI_5g17140	[BLASTED, MAPPED, ANNOTATED]	TraesCS1B01G410900.1	474	20	0	71.98	2	C:GO:0016020; P:GO:0044267	C:membrane; P:cellular protein metabolic process
hypotheticalprotein BRADI_5g17140	[BLASTED, MAPPED, ANNOTATED]	TraesCS1B01G411400.1	465	20	0	72.16	2	C:GO:0016020; P:GO:0044267	C:membrane; P:cellular protein metabolic process
hypotheticalprotein BRADI_5g17140	[BLASTED, MAPPED, ANNOTATED]	TraesCS1B01G411600.1	458	20	0	67.12	1	P:GO:0044267	P:cellular protein metabolic process
hypotheticalprotein BRADI_2g16467	[BLASTED]	TraesCS1B01G426900.1	407	20	0	76.7
hypotheticalprotein F775_04132	[BLASTED, MAPPED, ANNOTATED]	TraesCS1B01G429000.1	370	20	1.78e-131	60.7	2	F:GO:0003824; P:GO:0044267	F:catalytic activity; P:cellular protein metabolic process
hypotheticalprotein BRADI_2g16380	[BLASTED, MAPPED, ANNOTATED]	TraesCS1B01G429100.1	371	20	1.16e-142	63.86	2	F:GO:0004842; P:GO:0031146	F:ubiquitin-protein transferase activity; P:SCF-dependent proteasomal ubiquitin-dependent protein catabolic process
hypotheticalprotein F775_12846	[BLASTED, MAPPED, ANNOTATED]	TraesCS1B01G429600.1	383	20	2.32e-160	64.06	2	F:GO:0003824; P:GO:0044267	F:catalytic activity; P:cellular protein metabolic process
hypotheticalprotein F775_28717	[BLASTED, MAPPED]	TraesCS1B01G437200.1	417	20	0	67.73	2	C:GO:0016020; C:GO:0016021	C:membrane; C:integral component of membrane
hypotheticalprotein F775_25490	[BLASTED, MAPPED]	TraesCS1B01G437300.1	237	20	1.43e-95	64.7	5	F:GO:0004842; C:GO:0016020; C:GO:0016021; P:GO:0016567; P:GO:0031146	F:ubiquitin-protein transferase activity; C:membrane; C:integral component of membrane; P:protein ubiquitination; P:SCF-dependent proteasomal ubiquitin-dependent protein catabolic process
hypotheticalprotein SORBI_005G034200	[BLASTED, MAPPED]	TraesCS1B01G439500.1	441	20	0	57.75	3	F:GO:0004842; P:GO:0016567; P:GO:0031146	F:ubiquitin-protein transferase activity; P:protein ubiquitination; P:SCF-dependent proteasomal ubiquitin-dependent protein catabolic process
hypotheticalprotein BRADI_5g17140	[BLASTED, MAPPED, ANNOTATED]	TraesCS1B01G442700.1	467	20	0	72.19	2	C:GO:0016020; P:GO:0044267	C:membrane; P:cellular protein metabolic process
hypotheticalprotein BRADI_2g22300	[BLASTED]	TraesCS1B01G442900.1	415	20	0	57.48
hypotheticalprotein BRADI_2g22300	[BLASTED]	TraesCS1B01G443000.1	415	20	0	57.48
unnamedprotein product	[BLASTED, MAPPED]	TraesCS1B01G455800.1	451	20	0	58.79	3	F:GO:0004842; P:GO:0016567; P:GO:0031146	F:ubiquitin-protein transferase activity; P:protein ubiquitination; P:SCF-dependent proteasomal ubiquitin-dependent protein catabolic process
F_box protein At5g07610_like	[BLASTED, MAPPED]	TraesCS1B01G462700.1	386	20	0	62.11	3	F:GO:0004842; P:GO:0016567; P:GO:0031146	F:ubiquitin-protein transferase activity; P:protein ubiquitination; P:SCF-dependent proteasomal ubiquitin-dependent protein catabolic process
F_box protein At5g07610_like	[BLASTED, MAPPED]	TraesCS1B01G463300.1	400	20	0	60.99	3	F:GO:0004842; P:GO:0016567; P:GO:0031146	F:ubiquitin-protein transferase activity; P:protein ubiquitination; P:SCF-dependent proteasomal ubiquitin-dependent protein catabolic process
hypotheticalprotein SORBI_005G034200	[BLASTED, MAPPED]	TraesCS1B01G463700.1	433	20	0	59.3	3	F:GO:0004842; P:GO:0016567; P:GO:0031146	F:ubiquitin-protein transferase activity; P:protein ubiquitination; P:SCF-dependent proteasomal ubiquitin-dependent protein catabolic process
hypotheticalprotein F775_21052	[BLASTED, MAPPED, ANNOTATED]	TraesCS1B01G465800.1	384	20	0	67.58	2	F:GO:0004842; P:GO:0031146	F:ubiquitin-protein transferase activity; P:SCF-dependent proteasomal ubiquitin-dependent protein catabolic process
F_box/LRR_repeat protein At2g43260_like	[BLASTED, MAPPED]	TraesCS1B01G467200.1	283	20	1.26e-44	48.42	6	F:GO:0004842; P:GO:0006355; C:GO:0016020; C:GO:0016021; P:GO:0016567; P:GO:0031146	F:ubiquitin-protein transferase activity; P:regulation of transcription, DNA-templated; C:membrane; C:integral component of membrane; P:protein ubiquitination; P:SCF-dependent proteasomal ubiquitin-dependent protein catabolic process
hypotheticalprotein F775_10469	[BLASTED, MAPPED]	TraesCS1B01G469100.1	406	20	0	54.35	2	C:GO:0016020; C:GO:0016021	C:membrane; C:integral component of membrane
hypotheticalprotein F775_13800	[BLASTED, MAPPED, ANNOTATED]	TraesCS1D01G012200.1	415	20	0	62.96	1	P:GO:0044267	P:cellular protein metabolic process
putative F_box/LRR_repeat protein 23	[BLASTED]	TraesCS1D01G034100.1	329	20	0	72.85
hypotheticalprotein F775_15425	[BLASTED, MAPPED]	TraesCS1D01G037800.1	404	20	0	64.04	5	F:GO:0004842; C:GO:0016020; C:GO:0016021; P:GO:0016567; P:GO:0031146	F:ubiquitin-protein transferase activity; C:membrane; C:integral component of membrane; P:protein ubiquitination; P:SCF-dependent proteasomal ubiquitin-dependent protein catabolic process
hypotheticalprotein F775_15493	[BLASTED, MAPPED]	TraesCS1D01G038100.2	416	20	0	67.09	2	C:GO:0016020; C:GO:0016021	C:membrane; C:integral component of membrane
hypotheticalprotein BRADI_3g00670	[BLASTED, MAPPED]	TraesCS1D01G065900.1	460	20	0	64.02	4	C:GO:0016020; C:GO:0016021; F:GO:0016491; P:GO:0055114	C:membrane; C:integral component of membrane; F:oxidoreductase activity; P:oxidation-reduction process
unnamedprotein product	[BLASTED]	TraesCS1D01G071900.1	511	20	8.62e-79	54.13
hypotheticalprotein F775_16939	[BLASTED, MAPPED]	TraesCS1D01G095900.1	421	20	0	63.44	5	F:GO:0004842; C:GO:0016020; C:GO:0016021; P:GO:0016567; P:GO:0031146	F:ubiquitin-protein transferase activity; C:membrane; C:integral component of membrane; P:protein ubiquitination; P:SCF-dependent proteasomal ubiquitin-dependent protein catabolic process
hypotheticalprotein F775_16939	[BLASTED, MAPPED]	TraesCS1D01G096000.1	447	20	0	63.47	5	F:GO:0004842; C:GO:0016020; C:GO:0016021; P:GO:0016567; P:GO:0031146	F:ubiquitin-protein transferase activity; C:membrane; C:integral component of membrane; P:protein ubiquitination; P:SCF-dependent proteasomal ubiquitin-dependent protein catabolic process
hypotheticalprotein SORBI_007G031900	[BLASTED]	TraesCS1D01G113500.1	354	20	1.02e-171	72.93
hypotheticalprotein BRADI_1g03307	[BLASTED, MAPPED]	TraesCS1D01G115200.1	633	20	4.51e-113	52.58	3	F:GO:0004842; P:GO:0016567; P:GO:0031146	F:ubiquitin-protein transferase activity; P:protein ubiquitination; P:SCF-dependent proteasomal ubiquitin-dependent protein catabolic process
putative F_box/LRR_repeat protein 23	[BLASTED]	TraesCS1D01G126200.1	292	20	0	74.9
F_box/kelch_repeat protein At1g55270	[BLASTED, MAPPED, ANNOTATED]	TraesCS1D01G136700.1	468	20	0	86.93	3	F:GO:0004842; P:GO:0016567; C:GO:0031463	F:ubiquitin-protein transferase activity; P:protein ubiquitination; C:Cul3-RING ubiquitin ligase complex
hypotheticalprotein BRADI_3g26160	[BLASTED, MAPPED, ANNOTATED]	TraesCS1D01G136800.4	1017	20	0	77.47	2	P:GO:0010252; P:GO:1905393	P:auxin homeostasis; P:plant organ formation
unnamedprotein product	[BLASTED]	TraesCS1D01G158800.1	721	20	0	56.11
F_box/LRR_repeat protein At3g48880	[BLASTED, MAPPED, ANNOTATED]	TraesCS1D01G165300.1	392	20	0	61.41	1	C:GO:0016021	C:integral component of membrane
hypotheticalprotein BRADI_3g31350	[BLASTED]	TraesCS1D01G185900.1	415	20	9.21e-158	50.03
hypotheticalprotein BRADI_3g02247	[BLASTED, MAPPED, ANNOTATED]	TraesCS1D01G208300.1	408	20	0	65.53	3	F:GO:0004842; P:GO:0016567; P:GO:0031146	F:ubiquitin-protein transferase activity; P:protein ubiquitination; P:SCF-dependent proteasomal ubiquitin-dependent protein catabolic process
ProteinARABIDILLO 1	[BLASTED, MAPPED, ANNOTATED]	TraesCS1D01G219600.1	939	20	0	86.28	4	C:GO:0005634; C:GO:0005737; C:GO:0016021; F:GO:0016874	C:nucleus; C:cytoplasm; C:integral component of membrane; F:ligase activity
PutativeF_box/LRR_repeat protein	[BLASTED]	TraesCS1D01G229200.1	671	20	0	59.96
hypotheticalprotein BRADI_2g22300	[BLASTED]	TraesCS1D01G256900.1	394	20	9.08e-164	63.11
hypotheticalprotein BRADI_2g22300	[BLASTED]	TraesCS1D01G257000.1	415	20	0	63.16
hypotheticalprotein SORBI_005G034200	[BLASTED, MAPPED, ANNOTATED]	TraesCS1D01G261100.1	522	20	0	63.14	3	F:GO:0003677; C:GO:0005634; P:GO:0006355	F:DNA binding; C:nucleus; P:regulation of transcription, DNA-templated
hypotheticalprotein BRADI_2g33570	[BLASTED, MAPPED, ANNOTATED]	TraesCS1D01G268400.1	514	20	0	76.25	2	F:GO:0003676; C:GO:0016021	F:nucleic acid binding; C:integral component of membrane
hypotheticalprotein BRADI_2g24110	[BLASTED, MAPPED, ANNOTATED]	TraesCS1D01G273200.1	455	20	0	91.76	3	C:GO:0005929; F:GO:0035091; P:GO:0061512	C:cilium; F:phosphatidylinositol binding; P:protein localization to cilium
hypotheticalprotein SORBI_001G109500	[BLASTED, MAPPED, ANNOTATED]	TraesCS1D01G277000.1	467	20	0	60.21	2	F:GO:0004842; P:GO:0031146	F:ubiquitin-protein transferase activity; P:SCF-dependent proteasomal ubiquitin-dependent protein catabolic process
unnamedprotein product	[BLASTED]	TraesCS1D01G282800.1	389	20	6.68e-160	57.71
hypotheticalprotein BRADI_4g23354	[BLASTED, MAPPED, ANNOTATED]	TraesCS1D01G294100.1	158	20	1.52e-83	61.57	3	F:GO:0015267; C:GO:0016021; P:GO:0055085	F:channel activity; C:integral component of membrane; P:transmembrane transport
unnamedprotein product	[BLASTED]	TraesCS1D01G295100.1	496	20	0	51.07
EID1_like F_box protein 3	[BLASTED]	TraesCS1D01G311100.1	303	20	8.6e-149	74.63
hypotheticalprotein SORBI_007G031900	[BLASTED, MAPPED, ANNOTATED]	TraesCS1D01G313200.1	332	20	0	76.36	1	F:GO:0005488	F:binding
hypotheticalprotein SETIT_025215mg	[BLASTED, MAPPED, ANNOTATED]	TraesCS1D01G320500.1	570	20	0	65.23	2	F:GO:0004842; P:GO:0031146	F:ubiquitin-protein transferase activity; P:SCF-dependent proteasomal ubiquitin-dependent protein catabolic process
unnamedprotein product	[BLASTED, MAPPED, ANNOTATED]	TraesCS1D01G321000.1	407	20	0	58.81	1	P:GO:0044267	P:cellular protein metabolic process
hypotheticalprotein BRADI_2g20270	[BLASTED, MAPPED, ANNOTATED]	TraesCS1D01G331400.1	428	20	0	78.12	3	C:GO:0009506; P:GO:0009736; P:GO:0009914	C:plasmodesma; P:cytokinin-activated signaling pathway; P:hormone transport
F_box protein At5g03100_like	[BLASTED, MAPPED]	TraesCS1D01G334300.1	539	20	0	53.25	3	F:GO:0003824; P:GO:0008152; F:GO:0016874	F:catalytic activity; P:metabolic process; F:ligase activity
tubby_like F_box protein 9	[BLASTED, MAPPED, ANNOTATED]	TraesCS1D01G336400.1	377	20	0	84.37	10	C:GO:0005634; C:GO:0005829; C:GO:0005886; C:GO:0005929; C:GO:0009536; P:GO:0009555; P:GO:0009620; F:GO:0035091; F:GO:0044212; P:GO:0061512	C:nucleus; C:cytosol; C:plasma membrane; C:cilium; C:plastid; P:pollen development; P:response to fungus; F:phosphatidylinositol binding; F:transcription regulatory region DNA binding; P:protein localization to cilium
hypotheticalprotein F775_02411	[BLASTED, MAPPED]	TraesCS1D01G346600.1	405	20	0	58.91	5	F:GO:0003677; F:GO:0003684; F:GO:0005524; P:GO:0006281; F:GO:0008094	F:DNA binding; F:damaged DNA binding; F:ATP binding; P:DNA repair; F:DNA-dependent ATPase activity
hypotheticalprotein BRADI_2g19240	[BLASTED]	TraesCS1D01G349500.1	311	13	3.04e-178	73.48
hypotheticalprotein F775_20492	[BLASTED, MAPPED]	TraesCS1D01G359200.1	434	20	0	55.89	2	C:GO:0016020; C:GO:0016021	C:membrane; C:integral component of membrane
hypotheticalprotein F775_16293	[BLASTED, MAPPED]	TraesCS1D01G360100.1	443	20	0	58.25	2	C:GO:0016020; C:GO:0016021	C:membrane; C:integral component of membrane
hypotheticalprotein F775_10536	[BLASTED, MAPPED, ANNOTATED]	TraesCS1D01G360200.1	444	20	0	59.73	1	C:GO:0016021	C:integral component of membrane
predictedprotein	[BLASTED]	TraesCS1D01G367200.1	516	20	0	65.78
hypotheticalprotein TRIUR3_12277	[BLASTED]	TraesCS1D01G386700.2	533	20	0	74.3
F_box protein At5g07610_like	[BLASTED, MAPPED]	TraesCS1D01G389800.1	400	20	0	61.92	3	F:GO:0004842; P:GO:0016567; P:GO:0031146	F:ubiquitin-protein transferase activity; P:protein ubiquitination; P:SCF-dependent proteasomal ubiquitin-dependent protein catabolic process
F_box protein At5g07610_like	[BLASTED, MAPPED, ANNOTATED]	TraesCS1D01G390100.1	244	20	2.94e-130	64.68	1	P:GO:0044267	P:cellular protein metabolic process
hypotheticalprotein BRADI_5g17140	[BLASTED, MAPPED, ANNOTATED]	TraesCS1D01G392600.1	467	20	0	72.8	2	C:GO:0016020; P:GO:0044267	C:membrane; P:cellular protein metabolic process
hypotheticalprotein BRADI_5g17140	[BLASTED, MAPPED, ANNOTATED]	TraesCS1D01G392800.1	446	20	0	67.6	1	P:GO:0044267	P:cellular protein metabolic process
hypotheticalprotein BRADI_5g17140	[BLASTED, MAPPED, ANNOTATED]	TraesCS1D01G392900.1	481	20	0	70.34	2	C:GO:0016020; P:GO:0044267	C:membrane; P:cellular protein metabolic process
hypotheticalprotein F775_03286	[BLASTED, MAPPED, ANNOTATED]	TraesCS1D01G405100.1	434	20	0	63.13	1	C:GO:0016021	C:integral component of membrane
hypotheticalprotein BRADI_2g16467	[BLASTED]	TraesCS1D01G406600.1	438	20	0	76.58
hypotheticalprotein BRADI_2g16380	[BLASTED, MAPPED, ANNOTATED]	TraesCS1D01G408200.1	372	20	3.2e-158	64.07	2	F:GO:0004842; P:GO:0031146	F:ubiquitin-protein transferase activity; P:SCF-dependent proteasomal ubiquitin-dependent protein catabolic process
hypotheticalprotein F775_15103	[BLASTED]	TraesCS1D01G412100.1	420	20	1.14e-154	66.54
hypotheticalprotein F775_28717	[BLASTED, MAPPED]	TraesCS1D01G415400.2	428	20	0	67.44	2	C:GO:0016020; C:GO:0016021	C:membrane; C:integral component of membrane
hypotheticalprotein F775_52420	[BLASTED, MAPPED]	TraesCS1D01G415500.1	414	20	0	67.73	2	C:GO:0016020; C:GO:0016021	C:membrane; C:integral component of membrane
hypotheticalprotein F775_25490	[BLASTED, MAPPED]	TraesCS1D01G415600.1	249	20	2.82e-142	65.62	3	F:GO:0004842; P:GO:0016567; P:GO:0031146	F:ubiquitin-protein transferase activity; P:protein ubiquitination; P:SCF-dependent proteasomal ubiquitin-dependent protein catabolic process
hypotheticalprotein F775_14030	[BLASTED, MAPPED]	TraesCS1D01G415700.1	411	20	0	68.25	2	C:GO:0016020; C:GO:0016021	C:membrane; C:integral component of membrane
hypotheticalprotein F775_14030	[BLASTED, MAPPED]	TraesCS1D01G415800.1	413	20	0	67.41	2	C:GO:0016020; C:GO:0016021	C:membrane; C:integral component of membrane
hypotheticalprotein SORBI_005G034200	[BLASTED, MAPPED]	TraesCS1D01G416500.1	443	20	0	58.44	3	F:GO:0004842; P:GO:0016567; P:GO:0031146	F:ubiquitin-protein transferase activity; P:protein ubiquitination; P:SCF-dependent proteasomal ubiquitin-dependent protein catabolic process
hypotheticalprotein SORBI_005G034200	[BLASTED, MAPPED]	TraesCS1D01G416600.1	451	20	0	58.08	3	F:GO:0004842; P:GO:0016567; P:GO:0031146	F:ubiquitin-protein transferase activity; P:protein ubiquitination; P:SCF-dependent proteasomal ubiquitin-dependent protein catabolic process
unnamedprotein product	[BLASTED, MAPPED]	TraesCS1D01G429300.1	435	20	0	59.49	3	F:GO:0004842; P:GO:0016567; P:GO:0031146	F:ubiquitin-protein transferase activity; P:protein ubiquitination; P:SCF-dependent proteasomal ubiquitin-dependent protein catabolic process
hypotheticalprotein F775_22293	[BLASTED]	TraesCS1D01G433000.1	224	20	2.6e-161	53.32
F_box protein At5g07610_like	[BLASTED, MAPPED]	TraesCS1D01G437800.1	395	20	0	60.67	3	F:GO:0004842; P:GO:0016567; P:GO:0031146	F:ubiquitin-protein transferase activity; P:protein ubiquitination; P:SCF-dependent proteasomal ubiquitin-dependent protein catabolic process
F_box protein At5g07610_like	[BLASTED, MAPPED]	TraesCS1D01G437900.1	398	20	0	60.73	3	F:GO:0004842; P:GO:0016567; P:GO:0031146	F:ubiquitin-protein transferase activity; P:protein ubiquitination; P:SCF-dependent proteasomal ubiquitin-dependent protein catabolic process
hypotheticalprotein SORBI_005G034200	[BLASTED, MAPPED]	TraesCS1D01G438200.1	444	20	0	60.49	3	F:GO:0004842; P:GO:0016567; P:GO:0031146	F:ubiquitin-protein transferase activity; P:protein ubiquitination; P:SCF-dependent proteasomal ubiquitin-dependent protein catabolic process
hypotheticalprotein F775_21052	[BLASTED, MAPPED, ANNOTATED]	TraesCS1D01G440200.1	383	20	0	67.63	2	F:GO:0004842; P:GO:0031146	F:ubiquitin-protein transferase activity; P:SCF-dependent proteasomal ubiquitin-dependent protein catabolic process
hypotheticalprotein SORBI_007G031900	[BLASTED]	TraesCS1D01G441100.4	516	20	0	69.77
hypotheticalprotein SORBI_005G034200	[BLASTED, MAPPED]	TraesCS2A01G002100.1	433	20	0	56.68	3	F:GO:0004842; P:GO:0016567; P:GO:0031146	F:ubiquitin-protein transferase activity; P:protein ubiquitination; P:SCF-dependent proteasomal ubiquitin-dependent protein catabolic process
hypotheticalprotein BRADI_3g38714	[BLASTED, MAPPED]	TraesCS2A01G032900.1	269	20	7.67e-72	63.66	5	F:GO:0003676; F:GO:0004842; F:GO:0008270; P:GO:0016567; P:GO:0031146	F:nucleic acid binding; F:ubiquitin-protein transferase activity; F:zinc ion binding; P:protein ubiquitination; P:SCF-dependent proteasomal ubiquitin-dependent protein catabolic process
unnamedprotein product	[BLASTED]	TraesCS2A01G038600.1	764	20	0	58.65
hypotheticalprotein BRADI_2g38850	[BLASTED]	TraesCS2A01G049800.1	469	20	0	84.05
F_box protein At5g49610_like	[BLASTED, MAPPED]	TraesCS2A01G050200.1	369	20	1.98e-174	57.34	6	F:GO:0004842; C:GO:0005643; P:GO:0006913; P:GO:0016567; F:GO:0017056; P:GO:0031146	F:ubiquitin-protein transferase activity; C:nuclear pore; P:nucleocytoplasmic transport; P:protein ubiquitination; F:structural constituent of nuclear pore; P:SCF-dependent proteasomal ubiquitin-dependent protein catabolic process
unnamedprotein product	[BLASTED, MAPPED]	TraesCS2A01G050700.1	423	20	0	55.74	3	F:GO:0004842; P:GO:0016567; P:GO:0031146	F:ubiquitin-protein transferase activity; P:protein ubiquitination; P:SCF-dependent proteasomal ubiquitin-dependent protein catabolic process
F_box protein At5g49610_like	[BLASTED, MAPPED]	TraesCS2A01G051300.1	348	20	0	56.32	3	F:GO:0004842; P:GO:0016567; P:GO:0031146	F:ubiquitin-protein transferase activity; P:protein ubiquitination; P:SCF-dependent proteasomal ubiquitin-dependent protein catabolic process
hypotheticalprotein F775_00430	[BLASTED, MAPPED]	TraesCS2A01G060300.1	258	20	1.46e-106	60.69	4	F:GO:0003824; F:GO:0004842; P:GO:0016567; P:GO:0031146	F:catalytic activity; F:ubiquitin-protein transferase activity; P:protein ubiquitination; P:SCF-dependent proteasomal ubiquitin-dependent protein catabolic process
hypotheticalprotein F775_00430	[BLASTED, MAPPED]	TraesCS2A01G060800.1	307	20	0	58.19	4	F:GO:0003824; F:GO:0004842; P:GO:0016567; P:GO:0031146	F:catalytic activity; F:ubiquitin-protein transferase activity; P:protein ubiquitination; P:SCF-dependent proteasomal ubiquitin-dependent protein catabolic process
hypotheticalprotein SORBI_007G070200	[BLASTED, MAPPED]	TraesCS2A01G071400.1	107	20	1.23e-63	67.42	2	F:GO:0004252; P:GO:0006508	F:serine-type endopeptidase activity; P:proteolysis
hypotheticalprotein BRADI_2g33570	[BLASTED]	TraesCS2A01G073600.1	406	20	0	68.76
hypotheticalprotein BRADI_2g33570	[BLASTED]	TraesCS2A01G073700.1	516	20	0	68.11
hypotheticalprotein SORBI_005G034200	[BLASTED, MAPPED]	TraesCS2A01G074400.1	479	20	0	59.44	3	F:GO:0004842; P:GO:0016567; P:GO:0031146	F:ubiquitin-protein transferase activity; P:protein ubiquitination; P:SCF-dependent proteasomal ubiquitin-dependent protein catabolic process
hypotheticalprotein BRADI_2g38850	[BLASTED]	TraesCS2A01G075100.1	415	20	0	73.87
unnamedprotein product	[BLASTED]	TraesCS2A01G083800.1	394	20	5.54e-139	67.35
Retrovirus_relatedPol polyprotein from transposon TNT 1_94	[BLASTED, MAPPED]	TraesCS2A01G088100.1	507	20	0	60.85	4	C:GO:0005634; P:GO:0006886; F:GO:0008536; F:GO:0016788	C:nucleus; P:intracellular protein transport; F:Ran GTPase binding; F:hydrolase activity, acting on ester bonds
hypotheticalprotein BRADI_2g33570	[BLASTED]	TraesCS2A01G096100.1	517	20	0	69.14
hypotheticalprotein BRADI_2g38850	[BLASTED]	TraesCS2A01G096900.1	498	20	0	76.85
F_box protein At5g07610_like	[BLASTED, MAPPED, ANNOTATED]	TraesCS2A01G111800.1	340	20	0	71.4	2	F:GO:0016301; P:GO:0016310	F:kinase activity; P:phosphorylation
F_box protein At5g07610_like	[BLASTED, MAPPED, ANNOTATED]	TraesCS2A01G111900.2	226	20	8.92e-159	76.88	2	F:GO:0016301; P:GO:0016310	F:kinase activity; P:phosphorylation
F_box protein At5g07610_like	[BLASTED, MAPPED, ANNOTATED]	TraesCS2A01G112000.1	259	20	1.03e-165	75.29	2	F:GO:0016301; P:GO:0016310	F:kinase activity; P:phosphorylation
unnamedprotein product	[BLASTED]	TraesCS2A01G119000.1	433	20	0	73.3
hypotheticalprotein SETIT_035994mg	[BLASTED, MAPPED, ANNOTATED]	TraesCS2A01G120900.1	377	20	0	79.63	3	C:GO:0005929; F:GO:0035091; P:GO:0061512	C:cilium; F:phosphatidylinositol binding; P:protein localization to cilium
F_box protein SKIP5	[BLASTED]	TraesCS2A01G129100.1	254	9	1.84e-159	89.2
hypotheticalprotein F775_23012	[BLASTED]	TraesCS2A01G142000.1	421	20	2.3e-171	56.19
putative F_box/LRR_repeat protein 23	[BLASTED]	TraesCS2A01G153600.1	310	20	0	71.39
hypotheticalprotein F775_22479	[BLASTED]	TraesCS2A01G154200.1	421	20	7.64e-164	52.57
F_box only protein 13_like	[BLASTED, MAPPED, ANNOTATED]	TraesCS2A01G167400.1	418	20	0	73.15	2	F:GO:0004842; P:GO:0031146	F:ubiquitin-protein transferase activity; P:SCF-dependent proteasomal ubiquitin-dependent protein catabolic process
unnamedprotein product	[BLASTED]	TraesCS2A01G172200.1	459	20	0	66.71
unnamedprotein product	[BLASTED]	TraesCS2A01G180500.2	525	20	0	67.44
unnamedprotein product	[BLASTED]	TraesCS2A01G181100.1	523	20	0	65.98
unnamedprotein product	[BLASTED, MAPPED, ANNOTATED]	TraesCS2A01G265300.1	253	20	4.73e-158	63.82	2	F:GO:0004842; P:GO:0031146	F:ubiquitin-protein transferase activity; P:SCF-dependent proteasomal ubiquitin-dependent protein catabolic process
hypotheticalprotein BRADI_4g18220	[BLASTED, MAPPED, ANNOTATED]	TraesCS2A01G286200.1	575	20	0	81.31	1	C:GO:0016020	C:membrane
F_box protein 7	[BLASTED, MAPPED, ANNOTATED]	TraesCS2A01G303500.1	328	14	0	85.96	6	C:GO:0005634; C:GO:0005739; P:GO:0006417; P:GO:0009408; P:GO:0009409; C:GO:0090406	C:nucleus; C:mitochondrion; P:regulation of translation; P:response to heat; P:response to cold; C:pollen tube
putative F_box/LRR_repeat protein 23	[BLASTED]	TraesCS2A01G313400.1	312	20	5.18e-180	65.72
hypotheticalprotein F775_24113	[BLASTED]	TraesCS2A01G327500.1	467	20	0	46.77
F_box protein At5g39250	[BLASTED, MAPPED, ANNOTATED]	TraesCS2A01G336200.1	251	8	1.72e-172	93.5	2	C:GO:0000151; P:GO:0043161	C:ubiquitin ligase complex; P:proteasome-mediated ubiquitin-dependent protein catabolic process
hypotheticalprotein F775_08052	[BLASTED, MAPPED, ANNOTATED]	TraesCS2A01G342200.2	484	20	0	73.85	1	F:GO:0016740	F:transferase activity
F_box protein At1g47056_like	[BLASTED]	TraesCS2A01G359900.1	542	20	0	70.86
hypotheticalprotein SORBIDRAFT_04g003990	[BLASTED]	TraesCS2A01G366400.1	250	20	3.63e-69	60.69
hypotheticalprotein BRADI_5g16845	[BLASTED]	TraesCS2A01G368800.1	276	20	4.1e-85	64.88
hypotheticalprotein F775_05834	[BLASTED]	TraesCS2A01G390300.3	545	20	0	80.04
unnamedprotein product	[BLASTED]	TraesCS2A01G423000.1	446	20	0	63.76
hypotheticalprotein SORBI_001G014300	[BLASTED]	TraesCS2A01G431300.1	434	20	1.68e-177	58.39
hypotheticalprotein BRADI_5g17140	[BLASTED, MAPPED]	TraesCS2A01G450900.1	284	20	9.66e-174	51.72	5	F:GO:0003677; F:GO:0004842; P:GO:0016567; P:GO:0031146; F:GO:0043531	F:DNA binding; F:ubiquitin-protein transferase activity; P:protein ubiquitination; P:SCF-dependent proteasomal ubiquitin-dependent protein catabolic process; F:ADP binding
hypotheticalprotein F775_12268	[BLASTED]	TraesCS2A01G451200.1	513	20	0	60.1
F_box/LRR_repeat protein At3g26922_like	[BLASTED, MAPPED]	TraesCS2A01G456800.1	431	20	0	64.83	1	F:GO:0016788	F:hydrolase activity, acting on ester bonds
F_box/WD_40 repeat_containing protein At5g21040	[BLASTED, MAPPED, ANNOTATED]	TraesCS2A01G463100.1	561	20	0	73.75	2	F:GO:0003676; P:GO:0016036	F:nucleic acid binding; P:cellular response to phosphate starvation
F_box/LRR_repeat protein At4g14103_like	[BLASTED, MAPPED, ANNOTATED]	TraesCS2A01G468600.1	348	20	0	61.28	1	F:GO:0004013	F:adenosylhomocysteinase activity	EC:3.3.1.1	Adenosylhomocysteinase
putative F_box protein At3g44060	[BLASTED, MAPPED]	TraesCS2A01G489900.1	495	20	0	56.02	1	P:GO:0071107	P:response to parathyroid hormone
hypotheticalprotein SORBI_002G036400	[BLASTED, MAPPED]	TraesCS2A01G499700.1	399	20	0	70.02	2	P:GO:0009585; P:GO:0010017	P:red, far-red light phototransduction; P:red or far-red light signaling pathway
hypotheticalprotein BRADI_3g15150	[BLASTED, MAPPED]	TraesCS2A01G522200.1	414	20	6.11e-138	66.64	3	F:GO:0004842; P:GO:0016567; P:GO:0031146	F:ubiquitin-protein transferase activity; P:protein ubiquitination; P:SCF-dependent proteasomal ubiquitin-dependent protein catabolic process
hypotheticalprotein F775_00814	[BLASTED, MAPPED]	TraesCS2A01G522800.1	393	20	0	60.43	4	F:GO:0003824; F:GO:0004842; P:GO:0016567; P:GO:0031146	F:catalytic activity; F:ubiquitin-protein transferase activity; P:protein ubiquitination; P:SCF-dependent proteasomal ubiquitin-dependent protein catabolic process
hypotheticalprotein BRADI_5g25450	[BLASTED, MAPPED]	TraesCS2A01G539700.1	492	20	0	74.29	2	F:GO:0000166; F:GO:0005524	F:nucleotide binding; F:ATP binding
hypotheticalprotein F775_22929	[BLASTED]	TraesCS2A01G551700.1	435	20	1.48e-114	54.24
hypotheticalprotein TRIUR3_01096	[BLASTED, MAPPED, ANNOTATED]	TraesCS2A01G552600.1	525	20	0	67.87	1	P:GO:0044267	P:cellular protein metabolic process
hypotheticalprotein TRIUR3_01092	[BLASTED, MAPPED, ANNOTATED]	TraesCS2A01G552900.2	492	20	0	67.37	1	C:GO:0016021	C:integral component of membrane
hypotheticalprotein F775_23012	[BLASTED]	TraesCS2A01G567200.1	448	20	0	56.36
hypotheticalprotein BRADI_2g24110	[BLASTED, MAPPED, ANNOTATED]	TraesCS2A01G574000.1	472	20	0	80.49	4	C:GO:0005929; P:GO:0009620; F:GO:0035091; P:GO:0061512	C:cilium; P:response to fungus; F:phosphatidylinositol binding; P:protein localization to cilium
hypotheticalprotein BRADI_5g27090	[BLASTED]	TraesCS2A01G575000.1	507	20	7.56e-172	65.97
hypotheticalprotein BRADI_5g27090	[BLASTED]	TraesCS2A01G575300.1	518	20	0	68.47
SKP1_interacting partner 15	[BLASTED, MAPPED, ANNOTATED]	TraesCS2A01G577100.1	452	10	0	92.83	3	F:GO:0004842; P:GO:0016567; P:GO:0031146	F:ubiquitin-protein transferase activity; P:protein ubiquitination; P:SCF-dependent proteasomal ubiquitin-dependent protein catabolic process
hypotheticalprotein TRIUR3_13406	[BLASTED]	TraesCS2A01G585500.2	497	20	0	69.73
F_box protein At5g49610_like	[BLASTED, MAPPED]	TraesCS2B01G064000.1	387	20	0	57.09	3	F:GO:0004842; P:GO:0016567; P:GO:0031146	F:ubiquitin-protein transferase activity; P:protein ubiquitination; P:SCF-dependent proteasomal ubiquitin-dependent protein catabolic process
F_box protein At5g49610_like	[BLASTED, MAPPED]	TraesCS2B01G064100.1	392	20	0	56.23	3	F:GO:0004842; P:GO:0016567; P:GO:0031146	F:ubiquitin-protein transferase activity; P:protein ubiquitination; P:SCF-dependent proteasomal ubiquitin-dependent protein catabolic process
hypotheticalprotein BRADI_3g02247	[BLASTED]	TraesCS2B01G071000.1	399	20	1.35e-87	57.53
putative F_box/LRR_repeat protein 23	[BLASTED]	TraesCS2B01G085200.1	325	20	0	67.8
putative F_box/LRR_repeat protein 23	[BLASTED]	TraesCS2B01G085400.1	321	20	0	68.11
hypotheticalprotein BRADI_2g33570	[BLASTED]	TraesCS2B01G088600.1	517	20	0	68.56
F_boxonly protein 7	[BLASTED]	TraesCS2B01G090200.1	146	20	1.33e-82	80.29
unnamedprotein product	[BLASTED]	TraesCS2B01G090500.1	521	20	0	53.54
hypotheticalprotein F775_21875	[BLASTED]	TraesCS2B01G091700.1	344	20	7.76e-146	48.18
F_boxlike protein	[BLASTED, MAPPED]	TraesCS2B01G104500.1	406	20	6.83e-91	54.07	2	C:GO:0016020; C:GO:0016021	C:membrane; C:integral component of membrane
unnamedprotein product	[BLASTED, MAPPED]	TraesCS2B01G107900.1	410	20	7.08e-121	56.1	3	F:GO:0004842; P:GO:0016567; P:GO:0031146	F:ubiquitin-protein transferase activity; P:protein ubiquitination; P:SCF-dependent proteasomal ubiquitin-dependent protein catabolic process
hypotheticalprotein BRADI_2g33570	[BLASTED]	TraesCS2B01G111500.1	365	20	5.06e-179	69.16
hypotheticalprotein SORBI_005G034200	[BLASTED, MAPPED]	TraesCS2B01G112900.1	221	20	1.51e-65	54.45	3	F:GO:0004842; P:GO:0016567; P:GO:0031146	F:ubiquitin-protein transferase activity; P:protein ubiquitination; P:SCF-dependent proteasomal ubiquitin-dependent protein catabolic process
hypotheticalprotein F775_22122	[BLASTED, MAPPED]	TraesCS2B01G115800.1	466	20	2.92e-120	60.06	5	F:GO:0004842; C:GO:0016020; C:GO:0016021; P:GO:0016567; P:GO:0031146	F:ubiquitin-protein transferase activity; C:membrane; C:integral component of membrane; P:protein ubiquitination; P:SCF-dependent proteasomal ubiquitin-dependent protein catabolic process
Putativenuclease HARBI1	[BLASTED, MAPPED, ANNOTATED]	TraesCS2B01G121400.1	388	20	2.64e-175	59.15	1	C:GO:0016021	C:integral component of membrane
F_box protein At5g07610_like	[BLASTED, MAPPED, ANNOTATED]	TraesCS2B01G130600.1	404	20	0	74.79	2	F:GO:0016301; P:GO:0016310	F:kinase activity; P:phosphorylation
F_box protein At3g07870_like	[BLASTED]	TraesCS2B01G139700.1	297	20	0	52.18
hypotheticalprotein SETIT_035994mg	[BLASTED, MAPPED, ANNOTATED]	TraesCS2B01G141800.1	379	20	0	80.54	3	C:GO:0005929; F:GO:0035091; P:GO:0061512	C:cilium; F:phosphatidylinositol binding; P:protein localization to cilium
hypotheticalprotein BRADI_1g18326	[BLASTED, MAPPED, ANNOTATED]	TraesCS2B01G142200.1	498	20	0	70.27	1	C:GO:0016021	C:integral component of membrane
hypotheticalprotein SORBI_007G072600	[BLASTED, MAPPED, ANNOTATED]	TraesCS2B01G142800.1	440	20	0	68.34	1	C:GO:0016021	C:integral component of membrane
F_box protein SKIP5	[BLASTED]	TraesCS2B01G151200.1	254	9	3.59e-159	89.41
hypotheticalprotein F775_23055	[BLASTED, MAPPED]	TraesCS2B01G151400.1	330	20	1.13e-115	61.44	3	F:GO:0004842; P:GO:0016567; P:GO:0031146	F:ubiquitin-protein transferase activity; P:protein ubiquitination; P:SCF-dependent proteasomal ubiquitin-dependent protein catabolic process
unnamedprotein product	[BLASTED, MAPPED]	TraesCS2B01G163700.1	480	20	1.8e-130	51.89	3	F:GO:0004842; P:GO:0016567; P:GO:0031146	F:ubiquitin-protein transferase activity; P:protein ubiquitination; P:SCF-dependent proteasomal ubiquitin-dependent protein catabolic process
unnamedprotein product	[BLASTED]	TraesCS2B01G165800.1	386	20	1.25e-95	53.13
hypotheticalprotein F775_23012	[BLASTED]	TraesCS2B01G167200.1	428	20	1.53e-175	56.3
putative F_box/LRR_repeat protein 23	[BLASTED]	TraesCS2B01G178700.1	310	20	0	71.02
F_box only protein 13_like	[BLASTED, MAPPED, ANNOTATED]	TraesCS2B01G193700.1	416	20	0	76.42	2	F:GO:0004842; P:GO:0031146	F:ubiquitin-protein transferase activity; P:SCF-dependent proteasomal ubiquitin-dependent protein catabolic process
unnamedprotein product	[BLASTED]	TraesCS2B01G207700.1	371	20	0	63.83
hypotheticalprotein SORBI_005G034200	[BLASTED, MAPPED]	TraesCS2B01G208300.1	443	20	4.54e-133	55.56	3	F:GO:0004842; P:GO:0016567; P:GO:0031146	F:ubiquitin-protein transferase activity; P:protein ubiquitination; P:SCF-dependent proteasomal ubiquitin-dependent protein catabolic process
hypotheticalprotein F775_03135	[BLASTED, MAPPED]	TraesCS2B01G217900.1	448	20	0	55.49	3	F:GO:0004842; P:GO:0016567; P:GO:0031146	F:ubiquitin-protein transferase activity; P:protein ubiquitination; P:SCF-dependent proteasomal ubiquitin-dependent protein catabolic process
hypotheticalprotein F775_28553	[BLASTED, MAPPED, ANNOTATED]	TraesCS2B01G276400.1	377	20	0	68.46	2	F:GO:0004842; P:GO:0031146	F:ubiquitin-protein transferase activity; P:SCF-dependent proteasomal ubiquitin-dependent protein catabolic process
hypotheticalprotein BRADI_1g55357	[BLASTED, MAPPED]	TraesCS2B01G276500.1	381	20	3.58e-140	60.51	3	F:GO:0004842; P:GO:0016567; P:GO:0031146	F:ubiquitin-protein transferase activity; P:protein ubiquitination; P:SCF-dependent proteasomal ubiquitin-dependent protein catabolic process
hypotheticalprotein BRADI_5g15627	[BLASTED, MAPPED, ANNOTATED]	TraesCS2B01G276600.1	193	20	1.64e-112	65	2	F:GO:0004842; P:GO:0031146	F:ubiquitin-protein transferase activity; P:SCF-dependent proteasomal ubiquitin-dependent protein catabolic process
hypotheticalprotein BRADI_4g18220	[BLASTED, MAPPED, ANNOTATED]	TraesCS2B01G302900.1	575	20	0	81.15	1	C:GO:0016020	C:membrane
F_box protein 7	[BLASTED, MAPPED, ANNOTATED]	TraesCS2B01G320100.2	333	15	0	82.74	6	C:GO:0005634; C:GO:0005739; P:GO:0006417; P:GO:0009408; P:GO:0009409; C:GO:0090406	C:nucleus; C:mitochondrion; P:regulation of translation; P:response to heat; P:response to cold; C:pollen tube
hypotheticalprotein SORBI_002G083500	[BLASTED]	TraesCS2B01G325900.1	428	20	0	58.19
putative F_box/LRR_repeat protein 23	[BLASTED]	TraesCS2B01G332200.1	314	20	1.36e-178	65.17
F_box protein At5g39250	[BLASTED, MAPPED, ANNOTATED]	TraesCS2B01G345700.1	251	8	1.72e-172	93.5	2	C:GO:0000151; P:GO:0043161	C:ubiquitin ligase complex; P:proteasome-mediated ubiquitin-dependent protein catabolic process
F_box/LRR_repeat protein At3g59190_like	[BLASTED]	TraesCS2B01G346600.1	370	20	0	55.42
hypotheticalprotein F775_24113	[BLASTED]	TraesCS2B01G354500.1	480	20	0	46.31
F_box protein At1g78280	[BLASTED, MAPPED, ANNOTATED]	TraesCS2B01G369400.2	947	20	0	74.96	1	C:GO:0005829	C:cytosol
hypotheticalprotein F775_23154	[BLASTED, MAPPED]	TraesCS2B01G378200.2	743	20	0	58.49	3	F:GO:0004842; P:GO:0016567; P:GO:0031146	F:ubiquitin-protein transferase activity; P:protein ubiquitination; P:SCF-dependent proteasomal ubiquitin-dependent protein catabolic process
hypotheticalprotein BRADI_2g38850	[BLASTED]	TraesCS2B01G394100.1	418	20	0	71.03
hypotheticalprotein F775_12123	[BLASTED, MAPPED, ANNOTATED]	TraesCS2B01G441300.1	418	20	0	64.1	1	C:GO:0016020	C:membrane
hypotheticalprotein F775_05668	[BLASTED, MAPPED, ANNOTATED]	TraesCS2B01G441400.1	298	20	9.63e-123	67.62	2	C:GO:0016021; P:GO:0044267	C:integral component of membrane; P:cellular protein metabolic process
hypotheticalprotein F775_05669	[BLASTED, MAPPED, ANNOTATED]	TraesCS2B01G441500.1	418	20	0	66.53	2	C:GO:0016021; P:GO:0044267	C:integral component of membrane; P:cellular protein metabolic process
unnamedprotein product	[BLASTED]	TraesCS2B01G442200.1	387	20	5.37e-150	57.7
unnamedprotein product	[BLASTED]	TraesCS2B01G442600.1	449	20	0	62.4
hypotheticalprotein SORBI_001G014300	[BLASTED]	TraesCS2B01G452800.1	435	20	7.48e-177	57.83
hypotheticalprotein F775_12097	[BLASTED, MAPPED]	TraesCS2B01G469600.1	406	20	0	62.51	7	F:GO:0003676; F:GO:0004842; F:GO:0008270; C:GO:0016020; C:GO:0016021; P:GO:0016567; P:GO:0031146	F:nucleic acid binding; F:ubiquitin-protein transferase activity; F:zinc ion binding; C:membrane; C:integral component of membrane; P:protein ubiquitination; P:SCF-dependent proteasomal ubiquitin-dependent protein catabolic process
hypotheticalprotein F775_21834	[BLASTED, MAPPED]	TraesCS2B01G472700.1	818	20	0	58.3	5	F:GO:0003676; F:GO:0004842; P:GO:0015074; P:GO:0016567; P:GO:0031146	F:nucleic acid binding; F:ubiquitin-protein transferase activity; P:DNA integration; P:protein ubiquitination; P:SCF-dependent proteasomal ubiquitin-dependent protein catabolic process
F_box/LRR_repeat protein At3g26922_like	[BLASTED, MAPPED]	TraesCS2B01G479000.3	429	20	0	64.78	1	F:GO:0016788	F:hydrolase activity, acting on ester bonds
F_box/LRR_repeat protein At3g26922_like	[BLASTED, MAPPED]	TraesCS2B01G479100.1	431	20	0	63.43	1	F:GO:0016788	F:hydrolase activity, acting on ester bonds
hypotheticalprotein SETIT_026413mg	[BLASTED, MAPPED]	TraesCS2B01G479200.2	387	20	2.36e-152	57.6	3	C:GO:0005886; P:GO:0006952; P:GO:0007165	C:plasma membrane; P:defense response; P:signal transduction
F_box/LRR_repeat protein At3g26922_like	[BLASTED, MAPPED]	TraesCS2B01G479300.1	431	20	0	63.65	1	F:GO:0016788	F:hydrolase activity, acting on ester bonds
F_box/WD_40 repeat_containing protein At5g21040	[BLASTED, MAPPED, ANNOTATED]	TraesCS2B01G484800.1	561	20	0	73.34	2	F:GO:0003676; P:GO:0016036	F:nucleic acid binding; P:cellular response to phosphate starvation
unnamedprotein product	[BLASTED]	TraesCS2B01G491500.1	509	20	0	57.1
unnamedprotein product	[BLASTED]	TraesCS2B01G517100.1	525	20	0	60.75
putative F_box protein At3g44060	[BLASTED, MAPPED]	TraesCS2B01G518100.1	480	20	0	58.3	1	P:GO:0071107	P:response to parathyroid hormone
unnamedprotein product	[BLASTED]	TraesCS2B01G518200.1	481	20	1.36e-158	55.76
unnamedprotein product	[BLASTED, MAPPED, ANNOTATED]	TraesCS2B01G520400.1	458	20	0	67.32	1	F:GO:0003824	F:catalytic activity
hypotheticalprotein F775_16478	[BLASTED, MAPPED, ANNOTATED]	TraesCS2B01G535900.1	854	20	0	61.77	1	P:GO:0044267	P:cellular protein metabolic process
hypotheticalprotein TRIUR3_23027	[BLASTED, MAPPED]	TraesCS2B01G552900.1	320	20	1.33e-136	52	4	F:GO:0003824; F:GO:0004842; P:GO:0016567; P:GO:0031146	F:catalytic activity; F:ubiquitin-protein transferase activity; P:protein ubiquitination; P:SCF-dependent proteasomal ubiquitin-dependent protein catabolic process
hypotheticalprotein BRADI_2g38850	[BLASTED]	TraesCS2B01G569900.1	464	20	0	76.19
hypotheticalprotein BRADI_5g25450	[BLASTED, MAPPED]	TraesCS2B01G570000.1	491	20	0	74.31	2	F:GO:0000166; F:GO:0005524	F:nucleotide binding; F:ATP binding
hypotheticalprotein TRIUR3_01096	[BLASTED, MAPPED, ANNOTATED]	TraesCS2B01G583400.1	491	20	3.35e-137	64.89	1	P:GO:0044267	P:cellular protein metabolic process
hypotheticalprotein F775_22122	[BLASTED, MAPPED]	TraesCS2B01G584300.1	478	20	0	65.88	5	F:GO:0004842; C:GO:0016020; C:GO:0016021; P:GO:0016567; P:GO:0031146	F:ubiquitin-protein transferase activity; C:membrane; C:integral component of membrane; P:protein ubiquitination; P:SCF-dependent proteasomal ubiquitin-dependent protein catabolic process
hypotheticalprotein TRIUR3_01092	[BLASTED, MAPPED, ANNOTATED]	TraesCS2B01G584800.1	344	20	2.03e-101	66.34	1	C:GO:0016021	C:integral component of membrane
hypotheticalprotein TRIUR3_04446	[BLASTED]	TraesCS2B01G598300.1	463	20	0	73.84
hypotheticalprotein BRADI_3g19800	[BLASTED, MAPPED]	TraesCS2B01G598900.1	389	20	0	60.74	4	F:GO:0004129; C:GO:0005740; P:GO:0022900; P:GO:1902600	F:cytochrome-c oxidase activity; C:mitochondrial envelope; P:electron transport chain; P:proton transmembrane transport
hypotheticalprotein BRADI_3g19800	[BLASTED, MAPPED]	TraesCS2B01G599100.1	390	20	0	60.58	4	F:GO:0004129; C:GO:0005740; P:GO:0022900; P:GO:1902600	F:cytochrome-c oxidase activity; C:mitochondrial envelope; P:electron transport chain; P:proton transmembrane transport
F_box protein At5g03100_like isoform X3	[BLASTED]	TraesCS2B01G599200.1	387	20	0	61.35
SKP1_interacting partner 15	[BLASTED, MAPPED, ANNOTATED]	TraesCS2B01G610300.1	412	10	0	92.59	3	F:GO:0004842; P:GO:0016567; P:GO:0031146	F:ubiquitin-protein transferase activity; P:protein ubiquitination; P:SCF-dependent proteasomal ubiquitin-dependent protein catabolic process
hypotheticalprotein BRADI_5g27090	[BLASTED]	TraesCS2B01G612000.1	501	20	0	69.1
hypotheticalprotein BRADI_2g24110	[BLASTED, MAPPED, ANNOTATED]	TraesCS2B01G613800.1	473	20	0	80.17	4	C:GO:0005929; P:GO:0009620; F:GO:0035091; P:GO:0061512	C:cilium; P:response to fungus; F:phosphatidylinositol binding; P:protein localization to cilium
putative F_box/LRR_repeat protein 23	[BLASTED]	TraesCS2D01G011000.1	319	20	0	62.6
unnamedprotein product	[BLASTED]	TraesCS2D01G038000.1	767	20	0	58.91
hypotheticalprotein BRADI_2g38850	[BLASTED]	TraesCS2D01G048900.1	469	20	0	83.64
hypotheticalprotein BRADI_2g38850	[BLASTED]	TraesCS2D01G049000.1	488	20	0	83.08
F_box protein At5g49610_like	[BLASTED, MAPPED]	TraesCS2D01G050400.1	394	20	0	56.94	3	F:GO:0004842; P:GO:0016567; P:GO:0031146	F:ubiquitin-protein transferase activity; P:protein ubiquitination; P:SCF-dependent proteasomal ubiquitin-dependent protein catabolic process
F_box protein At5g49610_like	[BLASTED, MAPPED]	TraesCS2D01G050500.1	387	20	0	56.82	3	F:GO:0004842; P:GO:0016567; P:GO:0031146	F:ubiquitin-protein transferase activity; P:protein ubiquitination; P:SCF-dependent proteasomal ubiquitin-dependent protein catabolic process
hypotheticalprotein F775_42584	[BLASTED, MAPPED]	TraesCS2D01G060400.1	140	20	1.07e-81	63.92	4	F:GO:0004842; P:GO:0016567; F:GO:0016788; P:GO:0031146	F:ubiquitin-protein transferase activity; P:protein ubiquitination; F:hydrolase activity, acting on ester bonds; P:SCF-dependent proteasomal ubiquitin-dependent protein catabolic process
hypotheticalprotein SORBI_002G070000	[BLASTED, MAPPED]	TraesCS2D01G060700.1	599	20	0	50.93	3	F:GO:0004842; P:GO:0016567; P:GO:0031146	F:ubiquitin-protein transferase activity; P:protein ubiquitination; P:SCF-dependent proteasomal ubiquitin-dependent protein catabolic process
putative F_box/LRR_repeat protein 23	[BLASTED]	TraesCS2D01G070200.1	325	20	0	69.44
unnamedprotein product	[BLASTED]	TraesCS2D01G074600.1	518	20	0	49.56
unnamedprotein product	[BLASTED, MAPPED, ANNOTATED]	TraesCS2D01G078200.1	407	20	0	59.08	1	P:GO:0044267	P:cellular protein metabolic process
hypotheticalprotein F775_15769	[BLASTED]	TraesCS2D01G093200.1	346	20	0	55.37
hypotheticalprotein BRADI_2g38850	[BLASTED]	TraesCS2D01G097000.1	488	20	0	74.94
hypotheticalprotein F775_14299	[BLASTED, MAPPED, ANNOTATED]	TraesCS2D01G104100.1	421	20	0	66.6	2	C:GO:0016021; P:GO:0044267	C:integral component of membrane; P:cellular protein metabolic process
unnamedprotein product	[BLASTED]	TraesCS2D01G106500.1	549	20	0	69.3
hypotheticalprotein TRIUR3_23080	[BLASTED]	TraesCS2D01G112100.1	557	20	1.35e-54	48.66
hypotheticalprotein BRADI_1g31950	[BLASTED, MAPPED, ANNOTATED]	TraesCS2D01G112400.1	380	20	0	75.07	2	F:GO:0016301; P:GO:0016310	F:kinase activity; P:phosphorylation
hypotheticalprotein BRADI_1g31950	[BLASTED, MAPPED, ANNOTATED]	TraesCS2D01G112500.1	398	20	0	75.22	2	F:GO:0016301; P:GO:0016310	F:kinase activity; P:phosphorylation
hypotheticalprotein SETIT_022256mg	[BLASTED, MAPPED]	TraesCS2D01G114000.1	278	20	3.58e-68	61.53	5	F:GO:0003676; F:GO:0004842; F:GO:0008270; P:GO:0016567; P:GO:0031146	F:nucleic acid binding; F:ubiquitin-protein transferase activity; F:zinc ion binding; P:protein ubiquitination; P:SCF-dependent proteasomal ubiquitin-dependent protein catabolic process
hypotheticalprotein SETIT_035994mg	[BLASTED, MAPPED, ANNOTATED]	TraesCS2D01G122900.1	375	20	0	80.48	3	C:GO:0005929; F:GO:0035091; P:GO:0061512	C:cilium; F:phosphatidylinositol binding; P:protein localization to cilium
hypotheticalprotein SORBI_007G072600	[BLASTED, MAPPED, ANNOTATED]	TraesCS2D01G123500.1	532	20	0	70.74	1	C:GO:0016021	C:integral component of membrane
hypotheticalprotein SORBI_007G072600	[BLASTED, MAPPED, ANNOTATED]	TraesCS2D01G124100.1	532	20	0	70.54	1	C:GO:0016021	C:integral component of membrane
hypotheticalprotein TRIUR3_16607	[BLASTED, MAPPED]	TraesCS2D01G124400.1	331	20	0	58.46	1	F:GO:0016788	F:hydrolase activity, acting on ester bonds
hypotheticalprotein F775_23012	[BLASTED]	TraesCS2D01G127900.1	448	20	0	56.16
putative F_box/LRR_repeat protein 23	[BLASTED]	TraesCS2D01G159000.1	310	20	0	71.67
putative F_box protein At2g02030	[BLASTED]	TraesCS2D01G164300.1	393	20	0	45.35
F_box only protein 13_like	[BLASTED, MAPPED, ANNOTATED]	TraesCS2D01G175100.1	418	20	0	73.05	2	F:GO:0004842; P:GO:0031146	F:ubiquitin-protein transferase activity; P:SCF-dependent proteasomal ubiquitin-dependent protein catabolic process
hypotheticalprotein BRADI_2g01207	[BLASTED]	TraesCS2D01G188900.1	527	20	0	66.15
unnamedprotein product	[BLASTED]	TraesCS2D01G189000.1	527	20	0	66.65
hypotheticalprotein F775_28553	[BLASTED, MAPPED, ANNOTATED]	TraesCS2D01G258100.1	384	20	0	68.44	2	F:GO:0004842; P:GO:0031146	F:ubiquitin-protein transferase activity; P:SCF-dependent proteasomal ubiquitin-dependent protein catabolic process
unnamedprotein product	[BLASTED, MAPPED, ANNOTATED]	TraesCS2D01G258200.1	410	20	0	62.05	1	P:GO:0044267	P:cellular protein metabolic process
hypotheticalprotein BRADI_4g18220	[BLASTED, MAPPED, ANNOTATED]	TraesCS2D01G285000.1	575	20	0	81.31	1	C:GO:0016020	C:membrane
F_box protein 7	[BLASTED, MAPPED, ANNOTATED]	TraesCS2D01G302000.2	328	15	0	84.29	6	C:GO:0005634; C:GO:0005739; P:GO:0006417; P:GO:0009408; P:GO:0009409; C:GO:0090406	C:nucleus; C:mitochondrion; P:regulation of translation; P:response to heat; P:response to cold; C:pollen tube
hypotheticalprotein SORBI_002G083500	[BLASTED]	TraesCS2D01G307200.1	357	20	0	57.93
putative F_box/LRR_repeat protein 23	[BLASTED]	TraesCS2D01G311900.1	314	20	1.85e-174	65.11
hypotheticalprotein F775_08052	[BLASTED, MAPPED, ANNOTATED]	TraesCS2D01G320400.3	484	20	0	74.16	1	F:GO:0016740	F:transferase activity
F_box protein At5g39250	[BLASTED, MAPPED, ANNOTATED]	TraesCS2D01G326700.1	251	8	1.72e-172	93.5	2	C:GO:0000151; P:GO:0043161	C:ubiquitin ligase complex; P:proteasome-mediated ubiquitin-dependent protein catabolic process
hypotheticalprotein F775_24113	[BLASTED]	TraesCS2D01G335400.1	479	20	0	46.72
hypotheticalprotein F775_23154	[BLASTED, MAPPED]	TraesCS2D01G357700.1	769	20	0	59.95	3	F:GO:0004842; P:GO:0016567; P:GO:0031146	F:ubiquitin-protein transferase activity; P:protein ubiquitination; P:SCF-dependent proteasomal ubiquitin-dependent protein catabolic process
hypotheticalprotein BRADI_2g38850	[BLASTED]	TraesCS2D01G373500.1	417	20	0	71.49
hypotheticalprotein F775_05834	[BLASTED]	TraesCS2D01G388300.1	629	20	0	80.32
hypotheticalprotein F775_12123	[BLASTED, MAPPED, ANNOTATED]	TraesCS2D01G419200.1	434	20	0	64.98	1	C:GO:0016020	C:membrane
hypotheticalprotein F775_12123	[BLASTED, MAPPED, ANNOTATED]	TraesCS2D01G419300.1	434	20	0	64.4	1	C:GO:0016020	C:membrane
hypotheticalprotein F775_05668	[BLASTED, MAPPED, ANNOTATED]	TraesCS2D01G419400.1	424	20	0	65.51	1	C:GO:0016021	C:integral component of membrane
hypotheticalprotein F775_05669	[BLASTED, MAPPED, ANNOTATED]	TraesCS2D01G419500.1	415	20	0	66.42	1	C:GO:0016021	C:integral component of membrane
unnamedprotein product	[BLASTED]	TraesCS2D01G420800.1	446	20	0	63.85
F_box/LRR_repeat protein At3g26922_like	[BLASTED, MAPPED]	TraesCS2D01G424400.1	415	20	0	59.43	1	F:GO:0016788	F:hydrolase activity, acting on ester bonds
hypotheticalprotein SORBI_001G014300	[BLASTED]	TraesCS2D01G429300.1	434	20	2.08e-179	58.31
F_boxlike protein	[BLASTED, MAPPED, ANNOTATED]	TraesCS2D01G441600.1	407	20	0	57.11	1	C:GO:0016021	C:integral component of membrane
F_boxlike protein	[BLASTED, MAPPED, ANNOTATED]	TraesCS2D01G441700.1	414	20	0	57.61	1	C:GO:0016020	C:membrane
hypotheticalprotein F775_12268	[BLASTED]	TraesCS2D01G450900.1	512	20	0	60.31
F_box/LRR_repeat protein At3g26922_like	[BLASTED, MAPPED]	TraesCS2D01G457200.1	432	20	0	64.54	1	F:GO:0016788	F:hydrolase activity, acting on ester bonds
hypotheticalprotein BRADI_4g33144	[BLASTED]	TraesCS2D01G463300.1	559	20	0	71.07
F_box/WD_40 repeat_containing protein At5g21040	[BLASTED, MAPPED, ANNOTATED]	TraesCS2D01G463700.1	588	20	0	72.95	2	F:GO:0003676; P:GO:0016036	F:nucleic acid binding; P:cellular response to phosphate starvation
unnamedprotein product	[BLASTED]	TraesCS2D01G489500.1	527	20	0	60.93
unnamedprotein product	[BLASTED, MAPPED, ANNOTATED]	TraesCS2D01G489800.1	492	20	0	61.71	1	F:GO:0004013	F:adenosylhomocysteinase activity	EC:3.3.1.1	Adenosylhomocysteinase
unnamedprotein product	[BLASTED, MAPPED]	TraesCS2D01G492500.1	460	20	0	66.73	4	F:GO:0004842; P:GO:0016567; F:GO:0016788; P:GO:0031146	F:ubiquitin-protein transferase activity; P:protein ubiquitination; F:hydrolase activity, acting on ester bonds; P:SCF-dependent proteasomal ubiquitin-dependent protein catabolic process
hypotheticalprotein SORBI_002G036400	[BLASTED, MAPPED]	TraesCS2D01G499800.1	406	20	0	70.83	2	P:GO:0009585; P:GO:0010017	P:red, far-red light phototransduction; P:red or far-red light signaling pathway
hypotheticalprotein F775_16478	[BLASTED, MAPPED, ANNOTATED]	TraesCS2D01G508500.1	852	20	0	62.33	3	P:GO:0006807; P:GO:0044238; P:GO:0044260	P:nitrogen compound metabolic process; P:primary metabolic process; P:cellular macromolecule metabolic process
ProteinIQ_DOMAIN 32	[BLASTED, MAPPED]	TraesCS2D01G520600.1	431	20	0	51.28	4	F:GO:0004842; P:GO:0016567; F:GO:0016788; P:GO:0031146	F:ubiquitin-protein transferase activity; P:protein ubiquitination; F:hydrolase activity, acting on ester bonds; P:SCF-dependent proteasomal ubiquitin-dependent protein catabolic process
hypotheticalprotein F775_12935	[BLASTED]	TraesCS2D01G524600.1	368	20	0	64.3
hypotheticalprotein F775_00814	[BLASTED]	TraesCS2D01G524700.1	391	20	0	61.49
hypotheticalprotein F775_10737	[BLASTED]	TraesCS2D01G524800.1	287	20	0	62.85
hypotheticalprotein F775_16694	[BLASTED, MAPPED]	TraesCS2D01G525100.1	386	20	0	62.96	4	F:GO:0003824; F:GO:0004842; P:GO:0016567; P:GO:0031146	F:catalytic activity; F:ubiquitin-protein transferase activity; P:protein ubiquitination; P:SCF-dependent proteasomal ubiquitin-dependent protein catabolic process
hypotheticalprotein BRADI_2g38850	[BLASTED]	TraesCS2D01G541100.1	463	20	0	76.9
hypotheticalprotein BRADI_5g25450	[BLASTED, MAPPED]	TraesCS2D01G541300.1	493	20	0	74.26	2	F:GO:0000166; F:GO:0005524	F:nucleotide binding; F:ATP binding
F_box/kelch_repeat protein At5g15710	[BLASTED, MAPPED, ANNOTATED]	TraesCS2D01G541700.1	412	20	0	59.5	3	F:GO:0004842; P:GO:0016567; P:GO:0031146	F:ubiquitin-protein transferase activity; P:protein ubiquitination; P:SCF-dependent proteasomal ubiquitin-dependent protein catabolic process
hypotheticalprotein F775_01955	[BLASTED, MAPPED]	TraesCS2D01G556400.1	335	20	0	54.61	3	F:GO:0004842; P:GO:0016567; P:GO:0031146	F:ubiquitin-protein transferase activity; P:protein ubiquitination; P:SCF-dependent proteasomal ubiquitin-dependent protein catabolic process
hypotheticalprotein BRADI_2g24110	[BLASTED, MAPPED, ANNOTATED]	TraesCS2D01G584900.1	470	20	0	80.81	4	C:GO:0005929; P:GO:0009620; F:GO:0035091; P:GO:0061512	C:cilium; P:response to fungus; F:phosphatidylinositol binding; P:protein localization to cilium
hypotheticalprotein BRADI_5g27090	[BLASTED]	TraesCS2D01G586000.2	528	20	0	68.13
SKP1_interacting partner 15	[BLASTED, MAPPED, ANNOTATED]	TraesCS2D01G588100.1	446	10	0	92.76	3	F:GO:0004842; P:GO:0016567; P:GO:0031146	F:ubiquitin-protein transferase activity; P:protein ubiquitination; P:SCF-dependent proteasomal ubiquitin-dependent protein catabolic process
hypotheticalprotein BRADI_4g34207	[BLASTED]	TraesCS2D01G592300.1	365	20	0	64.75
hypotheticalprotein BRADI_3g19800	[BLASTED]	TraesCS2D01G593600.1	386	20	0	63.32
hypotheticalprotein BRADI_3g19800	[BLASTED]	TraesCS2D01G593800.1	403	20	0	62.75
hypotheticalprotein F775_16491	[BLASTED]	TraesCS2D01G601100.1	445	20	0	71.48
unnamedprotein product	[BLASTED]	TraesCS3A01G015700.1	386	20	0	65.96
unnamedprotein product	[BLASTED]	TraesCS3A01G015900.1	439	20	0	68.73
unnamedprotein product	[BLASTED]	TraesCS3A01G017000.1	422	20	0	69.48
unnamedprotein product	[BLASTED]	TraesCS3A01G018000.1	441	20	0	66.73
hypotheticalprotein SORBI_004G071500	[BLASTED, MAPPED]	TraesCS3A01G037400.1	417	20	1.93e-176	57.67	5	F:GO:0004672; F:GO:0005524; P:GO:0006468; F:GO:0016301; P:GO:0016310	F:protein kinase activity; F:ATP binding; P:protein phosphorylation; F:kinase activity; P:phosphorylation
unnamedprotein product	[BLASTED, MAPPED, ANNOTATED]	TraesCS3A01G055700.1	218	20	4.53e-137	67.07	5	P:GO:0006807; P:GO:0044238; P:GO:0044260; C:GO:0044424; P:GO:0050794	P:nitrogen compound metabolic process; P:primary metabolic process; P:cellular macromolecule metabolic process; C:intracellular part; P:regulation of cellular process
unnamedprotein product	[BLASTED, MAPPED, ANNOTATED]	TraesCS3A01G056000.1	241	20	3.87e-138	82.97	3	F:GO:0003677; C:GO:0005634; P:GO:0006355	F:DNA binding; C:nucleus; P:regulation of transcription, DNA-templated
hypotheticalprotein BRADI_2g38850	[BLASTED]	TraesCS3A01G059100.1	461	20	0	80.91
unnamedprotein product	[BLASTED]	TraesCS3A01G063100.1	380	20	0	69.68
unnamedprotein product	[BLASTED]	TraesCS3A01G063300.1	384	20	0	68.3
unnamedprotein product	[BLASTED]	TraesCS3A01G064000.1	262	20	2e-113	71.83
unnamedprotein product	[BLASTED]	TraesCS3A01G064200.1	421	20	0	67.84
hypotheticalprotein F775_20995	[BLASTED, MAPPED]	TraesCS3A01G079000.1	435	20	3.92e-141	50.34	2	C:GO:0016020; C:GO:0016021	C:membrane; C:integral component of membrane
putative F_box protein PP2_B8	[BLASTED]	TraesCS3A01G079300.1	306	20	0	72.64
unnamedprotein product	[BLASTED, MAPPED]	TraesCS3A01G082000.1	411	20	7.42e-173	56.98	3	F:GO:0004842; P:GO:0016567; P:GO:0031146	F:ubiquitin-protein transferase activity; P:protein ubiquitination; P:SCF-dependent proteasomal ubiquitin-dependent protein catabolic process
unnamedprotein product	[BLASTED, MAPPED, ANNOTATED]	TraesCS3A01G096100.1	405	20	0	68.8	4	P:GO:0006865; C:GO:0016021; F:GO:0022857; P:GO:0055085	P:amino acid transport; C:integral component of membrane; F:transmembrane transporter activity; P:transmembrane transport
hypotheticalprotein F775_33115	[BLASTED]	TraesCS3A01G103200.1	444	20	0	66.26
F_box protein At1g10780_like	[BLASTED]	TraesCS3A01G108600.1	423	20	0	83.58
hypotheticalprotein SORBI_003G039900	[BLASTED]	TraesCS3A01G113600.1	363	20	0	77.26
unnamedprotein product	[BLASTED]	TraesCS3A01G126600.1	465	20	0	74.46
unnamedprotein product	[BLASTED, MAPPED, ANNOTATED]	TraesCS3A01G135000.1	533	20	0	68.69	1	F:GO:0016788	F:hydrolase activity, acting on ester bonds
hypotheticalprotein F775_21575	[BLASTED]	TraesCS3A01G158900.1	321	20	3.06e-75	53.24
F_box protein At3g07870_like	[BLASTED]	TraesCS3A01G161500.1	415	20	0	51.91
unnamedprotein product	[BLASTED, MAPPED, ANNOTATED]	TraesCS3A01G172800.1	423	20	0	70.6	1	C:GO:0016021	C:integral component of membrane
unnamedprotein product	[BLASTED, MAPPED]	TraesCS3A01G173100.1	388	20	0	63.74	2	C:GO:0016020; C:GO:0016021	C:membrane; C:integral component of membrane
unnamedprotein product	[BLASTED]	TraesCS3A01G192000.1	408	20	0	80.69
F_box/FBD/LRR_repeat protein At1g13570_like	[BLASTED, MAPPED, ANNOTATED]	TraesCS3A01G213700.1	457	20	0	65.2	1	F:GO:0016829	F:lyase activity
hypotheticalprotein TRIUR3_19556	[BLASTED, MAPPED, ANNOTATED]	TraesCS3A01G233100.1	417	12	0	82.74	3	F:GO:0004842; P:GO:0016567; P:GO:0031146	F:ubiquitin-protein transferase activity; P:protein ubiquitination; P:SCF-dependent proteasomal ubiquitin-dependent protein catabolic process
F_box/kelch_repeat protein At3g61590_like	[BLASTED, MAPPED, ANNOTATED]	TraesCS3A01G239100.1	403	20	0	80.18	1	P:GO:0099402	P:plant organ development
unnamedprotein product	[BLASTED]	TraesCS3A01G282200.1	549	20	0	64.45
unnamedprotein product	[BLASTED, MAPPED]	TraesCS3A01G282300.1	455	20	0	61.46	1	F:GO:0016829	F:lyase activity
hypotheticalprotein BRADI_2g20270	[BLASTED, MAPPED, ANNOTATED]	TraesCS3A01G296700.1	402	20	0	80.81	3	C:GO:0009506; P:GO:0009736; P:GO:0009914	C:plasmodesma; P:cytokinin-activated signaling pathway; P:hormone transport
F_box protein At4g22280_like	[BLASTED]	TraesCS3A01G326200.1	478	20	0	58.22
unnamedprotein product	[BLASTED]	TraesCS3A01G333500.1	402	20	0	76.22
F_box protein At5g46170_like	[BLASTED, MAPPED, ANNOTATED]	TraesCS3A01G336900.1	360	20	0	84.47	3	C:GO:0009506; P:GO:0009736; P:GO:0009914	C:plasmodesma; P:cytokinin-activated signaling pathway; P:hormone transport
unnamedprotein product	[BLASTED]	TraesCS3A01G353100.1	386	20	0	72.19
unnamedprotein product	[BLASTED]	TraesCS3A01G369800.1	481	20	0	64.23
F_box/LRR_repeat protein At1g67190	[BLASTED]	TraesCS3A01G372500.1	396	20	0	77.56
unnamedprotein product	[BLASTED, MAPPED]	TraesCS3A01G375800.1	419	20	0	73.8	2	C:GO:0016020; C:GO:0016021	C:membrane; C:integral component of membrane
hypotheticalprotein BRADI_3g01028	[BLASTED]	TraesCS3A01G377800.1	394	20	0	70.45
hypotheticalprotein BRADI_2g24110	[BLASTED, MAPPED, ANNOTATED]	TraesCS3A01G378300.1	450	20	0	90.76	3	C:GO:0005929; F:GO:0035091; P:GO:0061512	C:cilium; F:phosphatidylinositol binding; P:protein localization to cilium
unnamedprotein product	[BLASTED, MAPPED, ANNOTATED]	TraesCS3A01G379100.1	383	20	0	57.8	2	F:GO:0004842; P:GO:0031146	F:ubiquitin-protein transferase activity; P:SCF-dependent proteasomal ubiquitin-dependent protein catabolic process
unnamedprotein product	[BLASTED]	TraesCS3A01G379400.2	529	20	0	80.88
unnamedprotein product	[BLASTED]	TraesCS3A01G379500.2	538	20	0	80.86
unnamedprotein product	[BLASTED]	TraesCS3A01G386700.3	481	20	0	58.95
unnamedprotein product	[BLASTED]	TraesCS3A01G390000.1	355	20	0	69.71
unnamedprotein product	[BLASTED, MAPPED, ANNOTATED]	TraesCS3A01G410000.1	635	20	0	83.09	6	F:GO:0004252; F:GO:0004842; C:GO:0005634; C:GO:0005737; P:GO:0006508; P:GO:0016567	F:serine-type endopeptidase activity; F:ubiquitin-protein transferase activity; C:nucleus; C:cytoplasm; P:proteolysis; P:protein ubiquitination	EC:3.4.21	Acting on peptide bonds (peptidases)
unnamedprotein product	[BLASTED, MAPPED, ANNOTATED]	TraesCS3A01G410100.1	530	20	0	77.99	5	F:GO:0004842; F:GO:0005488; C:GO:0005634; C:GO:0005737; P:GO:0016567	F:ubiquitin-protein transferase activity; F:binding; C:nucleus; C:cytoplasm; P:protein ubiquitination
unnamedprotein product	[BLASTED, MAPPED, ANNOTATED]	TraesCS3A01G410700.1	351	20	0	80.49	2	F:GO:0004252; P:GO:0006508	F:serine-type endopeptidase activity; P:proteolysis	EC:3.4.21	Acting on peptide bonds (peptidases)
unnamedprotein product	[BLASTED, MAPPED, ANNOTATED]	TraesCS3A01G411000.1	340	20	0	75.93	2	F:GO:0004252; P:GO:0006508	F:serine-type endopeptidase activity; P:proteolysis	EC:3.4.21	Acting on peptide bonds (peptidases)
hypotheticalprotein F775_20345	[BLASTED]	TraesCS3A01G412300.1	370	20	0	67.71
unnamedprotein product	[BLASTED, MAPPED, ANNOTATED]	TraesCS3A01G417400.1	497	20	0	79.29	1	F:GO:0016874	F:ligase activity
unnamedprotein product	[BLASTED, MAPPED, ANNOTATED]	TraesCS3A01G417500.1	392	20	0	76.61	1	F:GO:0016874	F:ligase activity
F_box only protein 6	[BLASTED, MAPPED, ANNOTATED]	TraesCS3A01G435400.2	448	20	0	71.09	6	F:GO:0004842; P:GO:0010305; P:GO:0010928; P:GO:0016567; P:GO:0031146; P:GO:0060776	F:ubiquitin-protein transferase activity; P:leaf vascular tissue pattern formation; P:regulation of auxin mediated signaling pathway; P:protein ubiquitination; P:SCF-dependent proteasomal ubiquitin-dependent protein catabolic process; P:simple leaf morphogenesis
unnamedprotein product	[BLASTED]	TraesCS3A01G445100.1	387	20	0	75.03
unnamedprotein product	[BLASTED]	TraesCS3A01G445700.1	390	20	0	70.84
unnamedprotein product	[BLASTED]	TraesCS3A01G445800.1	375	20	0	71.19
unnamedprotein product	[BLASTED]	TraesCS3A01G446100.1	378	20	0	74.27
hypotheticalprotein TRIUR3_17197	[BLASTED, MAPPED]	TraesCS3A01G447400.1	420	20	0	58.53	2	C:GO:0016020; C:GO:0016021	C:membrane; C:integral component of membrane
unnamedprotein product	[BLASTED]	TraesCS3A01G453300.1	283	20	1.93e-131	66.93
unnamedprotein product	[BLASTED]	TraesCS3A01G453600.1	224	20	5.63e-142	59.67
unnamedprotein product	[BLASTED]	TraesCS3A01G453700.1	388	20	0	68.65
unnamedprotein product	[BLASTED]	TraesCS3A01G453900.1	212	20	1.59e-96	73.81
unnamedprotein product	[BLASTED]	TraesCS3A01G454000.1	375	20	0	69.76
unnamedprotein product	[BLASTED]	TraesCS3A01G458300.1	384	20	0	70.15
unnamedprotein product	[BLASTED]	TraesCS3A01G460000.1	538	20	0	81.07
unnamedprotein product	[BLASTED]	TraesCS3A01G460300.1	525	20	0	78.71
unnamedprotein product	[BLASTED]	TraesCS3A01G461700.1	417	20	0	74.9
hypotheticalprotein F775_12070	[BLASTED]	TraesCS3A01G462600.1	396	20	0	62.31
hypotheticalprotein F775_19562	[BLASTED]	TraesCS3A01G464500.1	392	20	1.13e-106	60.09
hypotheticalprotein TRIUR3_05594	[BLASTED]	TraesCS3A01G464900.1	381	20	0	61.71
hypotheticalprotein F775_20265	[BLASTED]	TraesCS3A01G465200.1	379	20	1.07e-116	60.89
hypotheticalprotein F775_14626	[BLASTED]	TraesCS3A01G465300.1	336	20	0	62.38
hypotheticalprotein F775_11050	[BLASTED]	TraesCS3A01G466600.1	385	20	0	67.21
hypotheticalprotein F775_18994	[BLASTED]	TraesCS3A01G468700.1	376	20	2.71e-136	64.64
hypotheticalprotein F775_07242	[BLASTED]	TraesCS3A01G470300.1	367	20	1.05e-135	65.09
hypotheticalprotein F775_07242	[BLASTED]	TraesCS3A01G470400.1	345	20	1.4e-89	54.23
hypotheticalprotein BRADI_4g10260	[BLASTED, MAPPED, ANNOTATED]	TraesCS3A01G487100.1	316	20	1.21e-157	63.64	1	P:GO:0044267	P:cellular protein metabolic process
hypotheticalprotein F775_12230	[BLASTED, MAPPED]	TraesCS3A01G495900.1	369	20	0	50.8	2	C:GO:0016020; C:GO:0016021	C:membrane; C:integral component of membrane
unnamedprotein product	[BLASTED, MAPPED]	TraesCS3A01G500900.1	476	20	0	66.01	3	F:GO:0004842; P:GO:0016567; P:GO:0031146	F:ubiquitin-protein transferase activity; P:protein ubiquitination; P:SCF-dependent proteasomal ubiquitin-dependent protein catabolic process
unnamedprotein product	[BLASTED, MAPPED, ANNOTATED]	TraesCS3A01G511800.1	307	20	1.57e-76	68.59	3	F:GO:0003677; C:GO:0005634; P:GO:0006355	F:DNA binding; C:nucleus; P:regulation of transcription, DNA-templated
unnamedprotein product	[BLASTED, MAPPED, ANNOTATED]	TraesCS3A01G511900.1	390	20	3.17e-170	56.77	1	P:GO:0044267	P:cellular protein metabolic process
hypotheticalprotein BRADI_3g03607	[BLASTED, MAPPED, ANNOTATED]	TraesCS3A01G512000.1	404	20	2.3e-166	69.01	1	C:GO:0005739	C:mitochondrion
unnamedprotein product	[BLASTED, MAPPED, ANNOTATED]	TraesCS3A01G512200.1	261	20	2.02e-105	71.66	1	C:GO:0005743	C:mitochondrial inner membrane
unnamedprotein product	[BLASTED]	TraesCS3A01G514600.1	432	20	0	82.93
unnamedprotein product	[BLASTED]	TraesCS3A01G514700.1	366	20	0	82.21
unnamedprotein product	[BLASTED]	TraesCS3A01G514800.1	331	20	0	83.47
unnamedprotein product	[BLASTED]	TraesCS3A01G514900.1	370	20	0	74.13
unnamedprotein product	[BLASTED]	TraesCS3A01G515500.1	416	20	0	83.29
unnamedprotein product	[BLASTED]	TraesCS3A01G515800.1	427	20	0	75.87
unnamedprotein product	[BLASTED]	TraesCS3A01G515900.1	438	20	0	81.81
unnamedprotein product	[BLASTED]	TraesCS3A01G516100.1	427	20	0	82.42
unnamedprotein product	[BLASTED]	TraesCS3A01G518400.1	396	20	0	59.32
F_boxlike protein	[BLASTED, MAPPED]	TraesCS3A01G526900.1	396	20	0	51.07	2	C:GO:0016020; C:GO:0016021	C:membrane; C:integral component of membrane
hypotheticalprotein TRIUR3_13912	[BLASTED]	TraesCS3A01G532500.1	336	20	5.13e-148	64.65
unnamedprotein product	[BLASTED, MAPPED]	TraesCS3A01G536700.1	424	20	0	58.18	6	F:GO:0003676; F:GO:0004842; C:GO:0016020; C:GO:0016021; P:GO:0016567; P:GO:0031146	F:nucleic acid binding; F:ubiquitin-protein transferase activity; C:membrane; C:integral component of membrane; P:protein ubiquitination; P:SCF-dependent proteasomal ubiquitin-dependent protein catabolic process
unnamedprotein product	[BLASTED, MAPPED]	TraesCS3A01G538900.1	419	20	0	57.66	6	F:GO:0003676; F:GO:0004842; C:GO:0016020; C:GO:0016021; P:GO:0016567; P:GO:0031146	F:nucleic acid binding; F:ubiquitin-protein transferase activity; C:membrane; C:integral component of membrane; P:protein ubiquitination; P:SCF-dependent proteasomal ubiquitin-dependent protein catabolic process
F_boxlike protein	[BLASTED, MAPPED]	TraesCS3B01G002100.1	423	20	2.81e-138	54.61	2	C:GO:0016020; C:GO:0016021	C:membrane; C:integral component of membrane
hypotheticalprotein BRADI_4g10260	[BLASTED, MAPPED, ANNOTATED]	TraesCS3B01G004400.1	417	20	0	60.51	1	P:GO:0044267	P:cellular protein metabolic process
unnamedprotein product	[BLASTED]	TraesCS3B01G009800.1	808	20	0	60.81
unnamedprotein product	[BLASTED, MAPPED, ANNOTATED]	TraesCS3B01G035300.1	455	20	0	63.32	1	P:GO:0044267	P:cellular protein metabolic process
unnamedprotein product	[BLASTED, MAPPED]	TraesCS3B01G036300.1	464	20	0	63.42	3	F:GO:0004842; P:GO:0016567; P:GO:0031146	F:ubiquitin-protein transferase activity; P:protein ubiquitination; P:SCF-dependent proteasomal ubiquitin-dependent protein catabolic process
hypotheticalprotein BRADI_3g54475	[BLASTED, MAPPED]	TraesCS3B01G041500.1	316	20	0	52.86	2	C:GO:0016020; C:GO:0016021	C:membrane; C:integral component of membrane
hypotheticalprotein SORBI_004G071500	[BLASTED, MAPPED]	TraesCS3B01G046300.1	414	20	0	58.03	5	F:GO:0004672; F:GO:0005524; P:GO:0006468; F:GO:0016301; P:GO:0016310	F:protein kinase activity; F:ATP binding; P:protein phosphorylation; F:kinase activity; P:phosphorylation
hypotheticalprotein SORBI_004G071500	[BLASTED, MAPPED]	TraesCS3B01G046400.1	402	20	2.04e-130	52.93	5	F:GO:0004672; F:GO:0005524; P:GO:0006468; F:GO:0016301; P:GO:0016310	F:protein kinase activity; F:ATP binding; P:protein phosphorylation; F:kinase activity; P:phosphorylation
unnamedprotein product	[BLASTED]	TraesCS3B01G046600.1	375	20	0	56.39
unnamedprotein product	[BLASTED, MAPPED, ANNOTATED]	TraesCS3B01G068100.1	220	20	5.71e-151	65.1	2	C:GO:0044424; P:GO:0050794	C:intracellular part; P:regulation of cellular process
unnamedprotein product	[BLASTED, MAPPED, ANNOTATED]	TraesCS3B01G068800.1	242	20	3.81e-173	83.32	3	F:GO:0003677; C:GO:0005634; P:GO:0006355	F:DNA binding; C:nucleus; P:regulation of transcription, DNA-templated
hypotheticalprotein BRADI_2g38850	[BLASTED]	TraesCS3B01G071500.1	466	20	0	82.29
hypotheticalprotein BRADI_2g38850	[BLASTED]	TraesCS3B01G071800.1	469	20	0	83.24
unnamedprotein product	[BLASTED]	TraesCS3B01G075200.1	394	20	9.47e-129	63.51
unnamedprotein product	[BLASTED]	TraesCS3B01G075400.1	398	20	0	70.14
unnamedprotein product	[BLASTED]	TraesCS3B01G075900.1	380	20	0	67.04
unnamedprotein product	[BLASTED]	TraesCS3B01G076200.1	380	20	0	70.12
unnamedprotein product	[BLASTED]	TraesCS3B01G076500.1	408	20	0	69.66
unnamedprotein product	[BLASTED]	TraesCS3B01G076600.1	462	20	0	70.63
unnamedprotein product	[BLASTED]	TraesCS3B01G076800.1	285	20	0	68.57
hypotheticalprotein F775_09647	[BLASTED, MAPPED]	TraesCS3B01G089200.2	425	20	0	65.52	7	F:GO:0003676; F:GO:0004842; F:GO:0008270; C:GO:0016020; C:GO:0016021; P:GO:0016567; P:GO:0031146	F:nucleic acid binding; F:ubiquitin-protein transferase activity; F:zinc ion binding; C:membrane; C:integral component of membrane; P:protein ubiquitination; P:SCF-dependent proteasomal ubiquitin-dependent protein catabolic process
putative F_box protein At2g02030	[BLASTED]	TraesCS3B01G091600.1	243	20	1.34e-113	61.76
hypotheticalprotein F775_20995	[BLASTED, MAPPED]	TraesCS3B01G094200.1	433	20	1.3e-137	49.75	2	C:GO:0016020; C:GO:0016021	C:membrane; C:integral component of membrane
putative F_box protein PP2_B8	[BLASTED]	TraesCS3B01G094500.1	307	20	0	72.62
hypotheticalprotein SETIT_026413mg	[BLASTED, MAPPED]	TraesCS3B01G102700.1	264	20	3.66e-64	50.23	2	C:GO:0016020; C:GO:0016021	C:membrane; C:integral component of membrane
hypotheticalprotein BRADI_4g20665	[BLASTED, MAPPED]	TraesCS3B01G103000.1	259	20	4.26e-67	50.78	2	C:GO:0016020; C:GO:0016021	C:membrane; C:integral component of membrane
hypotheticalprotein BRADI_2g38850	[BLASTED]	TraesCS3B01G108300.1	476	20	0	81.04
unnamedprotein product	[BLASTED, MAPPED, ANNOTATED]	TraesCS3B01G111900.1	394	20	0	69.07	4	P:GO:0006865; C:GO:0016021; F:GO:0022857; P:GO:0055085	P:amino acid transport; C:integral component of membrane; F:transmembrane transporter activity; P:transmembrane transport
hypotheticalprotein SORBI_003G039900	[BLASTED]	TraesCS3B01G133000.1	363	20	0	77.21
unnamedprotein product	[BLASTED]	TraesCS3B01G142700.1	413	20	0	76.13
F_box protein At4g00755_like	[BLASTED]	TraesCS3B01G145100.1	331	20	0	72.85
unnamedprotein product	[BLASTED, MAPPED, ANNOTATED]	TraesCS3B01G168800.1	419	20	0	69.27	1	F:GO:0016788	F:hydrolase activity, acting on ester bonds
unnamedprotein product	[BLASTED, MAPPED]	TraesCS3B01G178500.1	321	20	0	58.28	3	F:GO:0004842; P:GO:0016567; P:GO:0031146	F:ubiquitin-protein transferase activity; P:protein ubiquitination; P:SCF-dependent proteasomal ubiquitin-dependent protein catabolic process
hypotheticalprotein SORBI_004G071500	[BLASTED, MAPPED]	TraesCS3B01G178900.1	303	20	5.21e-110	59.23	5	F:GO:0004672; F:GO:0005524; P:GO:0006468; F:GO:0016301; P:GO:0016310	F:protein kinase activity; F:ATP binding; P:protein phosphorylation; F:kinase activity; P:phosphorylation
hypotheticalprotein SORBI_004G071500	[BLASTED, MAPPED]	TraesCS3B01G179000.1	360	20	9.24e-141	58.8	5	F:GO:0004672; F:GO:0005524; P:GO:0006468; F:GO:0016301; P:GO:0016310	F:protein kinase activity; F:ATP binding; P:protein phosphorylation; F:kinase activity; P:phosphorylation
hypotheticalprotein BRADI_3g56050	[BLASTED, MAPPED]	TraesCS3B01G184000.2	493	20	0	72.26	3	F:GO:0008168; F:GO:0016740; P:GO:0032259	F:methyltransferase activity; F:transferase activity; P:methylation
hypotheticalprotein F775_21119	[BLASTED]	TraesCS3B01G189900.1	327	20	3.6e-100	53.69
F_box protein At3g07870_like	[BLASTED]	TraesCS3B01G192800.1	418	20	0	53.06
hypotheticalprotein BRADI_1g35300	[BLASTED, MAPPED]	TraesCS3B01G195000.1	471	20	4.13e-91	48.16	6	F:GO:0004842; P:GO:0006355; C:GO:0016020; C:GO:0016021; P:GO:0016567; P:GO:0031146	F:ubiquitin-protein transferase activity; P:regulation of transcription, DNA-templated; C:membrane; C:integral component of membrane; P:protein ubiquitination; P:SCF-dependent proteasomal ubiquitin-dependent protein catabolic process
unnamedprotein product	[BLASTED, MAPPED]	TraesCS3B01G198600.1	483	20	0	64.73	4	F:GO:0003676; F:GO:0008270; C:GO:0016020; C:GO:0016021	F:nucleic acid binding; F:zinc ion binding; C:membrane; C:integral component of membrane
unnamedprotein product	[BLASTED, MAPPED, ANNOTATED]	TraesCS3B01G203900.1	418	20	0	72.1	1	C:GO:0016021	C:integral component of membrane
unnamedprotein product	[BLASTED, MAPPED, ANNOTATED]	TraesCS3B01G204000.1	432	20	0	69.28	1	C:GO:0016021	C:integral component of membrane
unnamedprotein product	[BLASTED]	TraesCS3B01G220900.1	404	20	0	80.67
F_box/FBD/LRR_repeat protein At1g13570_like	[BLASTED, MAPPED, ANNOTATED]	TraesCS3B01G244400.1	456	20	0	64.18	1	F:GO:0016829	F:lyase activity
unnamedprotein product	[BLASTED]	TraesCS3B01G244500.1	507	20	0	76.35
hypotheticalprotein TRIUR3_19556	[BLASTED, MAPPED, ANNOTATED]	TraesCS3B01G262500.1	417	12	0	82.9	3	F:GO:0004842; P:GO:0016567; P:GO:0031146	F:ubiquitin-protein transferase activity; P:protein ubiquitination; P:SCF-dependent proteasomal ubiquitin-dependent protein catabolic process
F_box/kelch_repeat protein At3g61590_like	[BLASTED, MAPPED, ANNOTATED]	TraesCS3B01G267600.1	403	20	0	80.28	1	P:GO:0099402	P:plant organ development
unnamedprotein product	[BLASTED]	TraesCS3B01G315900.1	548	20	0	64.4
unnamedprotein product	[BLASTED, MAPPED]	TraesCS3B01G316000.1	456	20	0	61.07	1	F:GO:0016829	F:lyase activity
hypotheticalprotein BRADI_2g20270	[BLASTED, MAPPED, ANNOTATED]	TraesCS3B01G340400.1	403	20	0	81.73	3	C:GO:0009506; P:GO:0009736; P:GO:0009914	C:plasmodesma; P:cytokinin-activated signaling pathway; P:hormone transport
putative F_box/FBD/LRR_repeat protein At1g78760 isoform X2	[BLASTED, MAPPED]	TraesCS3B01G355500.1	478	20	0	58.31	4	F:GO:0004129; C:GO:0005740; P:GO:0022900; P:GO:1902600	F:cytochrome-c oxidase activity; C:mitochondrial envelope; P:electron transport chain; P:proton transmembrane transport
F_box protein At5g39250	[BLASTED, MAPPED]	TraesCS3B01G360100.1	269	19	2.81e-108	60.07	2	C:GO:0000151; P:GO:0043161	C:ubiquitin ligase complex; P:proteasome-mediated ubiquitin-dependent protein catabolic process
unnamedprotein product	[BLASTED]	TraesCS3B01G364700.1	401	20	0	76.86
F_box protein At5g46170_like	[BLASTED, MAPPED, ANNOTATED]	TraesCS3B01G368000.1	355	20	0	86.2	3	C:GO:0009506; P:GO:0009736; P:GO:0009914	C:plasmodesma; P:cytokinin-activated signaling pathway; P:hormone transport
unnamedprotein product	[BLASTED]	TraesCS3B01G401700.1	375	20	0	64.31
unnamedprotein product	[BLASTED, MAPPED, ANNOTATED]	TraesCS3B01G403900.1	879	20	0	74	2	F:GO:0003676; P:GO:0015074	F:nucleic acid binding; P:DNA integration
F_box/LRR_repeat protein At1g67190	[BLASTED]	TraesCS3B01G404900.1	414	20	0	78.01
unnamedprotein product	[BLASTED]	TraesCS3B01G410600.1	392	20	0	68.55
hypotheticalprotein BRADI_2g24110	[BLASTED, MAPPED, ANNOTATED]	TraesCS3B01G411000.1	451	20	0	90.73	3	C:GO:0005929; F:GO:0035091; P:GO:0061512	C:cilium; F:phosphatidylinositol binding; P:protein localization to cilium
unnamedprotein product	[BLASTED, MAPPED, ANNOTATED]	TraesCS3B01G412000.1	363	20	0	58.15	2	F:GO:0004842; P:GO:0031146	F:ubiquitin-protein transferase activity; P:SCF-dependent proteasomal ubiquitin-dependent protein catabolic process
unnamedprotein product	[BLASTED]	TraesCS3B01G418800.1	355	20	0	70.35
unnamedprotein product	[BLASTED]	TraesCS3B01G422100.1	481	20	0	59.41
unnamedprotein product	[BLASTED, MAPPED, ANNOTATED]	TraesCS3B01G443100.1	259	20	1.07e-161	79.94	2	F:GO:0004252; P:GO:0006508	F:serine-type endopeptidase activity; P:proteolysis	EC:3.4.21	Acting on peptide bonds (peptidases)
unnamedprotein product	[BLASTED, MAPPED, ANNOTATED]	TraesCS3B01G443500.1	530	20	0	79.11	7	F:GO:0003676; F:GO:0004842; C:GO:0005634; C:GO:0005737; P:GO:0006355; F:GO:0008270; P:GO:0016567	F:nucleic acid binding; F:ubiquitin-protein transferase activity; C:nucleus; C:cytoplasm; P:regulation of transcription, DNA-templated; F:zinc ion binding; P:protein ubiquitination
unnamedprotein product	[BLASTED, MAPPED, ANNOTATED]	TraesCS3B01G443800.1	346	20	0	80.06	2	F:GO:0004252; P:GO:0006508	F:serine-type endopeptidase activity; P:proteolysis	EC:3.4.21	Acting on peptide bonds (peptidases)
unnamedprotein product	[BLASTED, MAPPED, ANNOTATED]	TraesCS3B01G444000.1	351	20	0	79.53	2	F:GO:0004252; P:GO:0006508	F:serine-type endopeptidase activity; P:proteolysis	EC:3.4.21	Acting on peptide bonds (peptidases)
hypotheticalprotein F775_20345	[BLASTED]	TraesCS3B01G446000.1	374	20	0	68.97
hypotheticalprotein BRADI_2g22300	[BLASTED]	TraesCS3B01G446900.1	399	20	0	53.77
unnamedprotein product	[BLASTED, MAPPED, ANNOTATED]	TraesCS3B01G452300.1	466	20	0	85.47	3	C:GO:0005634; F:GO:0016874; F:GO:0046982	C:nucleus; F:ligase activity; F:protein heterodimerization activity
unnamedprotein product	[BLASTED, MAPPED, ANNOTATED]	TraesCS3B01G452400.1	446	20	0	75.1	2	F:GO:0016874; F:GO:0046982	F:ligase activity; F:protein heterodimerization activity
unnamedprotein product	[BLASTED, MAPPED, ANNOTATED]	TraesCS3B01G452500.1	474	20	0	83.71	3	C:GO:0005634; F:GO:0016874; F:GO:0046982	C:nucleus; F:ligase activity; F:protein heterodimerization activity
hypotheticalprotein BRADI_2g33570	[BLASTED]	TraesCS3B01G463200.1	519	20	0	76.4
hypotheticalprotein BRADI_2g33570	[BLASTED]	TraesCS3B01G463300.1	540	20	0	75.11
hypotheticalprotein BRADI_2g33570	[BLASTED, MAPPED]	TraesCS3B01G463700.1	482	20	0	75.8	1	F:GO:0003676	F:nucleic acid binding
F_box only protein 6	[BLASTED, MAPPED, ANNOTATED]	TraesCS3B01G470300.2	448	20	0	71.02	6	F:GO:0004842; P:GO:0010305; P:GO:0010928; P:GO:0016567; P:GO:0031146; P:GO:0060776	F:ubiquitin-protein transferase activity; P:leaf vascular tissue pattern formation; P:regulation of auxin mediated signaling pathway; P:protein ubiquitination; P:SCF-dependent proteasomal ubiquitin-dependent protein catabolic process; P:simple leaf morphogenesis
unnamedprotein product	[BLASTED]	TraesCS3B01G479700.1	393	20	0	74.25
unnamedprotein product	[BLASTED]	TraesCS3B01G479800.1	409	20	0	71.79
unnamedprotein product	[BLASTED]	TraesCS3B01G480400.1	395	20	0	69.15
unnamedprotein product	[BLASTED]	TraesCS3B01G480500.1	432	20	0	73.43
unnamedprotein product	[BLASTED]	TraesCS3B01G480600.1	396	20	0	71.13
unnamedprotein product	[BLASTED]	TraesCS3B01G480700.1	308	20	0	74.87
unnamedprotein product	[BLASTED]	TraesCS3B01G481200.1	394	20	0	74.21
unnamedprotein product	[BLASTED, MAPPED, ANNOTATED]	TraesCS3B01G481700.1	376	20	0	61.68	1	P:GO:0044267	P:cellular protein metabolic process
hypotheticalprotein TRIUR3_17197	[BLASTED, MAPPED]	TraesCS3B01G483100.1	425	20	0	57.88	2	C:GO:0016020; C:GO:0016021	C:membrane; C:integral component of membrane
unnamedprotein product	[BLASTED]	TraesCS3B01G483300.1	434	20	0	63.09
unnamedprotein product	[BLASTED, MAPPED, ANNOTATED]	TraesCS3B01G491000.1	400	20	0	73.54	1	C:GO:0016021	C:integral component of membrane
unnamedprotein product	[BLASTED, MAPPED, ANNOTATED]	TraesCS3B01G491100.1	399	20	0	72.27	1	C:GO:0016020	C:membrane
unnamedprotein product	[BLASTED]	TraesCS3B01G491400.1	394	20	0	68.82
unnamedprotein product	[BLASTED]	TraesCS3B01G491600.1	216	20	1.57e-151	73.11
unnamedprotein product	[BLASTED]	TraesCS3B01G491800.1	353	20	0	60.55
unnamedprotein product	[BLASTED]	TraesCS3B01G491900.1	385	20	0	71.84
unnamedprotein product	[BLASTED]	TraesCS3B01G492000.1	389	20	0	68.68
unnamedprotein product	[BLASTED]	TraesCS3B01G492300.1	366	20	0	64.39
unnamedprotein product	[BLASTED]	TraesCS3B01G492700.1	352	20	0	68.51
unnamedprotein product	[BLASTED]	TraesCS3B01G492800.1	353	20	0	65.74
unnamedprotein product	[BLASTED]	TraesCS3B01G494000.1	504	20	0	60.46
unnamedprotein product	[BLASTED]	TraesCS3B01G495100.1	567	20	0	62
unnamedprotein product	[BLASTED]	TraesCS3B01G498600.1	388	20	0	71.28
unnamedprotein product	[BLASTED]	TraesCS3B01G499900.1	555	20	0	78.2
unnamedprotein product	[BLASTED]	TraesCS3B01G500200.1	529	20	0	80.07
unnamedprotein product	[BLASTED]	TraesCS3B01G500600.1	540	20	0	81.05
unnamedprotein product	[BLASTED]	TraesCS3B01G500700.1	540	20	0	81.23
unnamedprotein product	[BLASTED]	TraesCS3B01G500900.1	537	20	0	80.25
unnamedprotein product	[BLASTED]	TraesCS3B01G502700.1	570	20	0	82.53
unnamedprotein product	[BLASTED]	TraesCS3B01G502900.3	529	20	0	80.57
unnamedprotein product	[BLASTED]	TraesCS3B01G503100.1	519	20	0	77.61
unnamedprotein product	[BLASTED]	TraesCS3B01G503200.1	533	20	0	79.31
hypotheticalprotein F775_12070	[BLASTED]	TraesCS3B01G505800.1	229	20	1.22e-144	60.53
hypotheticalprotein F775_19843	[BLASTED]	TraesCS3B01G507900.1	384	20	0	66.05
hypotheticalprotein F775_10364	[BLASTED]	TraesCS3B01G508300.1	366	20	0	62.96
hypotheticalprotein TRIUR3_05594	[BLASTED]	TraesCS3B01G508900.1	389	20	4.63e-165	60.1
hypotheticalprotein F775_19562	[BLASTED]	TraesCS3B01G509200.1	382	20	2.5e-111	60.02
hypotheticalprotein F775_22399	[BLASTED]	TraesCS3B01G509500.1	336	20	5.81e-137	61.88
hypotheticalprotein F775_12729	[BLASTED]	TraesCS3B01G513000.1	377	20	9.26e-122	61.06
hypotheticalprotein TRIUR3_28017	[BLASTED]	TraesCS3B01G520600.1	385	20	0	65.06
hypotheticalprotein F775_22011	[BLASTED]	TraesCS3B01G520900.1	348	20	7.04e-142	56.38
hypotheticalprotein F775_01235	[BLASTED, MAPPED]	TraesCS3B01G528600.1	397	20	4.38e-131	48.41	3	F:GO:0004842; P:GO:0016567; P:GO:0031146	F:ubiquitin-protein transferase activity; P:protein ubiquitination; P:SCF-dependent proteasomal ubiquitin-dependent protein catabolic process
hypotheticalprotein F775_13259	[BLASTED]	TraesCS3B01G533400.1	392	20	0	63.89
hypotheticalprotein F775_12729	[BLASTED]	TraesCS3B01G534100.1	263	20	8.02e-83	63.8
putative F_box/LRR_repeat protein 22	[BLASTED]	TraesCS3B01G537900.1	214	20	3.1e-81	64.38
putative F_box/LRR_repeat protein 22	[BLASTED]	TraesCS3B01G538000.1	221	20	7.4e-156	61.21
unnamedprotein product	[BLASTED, MAPPED]	TraesCS3B01G565100.1	441	20	0	61.3	3	F:GO:0004842; P:GO:0016567; P:GO:0031146	F:ubiquitin-protein transferase activity; P:protein ubiquitination; P:SCF-dependent proteasomal ubiquitin-dependent protein catabolic process
unnamedprotein product	[BLASTED, MAPPED]	TraesCS3B01G565300.1	485	20	0	66.01	3	F:GO:0004842; P:GO:0016567; P:GO:0031146	F:ubiquitin-protein transferase activity; P:protein ubiquitination; P:SCF-dependent proteasomal ubiquitin-dependent protein catabolic process
hypotheticalprotein SORBI_005G034200	[BLASTED, MAPPED, ANNOTATED]	TraesCS3B01G569600.1	463	20	0	60.19	4	F:GO:0003824; P:GO:0006259; C:GO:0043229; P:GO:0044267	F:catalytic activity; P:DNA metabolic process; C:intracellular organelle; P:cellular protein metabolic process
unnamedprotein product	[BLASTED]	TraesCS3B01G570000.1	470	20	0	57.98
unnamedprotein product	[BLASTED]	TraesCS3B01G583100.1	523	20	0	82.84
unnamedprotein product	[BLASTED]	TraesCS3B01G583200.1	430	20	0	81.88
unnamedprotein product	[BLASTED]	TraesCS3B01G583300.1	469	20	0	82.86
unnamedprotein product	[BLASTED]	TraesCS3B01G583400.1	427	20	0	79.73
unnamedprotein product	[BLASTED]	TraesCS3B01G583700.1	419	20	0	82.75
unnamedprotein product	[BLASTED]	TraesCS3B01G584100.1	435	20	0	81.32
unnamedprotein product	[BLASTED]	TraesCS3B01G585900.1	406	20	0	59.35
hypotheticalprotein F775_17513	[BLASTED, MAPPED]	TraesCS3B01G592600.1	419	20	0	57.09	5	F:GO:0004842; C:GO:0016020; C:GO:0016021; P:GO:0016567; P:GO:0031146	F:ubiquitin-protein transferase activity; C:membrane; C:integral component of membrane; P:protein ubiquitination; P:SCF-dependent proteasomal ubiquitin-dependent protein catabolic process
hypotheticalprotein F775_17369	[BLASTED]	TraesCS3B01G593600.1	293	20	2.05e-163	57.6
hypotheticalprotein SORBI_009G174600	[BLASTED]	TraesCS3B01G598300.1	399	20	2.2e-119	53.6
hypotheticalprotein F775_16443	[BLASTED]	TraesCS3B01G609300.1	447	20	0	61.67
unnamedprotein product	[BLASTED, MAPPED, ANNOTATED]	TraesCS3B01G611700.1	428	20	0	88.29	3	F:GO:0004842; P:GO:0016567; C:GO:0031463	F:ubiquitin-protein transferase activity; P:protein ubiquitination; C:Cul3-RING ubiquitin ligase complex
unnamedprotein product	[BLASTED]	TraesCS3D01G013100.1	383	20	0	66.19
unnamedprotein product	[BLASTED]	TraesCS3D01G013200.1	439	20	0	69.37
hypotheticalprotein BRADI_2g38850	[BLASTED]	TraesCS3D01G020400.1	405	20	0	67.18
unnamedprotein product	[BLASTED]	TraesCS3D01G028100.1	397	20	7.36e-124	62.13
unnamedprotein product	[BLASTED]	TraesCS3D01G031200.1	438	20	0	54.96
unnamedprotein product	[BLASTED, MAPPED, ANNOTATED]	TraesCS3D01G032600.1	374	20	0	63.94	1	P:GO:0044267	P:cellular protein metabolic process
unnamedprotein product	[BLASTED]	TraesCS3D01G042400.1	398	20	0	54.36
unnamedprotein product	[BLASTED, MAPPED, ANNOTATED]	TraesCS3D01G056100.1	242	20	5.46e-175	85.87	3	F:GO:0003677; C:GO:0005634; P:GO:0006355	F:DNA binding; C:nucleus; P:regulation of transcription, DNA-templated
hypotheticalprotein BRADI_2g38850	[BLASTED]	TraesCS3D01G059200.1	423	20	0	82.24
hypotheticalprotein BRADI_2g38850	[BLASTED]	TraesCS3D01G059300.1	469	20	0	82.46
hypotheticalprotein BRADI_2g38850	[BLASTED]	TraesCS3D01G059400.1	472	20	0	82.87
unnamedprotein product	[BLASTED]	TraesCS3D01G062400.2	522	20	0	64.4
unnamedprotein product	[BLASTED]	TraesCS3D01G063300.1	382	20	0	68.82
unnamedprotein product	[BLASTED]	TraesCS3D01G063500.1	386	20	0	68.64
unnamedprotein product	[BLASTED]	TraesCS3D01G063900.1	457	20	0	71.26
F_box protein At5g07610_like	[BLASTED, MAPPED]	TraesCS3D01G071200.1	275	20	0	61.45	3	F:GO:0004842; P:GO:0016567; P:GO:0031146	F:ubiquitin-protein transferase activity; P:protein ubiquitination; P:SCF-dependent proteasomal ubiquitin-dependent protein catabolic process
F_box protein At5g07610_like	[BLASTED, MAPPED]	TraesCS3D01G071300.1	264	20	1.6e-153	60.94	3	F:GO:0004842; P:GO:0016567; P:GO:0031146	F:ubiquitin-protein transferase activity; P:protein ubiquitination; P:SCF-dependent proteasomal ubiquitin-dependent protein catabolic process
F_box protein At5g07610_like	[BLASTED, MAPPED]	TraesCS3D01G071500.1	301	20	1.48e-109	59.07	3	F:GO:0004842; P:GO:0016567; P:GO:0031146	F:ubiquitin-protein transferase activity; P:protein ubiquitination; P:SCF-dependent proteasomal ubiquitin-dependent protein catabolic process
hypotheticalprotein F775_09647	[BLASTED, MAPPED]	TraesCS3D01G075300.1	403	20	0	67.88	7	F:GO:0003676; F:GO:0004842; F:GO:0008270; C:GO:0016020; C:GO:0016021; P:GO:0016567; P:GO:0031146	F:nucleic acid binding; F:ubiquitin-protein transferase activity; F:zinc ion binding; C:membrane; C:integral component of membrane; P:protein ubiquitination; P:SCF-dependent proteasomal ubiquitin-dependent protein catabolic process
hypotheticalprotein F775_04613	[BLASTED, MAPPED]	TraesCS3D01G079500.1	370	20	0	58.21	3	F:GO:0004842; P:GO:0016567; P:GO:0031146	F:ubiquitin-protein transferase activity; P:protein ubiquitination; P:SCF-dependent proteasomal ubiquitin-dependent protein catabolic process
F_box protein PP2_B10_like	[BLASTED]	TraesCS3D01G079700.1	298	20	0	73.08
hypotheticalprotein BRADI_3g54590	[BLASTED, MAPPED, ANNOTATED]	TraesCS3D01G081600.1	543	20	0	67.4	1	C:GO:0016020	C:membrane
unnamedprotein product	[BLASTED]	TraesCS3D01G083600.1	310	20	5.49e-174	62.59
unnamedprotein product	[BLASTED]	TraesCS3D01G090800.1	426	20	0	58.32
hypotheticalprotein F775_33115	[BLASTED]	TraesCS3D01G105600.1	370	20	0	66.04
F_box protein At1g10780_like	[BLASTED]	TraesCS3D01G110400.1	426	20	0	83.41
hypotheticalprotein SORBI_003G039900	[BLASTED]	TraesCS3D01G115900.1	363	20	0	77.55
F_box protein At4g00755_like	[BLASTED]	TraesCS3D01G127000.1	355	20	0	71.55
unnamedprotein product	[BLASTED]	TraesCS3D01G132200.1	208	20	8.19e-153	73.33
unnamedprotein product	[BLASTED, MAPPED, ANNOTATED]	TraesCS3D01G151000.1	419	20	0	69.64	1	F:GO:0016788	F:hydrolase activity, acting on ester bonds
hypotheticalprotein BRADI_2g33570	[BLASTED]	TraesCS3D01G163600.1	510	20	0	74.98
unnamedprotein product	[BLASTED, MAPPED, ANNOTATED]	TraesCS3D01G179500.1	435	20	0	69	1	C:GO:0016021	C:integral component of membrane
unnamedprotein product	[BLASTED]	TraesCS3D01G195100.1	404	20	0	81.01
F_box/FBD/LRR_repeat protein At1g13570_like	[BLASTED, MAPPED, ANNOTATED]	TraesCS3D01G216300.1	457	20	0	64.75	1	F:GO:0016829	F:lyase activity
unnamedprotein product	[BLASTED]	TraesCS3D01G216400.1	508	20	0	75.98
hypotheticalprotein TRIUR3_19556	[BLASTED, MAPPED, ANNOTATED]	TraesCS3D01G220000.1	417	12	0	82.66	3	F:GO:0004842; P:GO:0016567; P:GO:0031146	F:ubiquitin-protein transferase activity; P:protein ubiquitination; P:SCF-dependent proteasomal ubiquitin-dependent protein catabolic process
F_box/kelch_repeat protein At3g61590_like	[BLASTED, MAPPED, ANNOTATED]	TraesCS3D01G239300.1	403	20	0	80.4	1	P:GO:0099402	P:plant organ development
unnamedprotein product	[BLASTED, MAPPED]	TraesCS3D01G249700.1	433	20	3.96e-173	55.98	3	F:GO:0004842; P:GO:0016567; P:GO:0031146	F:ubiquitin-protein transferase activity; P:protein ubiquitination; P:SCF-dependent proteasomal ubiquitin-dependent protein catabolic process
F_boxdomain containing protein, expressed	[BLASTED, MAPPED]	TraesCS3D01G267400.1	362	20	0	61.4	5	F:GO:0003677; F:GO:0003684; F:GO:0005524; P:GO:0006281; F:GO:0008094	F:DNA binding; F:damaged DNA binding; F:ATP binding; P:DNA repair; F:DNA-dependent ATPase activity
unnamedprotein product	[BLASTED]	TraesCS3D01G282200.1	579	20	0	64.5
unnamedprotein product	[BLASTED, MAPPED]	TraesCS3D01G282300.1	455	20	0	60.89	1	F:GO:0016829	F:lyase activity
hypotheticalprotein BRADI_2g20270	[BLASTED, MAPPED, ANNOTATED]	TraesCS3D01G306000.1	402	20	0	81.98	3	C:GO:0009506; P:GO:0009736; P:GO:0009914	C:plasmodesma; P:cytokinin-activated signaling pathway; P:hormone transport
putative F_box/FBD/LRR_repeat protein At1g78760 isoform X2	[BLASTED, MAPPED]	TraesCS3D01G319600.1	475	20	0	58.28	4	F:GO:0004129; C:GO:0005740; P:GO:0022900; P:GO:1902600	F:cytochrome-c oxidase activity; C:mitochondrial envelope; P:electron transport chain; P:proton transmembrane transport
F_box protein At5g39250	[BLASTED, MAPPED]	TraesCS3D01G323400.1	262	19	9.02e-93	59.56	2	C:GO:0000151; P:GO:0043161	C:ubiquitin ligase complex; P:proteasome-mediated ubiquitin-dependent protein catabolic process
EID1_like F_box protein 3	[BLASTED]	TraesCS3D01G324600.1	302	20	9.46e-168	73.12
unnamedprotein product	[BLASTED]	TraesCS3D01G327100.1	401	20	0	76.51
F_box protein At5g46170_like	[BLASTED, MAPPED, ANNOTATED]	TraesCS3D01G329900.1	357	20	0	85.62	3	C:GO:0009506; P:GO:0009736; P:GO:0009914	C:plasmodesma; P:cytokinin-activated signaling pathway; P:hormone transport
unnamedprotein product	[BLASTED]	TraesCS3D01G347200.1	387	20	0	71.75
F_box/LRR_repeat protein At1g67190	[BLASTED]	TraesCS3D01G365400.1	414	20	0	77.81
unnamedprotein product	[BLASTED]	TraesCS3D01G370900.1	388	20	0	68.54
unnamedprotein product	[BLASTED, MAPPED]	TraesCS3D01G371300.1	285	20	6.15e-171	62.06	3	F:GO:0004842; P:GO:0016567; P:GO:0031146	F:ubiquitin-protein transferase activity; P:protein ubiquitination; P:SCF-dependent proteasomal ubiquitin-dependent protein catabolic process
hypotheticalprotein BRADI_2g24110	[BLASTED, MAPPED, ANNOTATED]	TraesCS3D01G371600.1	450	20	0	90.74	3	C:GO:0005929; F:GO:0035091; P:GO:0061512	C:cilium; F:phosphatidylinositol binding; P:protein localization to cilium
unnamedprotein product	[BLASTED, MAPPED, ANNOTATED]	TraesCS3D01G372600.1	363	20	0	57.74	2	F:GO:0004842; P:GO:0031146	F:ubiquitin-protein transferase activity; P:SCF-dependent proteasomal ubiquitin-dependent protein catabolic process
unnamedprotein product	[BLASTED]	TraesCS3D01G379700.1	434	20	0	69.72
unnamedprotein product	[BLASTED]	TraesCS3D01G382400.1	481	20	0	59.14
hypotheticalprotein BRADI_2g33570	[BLASTED]	TraesCS3D01G398500.1	501	20	0	69.71
hypotheticalprotein F775_15185	[BLASTED]	TraesCS3D01G401000.1	421	20	0	76.72
unnamedprotein product	[BLASTED, MAPPED, ANNOTATED]	TraesCS3D01G405300.1	351	20	0	79.67	2	F:GO:0004252; P:GO:0006508	F:serine-type endopeptidase activity; P:proteolysis	EC:3.4.21	Acting on peptide bonds (peptidases)
unnamedprotein product	[BLASTED, MAPPED, ANNOTATED]	TraesCS3D01G412900.1	469	20	0	85.57	3	C:GO:0005634; F:GO:0016874; F:GO:0046982	C:nucleus; F:ligase activity; F:protein heterodimerization activity
unnamedprotein product	[BLASTED, MAPPED, ANNOTATED]	TraesCS3D01G413000.1	439	20	0	78.45	2	F:GO:0016874; F:GO:0046982	F:ligase activity; F:protein heterodimerization activity
hypotheticalprotein BRADI_2g33570	[BLASTED]	TraesCS3D01G422000.1	517	20	0	76.26
hypotheticalprotein BRADI_2g33570	[BLASTED]	TraesCS3D01G422100.1	490	20	0	76.01
hypotheticalprotein BRADI_2g33570	[BLASTED, MAPPED]	TraesCS3D01G422600.1	523	20	0	75.97	1	F:GO:0003676	F:nucleic acid binding
F_box only protein 6	[BLASTED, MAPPED, ANNOTATED]	TraesCS3D01G428200.2	448	20	0	71.2	6	F:GO:0004842; P:GO:0010305; P:GO:0010928; P:GO:0016567; P:GO:0031146; P:GO:0060776	F:ubiquitin-protein transferase activity; P:leaf vascular tissue pattern formation; P:regulation of auxin mediated signaling pathway; P:protein ubiquitination; P:SCF-dependent proteasomal ubiquitin-dependent protein catabolic process; P:simple leaf morphogenesis
unnamedprotein product	[BLASTED]	TraesCS3D01G437700.1	367	20	0	74.5
unnamedprotein product	[BLASTED]	TraesCS3D01G437800.1	396	20	0	71.79
unnamedprotein product	[BLASTED]	TraesCS3D01G437900.1	449	20	0	71.83
hypotheticalprotein TRIUR3_17197	[BLASTED, MAPPED]	TraesCS3D01G440100.1	420	20	0	58.5	2	C:GO:0016020; C:GO:0016021	C:membrane; C:integral component of membrane
unnamedprotein product	[BLASTED]	TraesCS3D01G446300.1	386	20	0	73.14
unnamedprotein product	[BLASTED]	TraesCS3D01G446500.1	372	20	0	69.86
unnamedprotein product	[BLASTED]	TraesCS3D01G446600.1	380	20	0	74.8
unnamedprotein product	[BLASTED]	TraesCS3D01G451100.1	388	20	0	71.64
unnamedprotein product	[BLASTED]	TraesCS3D01G453400.1	540	20	0	81.58
unnamedprotein product	[BLASTED]	TraesCS3D01G453500.1	534	20	0	80.98
unnamedprotein product	[BLASTED]	TraesCS3D01G454000.1	525	20	0	82.2
unnamedprotein product	[BLASTED]	TraesCS3D01G455200.1	410	20	0	69.59
unnamedprotein product	[BLASTED]	TraesCS3D01G456200.1	407	20	0	75.1
hypotheticalprotein F775_12070	[BLASTED]	TraesCS3D01G456700.1	396	20	0	62.3
unnamedprotein product	[BLASTED]	TraesCS3D01G456800.1	453	20	0	73.97
unnamedprotein product	[BLASTED]	TraesCS3D01G457100.1	421	20	0	74.57
hypotheticalprotein F775_20265	[BLASTED]	TraesCS3D01G460500.1	380	20	2.03e-115	60.36
hypotheticalprotein F775_02391	[BLASTED]	TraesCS3D01G460900.1	410	20	2.9e-154	65.76
hypotheticalprotein F775_15056	[BLASTED]	TraesCS3D01G461100.1	394	20	0	62.25
hypotheticalprotein F775_20205	[BLASTED]	TraesCS3D01G461300.1	358	20	0	64.27
hypotheticalprotein F775_18453	[BLASTED]	TraesCS3D01G463900.1	374	20	0	67.07
hypotheticalprotein F775_31246	[BLASTED]	TraesCS3D01G465200.1	372	20	0	66
hypotheticalprotein F775_03980	[BLASTED]	TraesCS3D01G471300.1	368	20	0	62.71
hypotheticalprotein F775_22011	[BLASTED]	TraesCS3D01G472500.1	338	20	1.37e-139	56.59
hypotheticalprotein F775_01235	[BLASTED, MAPPED]	TraesCS3D01G477400.1	398	20	2.78e-125	48.53	3	F:GO:0004842; P:GO:0016567; P:GO:0031146	F:ubiquitin-protein transferase activity; P:protein ubiquitination; P:SCF-dependent proteasomal ubiquitin-dependent protein catabolic process
hypotheticalprotein F775_13259	[BLASTED]	TraesCS3D01G481100.1	382	20	0	65.48
hypotheticalprotein F775_13259	[BLASTED]	TraesCS3D01G481500.1	391	20	0	65.38
hypotheticalprotein BRADI_4g10260	[BLASTED, MAPPED, ANNOTATED]	TraesCS3D01G482400.1	402	20	0	63.73	1	P:GO:0044267	P:cellular protein metabolic process
putative F_box/LRR_repeat protein 22	[BLASTED]	TraesCS3D01G483500.1	205	20	4.2e-88	64.56
hypotheticalprotein BRADI_1g50260	[BLASTED]	TraesCS3D01G491200.1	382	20	0	70.12
hypotheticalprotein F775_14856	[BLASTED, MAPPED]	TraesCS3D01G492000.1	423	20	0	52.44	2	C:GO:0016020; C:GO:0016021	C:membrane; C:integral component of membrane
hypotheticalprotein F775_12230	[BLASTED, MAPPED]	TraesCS3D01G503300.1	416	20	0	53.71	2	C:GO:0016020; C:GO:0016021	C:membrane; C:integral component of membrane
unnamedprotein product	[BLASTED]	TraesCS3D01G511700.1	293	20	0	59.63
hypotheticalprotein BRADI_3g03607	[BLASTED]	TraesCS3D01G519500.1	406	20	4.1e-166	67.9
unnamedprotein product	[BLASTED]	TraesCS3D01G520300.1	432	20	0	82.98
unnamedprotein product	[BLASTED]	TraesCS3D01G523000.1	427	20	0	83.68
unnamedprotein product	[BLASTED]	TraesCS3D01G523400.2	420	20	0	82.79
unnamedprotein product	[BLASTED]	TraesCS3D01G523700.1	416	20	0	83.54
F_boxlike protein	[BLASTED, MAPPED]	TraesCS3D01G532600.1	397	20	0	50.26	2	C:GO:0016020; C:GO:0016021	C:membrane; C:integral component of membrane
hypotheticalprotein F775_16443	[BLASTED]	TraesCS3D01G537700.1	447	20	0	62.21
unnamedprotein product	[BLASTED, MAPPED, ANNOTATED]	TraesCS3D01G540000.1	428	20	0	88.47	3	F:GO:0004842; P:GO:0016567; C:GO:0031463	F:ubiquitin-protein transferase activity; P:protein ubiquitination; C:Cul3-RING ubiquitin ligase complex
hypotheticalprotein F775_20835	[BLASTED, MAPPED]	TraesCS3D01G545500.1	394	20	0	50.94	2	C:GO:0016020; C:GO:0016021	C:membrane; C:integral component of membrane
F_box protein At5g49610_like	[BLASTED, MAPPED]	TraesCS4A01G013800.1	440	20	0	46.61	3	F:GO:0004842; P:GO:0016567; P:GO:0031146	F:ubiquitin-protein transferase activity; P:protein ubiquitination; P:SCF-dependent proteasomal ubiquitin-dependent protein catabolic process
hypotheticalprotein F775_01896	[BLASTED]	TraesCS4A01G013900.1	441	20	0	49.68
hypotheticalprotein F775_03635	[BLASTED, MAPPED, ANNOTATED]	TraesCS4A01G019200.1	407	20	0	71.47	2	F:GO:0004842; P:GO:0031146	F:ubiquitin-protein transferase activity; P:SCF-dependent proteasomal ubiquitin-dependent protein catabolic process
unnamedprotein product	[BLASTED, MAPPED, ANNOTATED]	TraesCS4A01G020200.1	431	20	0	88.81	3	F:GO:0004842; P:GO:0016567; C:GO:0031463	F:ubiquitin-protein transferase activity; P:protein ubiquitination; C:Cul3-RING ubiquitin ligase complex
F_box/LRR_repeat protein At3g26922_like	[BLASTED, MAPPED]	TraesCS4A01G038900.1	428	20	0	58.27	1	F:GO:0016788	F:hydrolase activity, acting on ester bonds
F_boxprotein PP2_B10	[BLASTED, MAPPED, ANNOTATED]	TraesCS4A01G041300.1	321	20	0	72.52	1	C:GO:0016021	C:integral component of membrane
F_box protein SNE	[BLASTED, MAPPED, ANNOTATED]	TraesCS4A01G042900.1	186	16	2.26e-62	61.58	3	C:GO:0000151; P:GO:0043161; P:GO:0050794	C:ubiquitin ligase complex; P:proteasome-mediated ubiquitin-dependent protein catabolic process; P:regulation of cellular process
F_box/LRR_repeat protein At3g59190_like	[BLASTED]	TraesCS4A01G048600.1	328	20	0	54.38
hypotheticalprotein F775_20326	[BLASTED, MAPPED]	TraesCS4A01G049600.1	387	20	0	63.39	3	F:GO:0004842; P:GO:0016567; P:GO:0031146	F:ubiquitin-protein transferase activity; P:protein ubiquitination; P:SCF-dependent proteasomal ubiquitin-dependent protein catabolic process
F_box protein At5g49610_like	[BLASTED, MAPPED]	TraesCS4A01G076500.1	406	20	0	54.02	3	F:GO:0004842; P:GO:0016567; P:GO:0031146	F:ubiquitin-protein transferase activity; P:protein ubiquitination; P:SCF-dependent proteasomal ubiquitin-dependent protein catabolic process
F_box protein At5g46170_like	[BLASTED, MAPPED, ANNOTATED]	TraesCS4A01G127600.1	372	20	0	74.98	3	C:GO:0009506; P:GO:0009736; P:GO:0009914	C:plasmodesma; P:cytokinin-activated signaling pathway; P:hormone transport
hypotheticalprotein SETIT_035994mg	[BLASTED, MAPPED, ANNOTATED]	TraesCS4A01G140800.1	403	20	0	92.06	3	C:GO:0005929; F:GO:0035091; P:GO:0061512	C:cilium; F:phosphatidylinositol binding; P:protein localization to cilium
F_box/LRR_repeat protein 3_like	[BLASTED, MAPPED]	TraesCS4A01G142500.3	630	20	0	63.75	2	C:GO:0016020; C:GO:0016021	C:membrane; C:integral component of membrane
unnamedprotein product	[BLASTED, MAPPED]	TraesCS4A01G196700.1	462	20	0	59.4	3	F:GO:0004842; P:GO:0016567; P:GO:0031146	F:ubiquitin-protein transferase activity; P:protein ubiquitination; P:SCF-dependent proteasomal ubiquitin-dependent protein catabolic process
hypotheticalprotein SORBI_006G225100	[BLASTED, MAPPED]	TraesCS4A01G197100.1	335	20	1.65e-128	61.85	2	F:GO:0005524; F:GO:0046872	F:ATP binding; F:metal ion binding
hypotheticalprotein BRADI_2g38850	[BLASTED, MAPPED]	TraesCS4A01G197400.1	477	20	0	71.12	2	F:GO:0005524; F:GO:0046872	F:ATP binding; F:metal ion binding
probable F_box protein At1g60180	[BLASTED, MAPPED, ANNOTATED]	TraesCS4A01G198200.1	329	20	0	71.21	1	C:GO:0016021	C:integral component of membrane
hypotheticalprotein BRADI_2g33570	[BLASTED]	TraesCS4A01G199900.1	560	20	0	75.08
tubby_like F_box protein 13	[BLASTED, MAPPED, ANNOTATED]	TraesCS4A01G209000.1	441	20	0	87.67	3	C:GO:0005929; F:GO:0035091; P:GO:0061512	C:cilium; F:phosphatidylinositol binding; P:protein localization to cilium
hypotheticalprotein SORBI_005G077800	[BLASTED, MAPPED, ANNOTATED]	TraesCS4A01G213000.2	428	20	0	67.74	1	F:GO:0016788	F:hydrolase activity, acting on ester bonds
hypotheticalprotein BRADI_4g23700	[BLASTED, MAPPED, ANNOTATED]	TraesCS4A01G218600.1	476	12	0	89.39	2	F:GO:0004190; P:GO:0006508	F:aspartic-type endopeptidase activity; P:proteolysis	EC:3.4.23	Acting on peptide bonds (peptidases)
F_box/kelch_repeat protein At2g44130_like	[BLASTED, MAPPED]	TraesCS4A01G228600.1	369	20	0	78.74	5	C:GO:0005737; C:GO:0019005; P:GO:0030162; F:GO:0031625; P:GO:0043161	C:cytoplasm; C:SCF ubiquitin ligase complex; P:regulation of proteolysis; F:ubiquitin protein ligase binding; P:proteasome-mediated ubiquitin-dependent protein catabolic process
hypotheticalprotein SORBI_005G034200	[BLASTED, MAPPED]	TraesCS4A01G234900.1	438	20	0	60.01	3	F:GO:0004842; P:GO:0016567; P:GO:0031146	F:ubiquitin-protein transferase activity; P:protein ubiquitination; P:SCF-dependent proteasomal ubiquitin-dependent protein catabolic process
hypotheticalprotein BRADI_1g10017	[BLASTED]	TraesCS4A01G256400.1	421	20	0	58.27
F_box protein At1g55000	[BLASTED, MAPPED, ANNOTATED]	TraesCS4A01G275700.1	249	20	9.49e-163	79.75	4	C:GO:0016021; F:GO:0016702; F:GO:0046872; P:GO:0055114	C:integral component of membrane; F:oxidoreductase activity, acting on single donors with incorporation of molecular oxygen, incorporation of two atoms of oxygen; F:metal ion binding; P:oxidation-reduction process	EC:1.13.11	Acting on single donors with incorporation of molecular oxygen (oxygenases). The oxygen incorporated need not be derived from O(2)
hypotheticalprotein TRIUR3_03439	[BLASTED, MAPPED]	TraesCS4A01G309100.1	386	20	9.29e-140	65.55	7	F:GO:0003676; F:GO:0004842; F:GO:0008270; C:GO:0016020; C:GO:0016021; P:GO:0016567; P:GO:0031146	F:nucleic acid binding; F:ubiquitin-protein transferase activity; F:zinc ion binding; C:membrane; C:integral component of membrane; P:protein ubiquitination; P:SCF-dependent proteasomal ubiquitin-dependent protein catabolic process
unnamedprotein product	[BLASTED]	TraesCS4A01G316100.1	237	20	1.2e-72	62.78
unnamedprotein product	[BLASTED, MAPPED, ANNOTATED]	TraesCS4A01G322000.1	558	20	0	59.61	1	C:GO:0016021	C:integral component of membrane
hypotheticalprotein BRADI_3g54590	[BLASTED, MAPPED]	TraesCS4A01G322700.1	560	20	0	63.56	2	C:GO:0016020; C:GO:0016021	C:membrane; C:integral component of membrane
hypotheticalprotein BRADI_3g54590	[BLASTED, MAPPED]	TraesCS4A01G322800.1	552	20	0	64.52	2	C:GO:0016020; C:GO:0016021	C:membrane; C:integral component of membrane
hypotheticalprotein BRADI_3g54590	[BLASTED, MAPPED]	TraesCS4A01G323000.1	687	20	0	62.5	2	C:GO:0016020; C:GO:0016021	C:membrane; C:integral component of membrane
hypotheticalprotein BRADI_3g54590	[BLASTED, MAPPED]	TraesCS4A01G323200.1	558	20	0	64.38	2	C:GO:0016020; C:GO:0016021	C:membrane; C:integral component of membrane
hypotheticalprotein BRADI_3g54590	[BLASTED, MAPPED]	TraesCS4A01G323300.1	560	20	0	63.57	2	C:GO:0016020; C:GO:0016021	C:membrane; C:integral component of membrane
F_box protein At5g03100_like isoform X3	[BLASTED, MAPPED]	TraesCS4A01G329900.1	380	20	0	56.32	4	F:GO:0004129; C:GO:0005740; P:GO:0022900; P:GO:1902600	F:cytochrome-c oxidase activity; C:mitochondrial envelope; P:electron transport chain; P:proton transmembrane transport
hypotheticalprotein F775_13514	[BLASTED]	TraesCS4A01G332400.1	463	20	0	72.7
hypotheticalprotein F775_22850	[BLASTED, MAPPED]	TraesCS4A01G332700.1	174	20	1.96e-87	67.01	3	F:GO:0004842; P:GO:0016567; P:GO:0031146	F:ubiquitin-protein transferase activity; P:protein ubiquitination; P:SCF-dependent proteasomal ubiquitin-dependent protein catabolic process
hypotheticalprotein F775_07744	[BLASTED, MAPPED]	TraesCS4A01G333000.1	411	20	1.22e-144	65.41	2	C:GO:0016020; C:GO:0016021	C:membrane; C:integral component of membrane
hypotheticalprotein SORBI_002G400300	[BLASTED, MAPPED, ANNOTATED]	TraesCS4A01G347400.1	478	20	0	71.65	1	C:GO:0016020	C:membrane
hypotheticalprotein TRIUR3_16321	[BLASTED, MAPPED, ANNOTATED]	TraesCS4A01G347900.1	408	20	0	69.92	1	C:GO:0016020	C:membrane
hypotheticalprotein F775_23037	[BLASTED, MAPPED, ANNOTATED]	TraesCS4A01G350800.1	360	20	0	60.02	1	C:GO:0016021	C:integral component of membrane
hypotheticalprotein F775_06174	[BLASTED, MAPPED]	TraesCS4A01G350900.1	379	20	3.86e-134	58.34	5	F:GO:0004842; C:GO:0016020; C:GO:0016021; P:GO:0016567; P:GO:0031146	F:ubiquitin-protein transferase activity; C:membrane; C:integral component of membrane; P:protein ubiquitination; P:SCF-dependent proteasomal ubiquitin-dependent protein catabolic process
hypotheticalprotein SORBI_002G021600	[BLASTED, MAPPED]	TraesCS4A01G351400.1	189	20	5.52e-67	61.78	5	F:GO:0004842; C:GO:0016020; C:GO:0016021; P:GO:0016567; P:GO:0031146	F:ubiquitin-protein transferase activity; C:membrane; C:integral component of membrane; P:protein ubiquitination; P:SCF-dependent proteasomal ubiquitin-dependent protein catabolic process
F_boxlike protein	[BLASTED, MAPPED]	TraesCS4A01G356900.1	392	20	6.77e-75	49.84	2	C:GO:0016020; C:GO:0016021	C:membrane; C:integral component of membrane
hypotheticalprotein TRIUR3_23433	[BLASTED]	TraesCS4A01G359300.1	468	20	0	73.54
hypotheticalprotein BRADI_1g03307	[BLASTED, MAPPED, ANNOTATED]	TraesCS4A01G366300.1	531	20	1.78e-171	67.66	1	P:GO:0044267	P:cellular protein metabolic process
hypotheticalprotein BRADI_1g03307	[BLASTED, MAPPED, ANNOTATED]	TraesCS4A01G366500.1	262	20	1e-107	67.44	1	P:GO:0044267	P:cellular protein metabolic process
hypotheticalprotein BRADI_1g03307	[BLASTED, MAPPED, ANNOTATED]	TraesCS4A01G366600.1	749	20	0	66.59	1	P:GO:0044267	P:cellular protein metabolic process
hypotheticalprotein BRADI_1g58456	[BLASTED, MAPPED]	TraesCS4A01G382500.1	791	20	2.13e-133	49.62	5	F:GO:0003676; F:GO:0004842; P:GO:0015074; P:GO:0016567; P:GO:0031146	F:nucleic acid binding; F:ubiquitin-protein transferase activity; P:DNA integration; P:protein ubiquitination; P:SCF-dependent proteasomal ubiquitin-dependent protein catabolic process
hypotheticalprotein BRADI_3g60311	[BLASTED, MAPPED]	TraesCS4A01G382600.1	402	20	1.06e-74	52.51	2	F:GO:0003676; P:GO:0015074	F:nucleic acid binding; P:DNA integration
hypotheticalprotein F775_02065	[BLASTED, MAPPED, ANNOTATED]	TraesCS4A01G395300.1	353	20	0	68.42	5	C:GO:0012505; C:GO:0016020; F:GO:0016787; C:GO:0043231; C:GO:0044444	C:endomembrane system; C:membrane; F:hydrolase activity; C:intracellular membrane-bounded organelle; C:cytoplasmic part
hypotheticalprotein F775_22201	[BLASTED, MAPPED, ANNOTATED]	TraesCS4A01G396000.1	390	20	0	67.37	5	C:GO:0012505; C:GO:0016020; F:GO:0016787; C:GO:0043231; C:GO:0044444	C:endomembrane system; C:membrane; F:hydrolase activity; C:intracellular membrane-bounded organelle; C:cytoplasmic part
hypotheticalprotein TRIUR3_25930	[BLASTED, MAPPED, ANNOTATED]	TraesCS4A01G397600.1	398	20	0	68.39	5	C:GO:0012505; C:GO:0016020; F:GO:0016787; C:GO:0043231; C:GO:0044444	C:endomembrane system; C:membrane; F:hydrolase activity; C:intracellular membrane-bounded organelle; C:cytoplasmic part
hypotheticalprotein F775_20913	[BLASTED, MAPPED, ANNOTATED]	TraesCS4A01G423300.1	385	20	3.54e-129	60.94	1	C:GO:0005739	C:mitochondrion
hypotheticalprotein TRIUR3_11678	[BLASTED, MAPPED, ANNOTATED]	TraesCS4A01G423400.1	386	20	1.1e-137	59.85	1	C:GO:0005739	C:mitochondrion
hypotheticalprotein F775_16541	[BLASTED, MAPPED]	TraesCS4A01G435800.1	399	20	6.02e-160	64.79	2	C:GO:0016020; C:GO:0016021	C:membrane; C:integral component of membrane
hypotheticalprotein TRIUR3_06386	[BLASTED, MAPPED, ANNOTATED]	TraesCS4A01G461300.3	399	20	0	68.77	1	C:GO:0005739	C:mitochondrion
hypotheticalprotein F775_25801	[BLASTED, MAPPED]	TraesCS4A01G464400.1	369	20	0	70.27	2	C:GO:0016020; C:GO:0016021	C:membrane; C:integral component of membrane
hypotheticalprotein TRIUR3_20105	[BLASTED, MAPPED]	TraesCS4A01G465100.1	316	20	0	64.33	5	F:GO:0004842; C:GO:0016020; C:GO:0016021; P:GO:0016567; P:GO:0031146	F:ubiquitin-protein transferase activity; C:membrane; C:integral component of membrane; P:protein ubiquitination; P:SCF-dependent proteasomal ubiquitin-dependent protein catabolic process
hypotheticalprotein TRIUR3_04872	[BLASTED, MAPPED, ANNOTATED]	TraesCS4A01G465500.1	399	20	0	72.04	1	P:GO:0044267	P:cellular protein metabolic process
hypotheticalprotein TRIUR3_26347	[BLASTED, MAPPED]	TraesCS4A01G466200.1	365	20	6.75e-161	64.66	2	C:GO:0016020; C:GO:0016021	C:membrane; C:integral component of membrane
hypotheticalprotein F775_17259	[BLASTED, MAPPED]	TraesCS4A01G466400.1	382	20	6.04e-174	68.81	2	C:GO:0016020; C:GO:0016021	C:membrane; C:integral component of membrane
hypotheticalprotein TRIUR3_26347	[BLASTED, MAPPED]	TraesCS4A01G467900.1	394	20	0	71.18	5	F:GO:0004842; C:GO:0016020; C:GO:0016021; P:GO:0016567; P:GO:0031146	F:ubiquitin-protein transferase activity; C:membrane; C:integral component of membrane; P:protein ubiquitination; P:SCF-dependent proteasomal ubiquitin-dependent protein catabolic process
hypotheticalprotein TRIUR3_04872	[BLASTED, MAPPED, ANNOTATED]	TraesCS4A01G469400.1	400	20	0	72.24	1	P:GO:0044267	P:cellular protein metabolic process
F_box/kelch_repeat protein At1g22040	[BLASTED, MAPPED]	TraesCS4A01G472100.1	459	20	0	67.39	3	F:GO:0004842; P:GO:0016567; C:GO:0031463	F:ubiquitin-protein transferase activity; P:protein ubiquitination; C:Cul3-RING ubiquitin ligase complex
hypotheticalprotein TRIUR3_13201	[BLASTED, MAPPED]	TraesCS4A01G473800.1	424	20	5.58e-133	59.48	2	C:GO:0016020; C:GO:0016021	C:membrane; C:integral component of membrane
hypotheticalprotein TRIUR3_13201	[BLASTED, MAPPED]	TraesCS4A01G473900.1	438	20	8.88e-142	59.46	5	F:GO:0004842; C:GO:0016020; C:GO:0016021; P:GO:0016567; P:GO:0031146	F:ubiquitin-protein transferase activity; C:membrane; C:integral component of membrane; P:protein ubiquitination; P:SCF-dependent proteasomal ubiquitin-dependent protein catabolic process
hypotheticalprotein TRIUR3_13201	[BLASTED, MAPPED]	TraesCS4A01G474400.1	507	20	2.85e-132	59.45	5	F:GO:0004842; C:GO:0016020; C:GO:0016021; P:GO:0016567; P:GO:0031146	F:ubiquitin-protein transferase activity; C:membrane; C:integral component of membrane; P:protein ubiquitination; P:SCF-dependent proteasomal ubiquitin-dependent protein catabolic process
hypotheticalprotein TRIUR3_13201	[BLASTED, MAPPED]	TraesCS4A01G474600.1	438	20	5.15e-139	58.45	2	C:GO:0016020; C:GO:0016021	C:membrane; C:integral component of membrane
hypotheticalprotein BRADI_1g03307	[BLASTED, MAPPED, ANNOTATED]	TraesCS4B01G020500.2	549	20	0	64.15	1	P:GO:0044267	P:cellular protein metabolic process
hypotheticalprotein BRADI_1g03307	[BLASTED, MAPPED, ANNOTATED]	TraesCS4B01G021400.1	766	20	0	63.68	1	P:GO:0044267	P:cellular protein metabolic process
hypotheticalprotein SORBI_009G174600	[BLASTED]	TraesCS4B01G025000.1	399	20	5.53e-121	53.87
putative F_box/LRR_repeat protein At5g41840 isoform X1	[BLASTED, MAPPED]	TraesCS4B01G025100.2	412	20	3.15e-104	52.24	4	F:GO:0004129; C:GO:0005740; P:GO:0022900; P:GO:1902600	F:cytochrome-c oxidase activity; C:mitochondrial envelope; P:electron transport chain; P:proton transmembrane transport
hypotheticalprotein BRADI_3g19384	[BLASTED, MAPPED]	TraesCS4B01G029100.1	320	20	2.3e-97	55.75	3	F:GO:0005096; P:GO:0043087; P:GO:0043547	F:GTPase activator activity; P:regulation of GTPase activity; P:positive regulation of GTPase activity
F_box protein At1g55000	[BLASTED, MAPPED, ANNOTATED]	TraesCS4B01G038000.1	246	20	9.4e-163	81.51	4	C:GO:0016021; F:GO:0016702; F:GO:0046872; P:GO:0055114	C:integral component of membrane; F:oxidoreductase activity, acting on single donors with incorporation of molecular oxygen, incorporation of two atoms of oxygen; F:metal ion binding; P:oxidation-reduction process	EC:1.13.11	Acting on single donors with incorporation of molecular oxygen (oxygenases). The oxygen incorporated need not be derived from O(2)
hypotheticalprotein BRADI_1g10017	[BLASTED]	TraesCS4B01G058300.1	421	20	0	58.69
hypotheticalprotein SORBI_005G034200	[BLASTED, MAPPED]	TraesCS4B01G080100.1	440	20	0	59.02	3	F:GO:0004842; P:GO:0016567; P:GO:0031146	F:ubiquitin-protein transferase activity; P:protein ubiquitination; P:SCF-dependent proteasomal ubiquitin-dependent protein catabolic process
F_box/kelch_repeat protein At2g44130_like	[BLASTED, MAPPED]	TraesCS4B01G087600.1	369	20	0	78.47	5	C:GO:0005737; C:GO:0019005; P:GO:0030162; F:GO:0031625; P:GO:0043161	C:cytoplasm; C:SCF ubiquitin ligase complex; P:regulation of proteolysis; F:ubiquitin protein ligase binding; P:proteasome-mediated ubiquitin-dependent protein catabolic process
F_box/kelch_repeat protein At2g44130_like	[BLASTED, MAPPED]	TraesCS4B01G087800.1	371	20	0	78.65	5	C:GO:0005737; C:GO:0019005; P:GO:0030162; F:GO:0031625; P:GO:0043161	C:cytoplasm; C:SCF ubiquitin ligase complex; P:regulation of proteolysis; F:ubiquitin protein ligase binding; P:proteasome-mediated ubiquitin-dependent protein catabolic process
hypotheticalprotein SORBI_001G014300	[BLASTED]	TraesCS4B01G095100.1	383	20	9.75e-90	73.31
hypotheticalprotein BRADI_4g23700	[BLASTED, MAPPED, ANNOTATED]	TraesCS4B01G097400.1	450	12	0	88.1	2	F:GO:0004190; P:GO:0006508	F:aspartic-type endopeptidase activity; P:proteolysis	EC:3.4.23	Acting on peptide bonds (peptidases)
hypotheticalprotein BRADI_4g23354	[BLASTED, MAPPED, ANNOTATED]	TraesCS4B01G100200.1	334	20	3.84e-136	59.52	1	C:GO:0016020	C:membrane
hypotheticalprotein SORBI_002G021600	[BLASTED, MAPPED, ANNOTATED]	TraesCS4B01G100500.1	387	20	0	73.28	3	F:GO:0004842; P:GO:0016567; P:GO:0031146	F:ubiquitin-protein transferase activity; P:protein ubiquitination; P:SCF-dependent proteasomal ubiquitin-dependent protein catabolic process
hypotheticalprotein BRADI_4g23080	[BLASTED, MAPPED, ANNOTATED]	TraesCS4B01G102800.1	541	20	0	66.92	1	F:GO:0016788	F:hydrolase activity, acting on ester bonds
hypotheticalprotein SORBI_005G077800	[BLASTED]	TraesCS4B01G103600.1	422	20	1.82e-158	66.03
tubby_like F_box protein 13	[BLASTED, MAPPED, ANNOTATED]	TraesCS4B01G112600.1	441	20	0	87.51	3	C:GO:0005929; F:GO:0035091; P:GO:0061512	C:cilium; F:phosphatidylinositol binding; P:protein localization to cilium
hypotheticalprotein BRADI_2g33570	[BLASTED]	TraesCS4B01G115300.1	454	20	0	73.97
probable F_box protein At1g60180	[BLASTED, MAPPED, ANNOTATED]	TraesCS4B01G117200.1	329	20	0	71.87	1	C:GO:0016021	C:integral component of membrane
hypotheticalprotein BRADI_2g38850	[BLASTED]	TraesCS4B01G118000.1	441	20	0	68.99
F_boxonly protein 7	[BLASTED, MAPPED]	TraesCS4B01G118200.1	458	20	0	70.36	2	F:GO:0005524; F:GO:0046872	F:ATP binding; F:metal ion binding
hypotheticalprotein BRADI_2g33570	[BLASTED, MAPPED]	TraesCS4B01G119200.1	499	20	0	75.11	2	C:GO:0016020; C:GO:0016021	C:membrane; C:integral component of membrane
hypotheticalprotein BRADI_2g33570	[BLASTED]	TraesCS4B01G119300.1	523	20	0	72.75
hypotheticalprotein BRADI_4g16630	[BLASTED]	TraesCS4B01G157500.1	621	20	0	91.84
hypotheticalprotein SETIT_035994mg	[BLASTED, MAPPED, ANNOTATED]	TraesCS4B01G166400.1	405	20	0	91.78	3	C:GO:0005929; F:GO:0035091; P:GO:0061512	C:cilium; F:phosphatidylinositol binding; P:protein localization to cilium
F_box protein At5g46170_like	[BLASTED, MAPPED, ANNOTATED]	TraesCS4B01G177100.1	372	20	0	75.43	3	C:GO:0009506; P:GO:0009736; P:GO:0009914	C:plasmodesma; P:cytokinin-activated signaling pathway; P:hormone transport
putative F_box/LRR_repeat protein 23	[BLASTED]	TraesCS4B01G183700.1	296	20	5.74e-136	66.02
putative F_box/LRR_repeat protein 23	[BLASTED]	TraesCS4B01G183800.1	307	20	2.74e-179	68.02
hypotheticalprotein BRADI_2g33570	[BLASTED, MAPPED, ANNOTATED]	TraesCS4B01G218300.1	498	20	0	74.43	1	C:GO:0016020	C:membrane
F_box protein At5g49610_like	[BLASTED, MAPPED]	TraesCS4B01G232400.1	408	20	0	54.31	3	F:GO:0004842; P:GO:0016567; P:GO:0031146	F:ubiquitin-protein transferase activity; P:protein ubiquitination; P:SCF-dependent proteasomal ubiquitin-dependent protein catabolic process
F_box protein At5g49610_like	[BLASTED, MAPPED]	TraesCS4B01G232500.1	386	20	0	52.2	3	F:GO:0004842; P:GO:0016567; P:GO:0031146	F:ubiquitin-protein transferase activity; P:protein ubiquitination; P:SCF-dependent proteasomal ubiquitin-dependent protein catabolic process
hypotheticalprotein F775_20326	[BLASTED, MAPPED]	TraesCS4B01G255100.1	392	20	0	61.43	3	F:GO:0004842; P:GO:0016567; P:GO:0031146	F:ubiquitin-protein transferase activity; P:protein ubiquitination; P:SCF-dependent proteasomal ubiquitin-dependent protein catabolic process
hypotheticalprotein F775_20326	[BLASTED, MAPPED]	TraesCS4B01G255300.1	402	20	0	63.6	3	F:GO:0004842; P:GO:0016567; P:GO:0031146	F:ubiquitin-protein transferase activity; P:protein ubiquitination; P:SCF-dependent proteasomal ubiquitin-dependent protein catabolic process
F_boxprotein PP2_B10	[BLASTED, MAPPED, ANNOTATED]	TraesCS4B01G262300.1	265	20	5.78e-168	71.98	1	C:GO:0016021	C:integral component of membrane
F_box protein SNE	[BLASTED, MAPPED, ANNOTATED]	TraesCS4B01G263400.1	183	16	1.77e-61	62.22	3	C:GO:0000151; P:GO:0043161; P:GO:0050794	C:ubiquitin ligase complex; P:proteasome-mediated ubiquitin-dependent protein catabolic process; P:regulation of cellular process
hypotheticalprotein SORBI_005G034200	[BLASTED, MAPPED]	TraesCS4B01G264600.1	528	20	0	51.03	3	F:GO:0004842; P:GO:0016567; P:GO:0031146	F:ubiquitin-protein transferase activity; P:protein ubiquitination; P:SCF-dependent proteasomal ubiquitin-dependent protein catabolic process
hypotheticalprotein BRADI_2g33570	[BLASTED, MAPPED]	TraesCS4B01G264800.1	497	20	0	74.26	2	C:GO:0016020; C:GO:0016021	C:membrane; C:integral component of membrane
hypotheticalprotein SETIT_026413mg	[BLASTED]	TraesCS4B01G266900.1	161	20	9.33e-56	57.81
F_box protein At3g07870_like	[BLASTED]	TraesCS4B01G277300.1	382	20	2.84e-137	51.64
unnamedprotein product	[BLASTED, MAPPED, ANNOTATED]	TraesCS4B01G283400.1	431	20	0	88.27	3	F:GO:0004842; P:GO:0016567; C:GO:0031463	F:ubiquitin-protein transferase activity; P:protein ubiquitination; C:Cul3-RING ubiquitin ligase complex
unnamedprotein product	[BLASTED, MAPPED, ANNOTATED]	TraesCS4B01G283500.1	432	20	0	88.13	3	F:GO:0004842; P:GO:0016567; C:GO:0031463	F:ubiquitin-protein transferase activity; P:protein ubiquitination; C:Cul3-RING ubiquitin ligase complex
hypotheticalprotein F775_03635	[BLASTED, MAPPED, ANNOTATED]	TraesCS4B01G285100.1	453	20	0	69.74	2	F:GO:0004842; P:GO:0031146	F:ubiquitin-protein transferase activity; P:SCF-dependent proteasomal ubiquitin-dependent protein catabolic process
hypotheticalprotein F775_17474	[BLASTED, MAPPED, ANNOTATED]	TraesCS4B01G285300.2	445	20	0	70.4	2	F:GO:0004842; P:GO:0031146	F:ubiquitin-protein transferase activity; P:SCF-dependent proteasomal ubiquitin-dependent protein catabolic process
hypotheticalprotein F775_08846	[BLASTED, MAPPED]	TraesCS4B01G337700.1	413	20	0	62.72	5	F:GO:0003676; F:GO:0004842; F:GO:0008270; P:GO:0016567; P:GO:0031146	F:nucleic acid binding; F:ubiquitin-protein transferase activity; F:zinc ion binding; P:protein ubiquitination; P:SCF-dependent proteasomal ubiquitin-dependent protein catabolic process
hypotheticalprotein F775_08846	[BLASTED, MAPPED]	TraesCS4B01G337800.1	362	20	2.52e-160	57.11	5	F:GO:0003676; F:GO:0004842; F:GO:0008270; P:GO:0016567; P:GO:0031146	F:nucleic acid binding; F:ubiquitin-protein transferase activity; F:zinc ion binding; P:protein ubiquitination; P:SCF-dependent proteasomal ubiquitin-dependent protein catabolic process
hypotheticalprotein F775_21660	[BLASTED, MAPPED]	TraesCS4B01G367100.1	367	20	0	75	2	C:GO:0016020; C:GO:0016021	C:membrane; C:integral component of membrane
ProteinARABIDILLO 1	[BLASTED, MAPPED, ANNOTATED]	TraesCS4B01G371400.1	958	20	0	77.98	3	C:GO:0005634; C:GO:0005737; C:GO:0016021	C:nucleus; C:cytoplasm; C:integral component of membrane
hypotheticalprotein BRADI_3g00670	[BLASTED, MAPPED]	TraesCS4B01G392900.1	404	20	4.1e-144	62.42	5	P:GO:0006355; C:GO:0016020; C:GO:0016021; F:GO:0016491; P:GO:0055114	P:regulation of transcription, DNA-templated; C:membrane; C:integral component of membrane; F:oxidoreductase activity; P:oxidation-reduction process
hypotheticalprotein F775_08844	[BLASTED]	TraesCS4B01G397200.1	522	20	0	64.99
hypotheticalprotein F775_20890	[BLASTED, MAPPED]	TraesCS4D01G005200.1	409	20	1.33e-145	66.6	7	F:GO:0003676; F:GO:0004842; F:GO:0008270; C:GO:0016020; C:GO:0016021; P:GO:0016567; P:GO:0031146	F:nucleic acid binding; F:ubiquitin-protein transferase activity; F:zinc ion binding; C:membrane; C:integral component of membrane; P:protein ubiquitination; P:SCF-dependent proteasomal ubiquitin-dependent protein catabolic process
hypotheticalprotein SORBI_005G034200	[BLASTED, MAPPED]	TraesCS4D01G022900.1	464	20	5.09e-136	55.15	3	F:GO:0004842; P:GO:0016567; P:GO:0031146	F:ubiquitin-protein transferase activity; P:protein ubiquitination; P:SCF-dependent proteasomal ubiquitin-dependent protein catabolic process
hypotheticalprotein F775_22816	[BLASTED, MAPPED]	TraesCS4D01G023300.1	257	20	6.66e-174	58.89	3	F:GO:0004842; P:GO:0016567; P:GO:0031146	F:ubiquitin-protein transferase activity; P:protein ubiquitination; P:SCF-dependent proteasomal ubiquitin-dependent protein catabolic process
F_box protein At1g55000	[BLASTED, MAPPED, ANNOTATED]	TraesCS4D01G035300.1	246	20	3.5e-164	81.26	4	C:GO:0016021; F:GO:0016702; F:GO:0046872; P:GO:0055114	C:integral component of membrane; F:oxidoreductase activity, acting on single donors with incorporation of molecular oxygen, incorporation of two atoms of oxygen; F:metal ion binding; P:oxidation-reduction process	EC:1.13.11	Acting on single donors with incorporation of molecular oxygen (oxygenases). The oxygen incorporated need not be derived from O(2)
hypotheticalprotein SORBI_005G034200	[BLASTED, MAPPED]	TraesCS4D01G079000.1	392	20	0	53.99	3	F:GO:0004842; P:GO:0016567; P:GO:0031146	F:ubiquitin-protein transferase activity; P:protein ubiquitination; P:SCF-dependent proteasomal ubiquitin-dependent protein catabolic process
F_box/kelch_repeat protein At2g44130_like	[BLASTED, MAPPED]	TraesCS4D01G085000.1	408	20	0	78.8	5	C:GO:0005737; C:GO:0019005; P:GO:0030162; F:GO:0031625; P:GO:0043161	C:cytoplasm; C:SCF ubiquitin ligase complex; P:regulation of proteolysis; F:ubiquitin protein ligase binding; P:proteasome-mediated ubiquitin-dependent protein catabolic process
hypotheticalprotein BRADI_4g23700	[BLASTED, MAPPED, ANNOTATED]	TraesCS4D01G093800.1	473	12	0	90.06	2	F:GO:0004190; P:GO:0006508	F:aspartic-type endopeptidase activity; P:proteolysis	EC:3.4.23	Acting on peptide bonds (peptidases)
hypotheticalprotein SORBI_002G021600	[BLASTED, MAPPED, ANNOTATED]	TraesCS4D01G097100.1	387	20	0	75.02	4	F:GO:0004842; C:GO:0016020; P:GO:0016567; P:GO:0031146	F:ubiquitin-protein transferase activity; C:membrane; P:protein ubiquitination; P:SCF-dependent proteasomal ubiquitin-dependent protein catabolic process
hypotheticalprotein BRADI_4g23080	[BLASTED, MAPPED, ANNOTATED]	TraesCS4D01G099400.1	541	20	0	66.75	1	F:GO:0016788	F:hydrolase activity, acting on ester bonds
hypotheticalprotein BRADI_4g23080	[BLASTED, MAPPED, ANNOTATED]	TraesCS4D01G099800.1	541	20	0	67.54	1	F:GO:0016788	F:hydrolase activity, acting on ester bonds
tubby_like F_box protein 13	[BLASTED, MAPPED, ANNOTATED]	TraesCS4D01G110100.1	441	20	0	87.71	3	C:GO:0005929; F:GO:0035091; P:GO:0061512	C:cilium; F:phosphatidylinositol binding; P:protein localization to cilium
F_boxonly protein 7	[BLASTED, MAPPED]	TraesCS4D01G115700.1	482	20	0	71.01	2	F:GO:0005524; F:GO:0046872	F:ATP binding; F:metal ion binding
F_boxonly protein 7	[BLASTED, MAPPED]	TraesCS4D01G115800.1	437	20	0	73.77	2	F:GO:0005524; F:GO:0046872	F:ATP binding; F:metal ion binding
hypotheticalprotein BRADI_2g33570	[BLASTED, MAPPED, ANNOTATED]	TraesCS4D01G117200.1	512	20	0	76.7	2	F:GO:0003676; C:GO:0016021	F:nucleic acid binding; C:integral component of membrane
hypotheticalprotein BRADI_2g33570	[BLASTED, MAPPED, ANNOTATED]	TraesCS4D01G117300.1	504	20	0	77.17	2	F:GO:0003676; C:GO:0016021	F:nucleic acid binding; C:integral component of membrane
hypotheticalprotein BRADI_2g33570	[BLASTED, MAPPED, ANNOTATED]	TraesCS4D01G117500.1	497	20	0	75.53	1	C:GO:0016020	C:membrane
hypotheticalprotein BRADI_2g33570	[BLASTED]	TraesCS4D01G117600.1	521	20	0	71.48
F_box/LRR_repeat protein 4	[BLASTED, MAPPED]	TraesCS4D01G148000.1	626	20	0	66.83	2	C:GO:0016020; C:GO:0016021	C:membrane; C:integral component of membrane
hypotheticalprotein SETIT_035994mg	[BLASTED, MAPPED, ANNOTATED]	TraesCS4D01G164200.1	405	20	0	91.84	3	C:GO:0005929; F:GO:0035091; P:GO:0061512	C:cilium; F:phosphatidylinositol binding; P:protein localization to cilium
F_box protein At5g46170_like	[BLASTED, MAPPED, ANNOTATED]	TraesCS4D01G178800.1	369	20	0	75.63	3	C:GO:0009506; P:GO:0009736; P:GO:0009914	C:plasmodesma; P:cytokinin-activated signaling pathway; P:hormone transport
hypotheticalprotein BRADI_1g31920	[BLASTED, MAPPED, ANNOTATED]	TraesCS4D01G222500.1	375	20	0	69.76	2	F:GO:0004842; P:GO:0031146	F:ubiquitin-protein transferase activity; P:SCF-dependent proteasomal ubiquitin-dependent protein catabolic process
F_box protein At5g49610_like	[BLASTED, MAPPED]	TraesCS4D01G233700.1	409	20	0	54.66	3	F:GO:0004842; P:GO:0016567; P:GO:0031146	F:ubiquitin-protein transferase activity; P:protein ubiquitination; P:SCF-dependent proteasomal ubiquitin-dependent protein catabolic process
F_box protein At5g49610_like	[BLASTED, MAPPED]	TraesCS4D01G233800.1	386	20	0	52.37	3	F:GO:0004842; P:GO:0016567; P:GO:0031146	F:ubiquitin-protein transferase activity; P:protein ubiquitination; P:SCF-dependent proteasomal ubiquitin-dependent protein catabolic process
hypotheticalprotein F775_20326	[BLASTED, MAPPED]	TraesCS4D01G254900.1	402	20	0	62.23	3	F:GO:0004842; P:GO:0016567; P:GO:0031146	F:ubiquitin-protein transferase activity; P:protein ubiquitination; P:SCF-dependent proteasomal ubiquitin-dependent protein catabolic process
hypotheticalprotein F775_20326	[BLASTED, MAPPED, ANNOTATED]	TraesCS4D01G255000.1	212	20	7.45e-97	67.98	1	P:GO:0044267	P:cellular protein metabolic process
F_box protein SNE	[BLASTED, MAPPED, ANNOTATED]	TraesCS4D01G263600.1	182	16	7.21e-63	62.11	4	P:GO:0009937; C:GO:0019005; P:GO:0043161; P:GO:0048831	P:regulation of gibberellic acid mediated signaling pathway; C:SCF ubiquitin ligase complex; P:proteasome-mediated ubiquitin-dependent protein catabolic process; P:regulation of shoot system development
hypotheticalprotein SORBI_005G034200	[BLASTED, MAPPED]	TraesCS4D01G264600.1	521	20	0	51.23	3	F:GO:0004842; P:GO:0016567; P:GO:0031146	F:ubiquitin-protein transferase activity; P:protein ubiquitination; P:SCF-dependent proteasomal ubiquitin-dependent protein catabolic process
hypotheticalprotein SORBI_005G034200	[BLASTED, MAPPED]	TraesCS4D01G264900.1	515	20	0	51.75	3	F:GO:0004842; P:GO:0016567; P:GO:0031146	F:ubiquitin-protein transferase activity; P:protein ubiquitination; P:SCF-dependent proteasomal ubiquitin-dependent protein catabolic process
unnamedprotein product	[BLASTED, MAPPED]	TraesCS4D01G274100.1	143	20	7.21e-98	63.79	2	F:GO:0004252; P:GO:0006508	F:serine-type endopeptidase activity; P:proteolysis
hypotheticalprotein F775_03635	[BLASTED, MAPPED, ANNOTATED]	TraesCS4D01G283900.1	407	20	0	70.74	2	F:GO:0004842; P:GO:0031146	F:ubiquitin-protein transferase activity; P:SCF-dependent proteasomal ubiquitin-dependent protein catabolic process
hypotheticalprotein F775_03635	[BLASTED, MAPPED, ANNOTATED]	TraesCS4D01G284100.1	331	20	7.88e-107	64.56	1	P:GO:0044267	P:cellular protein metabolic process
hypotheticalprotein F775_01896	[BLASTED]	TraesCS4D01G288900.1	437	20	0	52.17
F_box protein At5g49610_like	[BLASTED, MAPPED]	TraesCS4D01G289000.1	440	20	0	47.03	3	F:GO:0004842; P:GO:0016567; P:GO:0031146	F:ubiquitin-protein transferase activity; P:protein ubiquitination; P:SCF-dependent proteasomal ubiquitin-dependent protein catabolic process
hypotheticalprotein F775_08846	[BLASTED, MAPPED, ANNOTATED]	TraesCS4D01G333100.1	413	20	0	63.55	1	P:GO:0044267	P:cellular protein metabolic process
hypotheticalprotein F775_08846	[BLASTED, MAPPED]	TraesCS4D01G333200.1	399	20	0	63.08	5	F:GO:0003676; F:GO:0004842; F:GO:0008270; P:GO:0016567; P:GO:0031146	F:nucleic acid binding; F:ubiquitin-protein transferase activity; F:zinc ion binding; P:protein ubiquitination; P:SCF-dependent proteasomal ubiquitin-dependent protein catabolic process
hypotheticalprotein TRIUR3_14297	[BLASTED]	TraesCS4D01G340400.1	224	20	5.68e-144	69.26
unnamedprotein product	[BLASTED, MAPPED]	TraesCS4D01G352300.1	594	20	0	56.31	3	F:GO:0004842; P:GO:0016567; P:GO:0031146	F:ubiquitin-protein transferase activity; P:protein ubiquitination; P:SCF-dependent proteasomal ubiquitin-dependent protein catabolic process
unnamedprotein product	[BLASTED, MAPPED]	TraesCS4D01G356700.1	450	20	0	51.19	3	F:GO:0004842; P:GO:0016567; P:GO:0031146	F:ubiquitin-protein transferase activity; P:protein ubiquitination; P:SCF-dependent proteasomal ubiquitin-dependent protein catabolic process
hypotheticalprotein F775_21660	[BLASTED, MAPPED]	TraesCS4D01G360400.1	405	20	0	75.97	2	C:GO:0016020; C:GO:0016021	C:membrane; C:integral component of membrane
ProteinARABIDILLO 1	[BLASTED, MAPPED, ANNOTATED]	TraesCS4D01G366000.1	911	20	0	78.31	3	C:GO:0005634; C:GO:0005737; C:GO:0016021	C:nucleus; C:cytoplasm; C:integral component of membrane
hypotheticalprotein BRADI_3g19800	[BLASTED]	TraesCS5A01G005000.1	388	20	3.28e-166	59.29
hypotheticalprotein BRADI_3g19800	[BLASTED]	TraesCS5A01G005700.1	434	20	2.21e-157	58.21
hypotheticalprotein BRADI_2g38850	[BLASTED]	TraesCS5A01G019800.1	619	20	0	75.62
hypotheticalprotein BRADI_2g38850	[BLASTED]	TraesCS5A01G023100.1	898	20	0	78.61
unnamedprotein product	[BLASTED, MAPPED, ANNOTATED]	TraesCS5A01G027700.1	833	20	0	71.3	2	F:GO:0003676; P:GO:0015074	F:nucleic acid binding; P:DNA integration
hypotheticalprotein SORBI_005G034200	[BLASTED, MAPPED]	TraesCS5A01G037300.1	453	20	0	62.04	3	F:GO:0004842; P:GO:0016567; P:GO:0031146	F:ubiquitin-protein transferase activity; P:protein ubiquitination; P:SCF-dependent proteasomal ubiquitin-dependent protein catabolic process
hypotheticalprotein BRADI_1g03307	[BLASTED, MAPPED, ANNOTATED]	TraesCS5A01G051300.1	370	20	5.73e-167	70.15	1	P:GO:0044267	P:cellular protein metabolic process
hypotheticalprotein TRIUR3_26825	[BLASTED, MAPPED]	TraesCS5A01G053300.1	391	20	0	66.55	7	F:GO:0003676; F:GO:0004842; F:GO:0008270; C:GO:0016020; C:GO:0016021; P:GO:0016567; P:GO:0031146	F:nucleic acid binding; F:ubiquitin-protein transferase activity; F:zinc ion binding; C:membrane; C:integral component of membrane; P:protein ubiquitination; P:SCF-dependent proteasomal ubiquitin-dependent protein catabolic process
hypotheticalprotein BRADI_1g14250	[BLASTED]	TraesCS5A01G058400.2	599	20	0	79.3
putative F_box/LRR_repeat protein 23	[BLASTED]	TraesCS5A01G075400.1	307	20	0	69.3
hypotheticalprotein SORBI_005G034200	[BLASTED, MAPPED]	TraesCS5A01G080400.1	424	20	0	60.15	3	F:GO:0004842; P:GO:0016567; P:GO:0031146	F:ubiquitin-protein transferase activity; P:protein ubiquitination; P:SCF-dependent proteasomal ubiquitin-dependent protein catabolic process
F_box only protein 13_like	[BLASTED, MAPPED, ANNOTATED]	TraesCS5A01G094200.1	453	20	0	67.8	1	P:GO:0044267	P:cellular protein metabolic process
hypotheticalprotein BRADI_2g24110	[BLASTED, MAPPED, ANNOTATED]	TraesCS5A01G124100.1	440	20	0	86.81	3	C:GO:0005929; F:GO:0035091; P:GO:0061512	C:cilium; F:phosphatidylinositol binding; P:protein localization to cilium
hypotheticalprotein BRADI_4g08400	[BLASTED]	TraesCS5A01G161400.1	528	20	0	76.79
F_box protein At1g78280	[BLASTED, MAPPED, ANNOTATED]	TraesCS5A01G166200.2	943	20	0	74.92	1	C:GO:0005829	C:cytosol
hypotheticalprotein F775_19448	[BLASTED]	TraesCS5A01G170400.1	432	20	0	75.43
hypotheticalprotein BRADI_4g08900	[BLASTED]	TraesCS5A01G170700.1	418	20	0	75.54
hypotheticalprotein BRADI_4g08900	[BLASTED]	TraesCS5A01G170800.1	409	20	0	74.58
hypotheticalprotein BRADI_2g22300	[BLASTED]	TraesCS5A01G183400.1	372	20	5.2e-134	51.21
hypotheticalprotein BRADI_2g22300	[BLASTED, MAPPED]	TraesCS5A01G183700.1	138	20	3.14e-27	57.4	5	F:GO:0004842; C:GO:0016020; C:GO:0016021; P:GO:0016567; P:GO:0031146	F:ubiquitin-protein transferase activity; C:membrane; C:integral component of membrane; P:protein ubiquitination; P:SCF-dependent proteasomal ubiquitin-dependent protein catabolic process
putative F_box protein At2g02030	[BLASTED]	TraesCS5A01G188400.1	371	20	0	69.57
hypotheticalprotein TRIUR3_23276	[BLASTED, MAPPED]	TraesCS5A01G192600.1	506	20	0	71.32	3	F:GO:0008168; F:GO:0016740; P:GO:0032259	F:methyltransferase activity; F:transferase activity; P:methylation
F_box/SPRY domain_containing protein 1_like	[BLASTED, MAPPED, ANNOTATED]	TraesCS5A01G193600.1	153	9	2.06e-103	83.41	2	C:GO:0000151; P:GO:0043161	C:ubiquitin ligase complex; P:proteasome-mediated ubiquitin-dependent protein catabolic process
hypotheticalprotein SORBI_004G071500	[BLASTED, MAPPED]	TraesCS5A01G200300.1	449	20	3.45e-75	55.09	5	F:GO:0004672; F:GO:0005524; P:GO:0006468; F:GO:0016301; P:GO:0016310	F:protein kinase activity; F:ATP binding; P:protein phosphorylation; F:kinase activity; P:phosphorylation
hypotheticalprotein F775_21392	[BLASTED]	TraesCS5A01G201100.1	375	20	0	65.79
hypotheticalprotein BRADI_4g13350	[BLASTED, MAPPED, ANNOTATED]	TraesCS5A01G226300.1	642	20	0	57.69	2	F:GO:0016491; P:GO:0055114	F:oxidoreductase activity; P:oxidation-reduction process
F_box protein At1g10780_like	[BLASTED]	TraesCS5A01G236500.1	433	20	0	83.43
hypotheticalprotein BRADI_2g13500	[BLASTED, MAPPED, ANNOTATED]	TraesCS5A01G252500.1	406	20	0	58.86	3	F:GO:0004842; P:GO:0016567; P:GO:0031146	F:ubiquitin-protein transferase activity; P:protein ubiquitination; P:SCF-dependent proteasomal ubiquitin-dependent protein catabolic process
hypotheticalprotein BRADI_4g33144	[BLASTED]	TraesCS5A01G253800.1	425	20	0	63.32
F_box protein CPR30_like isoform X1	[BLASTED]	TraesCS5A01G253900.2	553	20	0	75.66
F_box protein CPR30_like isoform X1	[BLASTED]	TraesCS5A01G254000.1	552	20	0	79.85
F_box protein CPR30_like isoform X1	[BLASTED]	TraesCS5A01G254100.1	543	20	0	78.89
hypotheticalprotein BRADI_4g33144	[BLASTED]	TraesCS5A01G254200.2	554	20	0	76.98
F_box protein CPR30_like isoform X1	[BLASTED]	TraesCS5A01G254400.1	570	20	0	64.93
hypotheticalprotein BRADI_4g33144	[BLASTED]	TraesCS5A01G254500.1	539	20	0	66.54
hypotheticalprotein BRADI_3g38590	[BLASTED]	TraesCS5A01G260800.1	523	20	0	69.85
hypotheticalprotein BRADI_4g34140	[BLASTED]	TraesCS5A01G275000.1	227	14	1.47e-165	91.58
hypotheticalprotein BRADI_2g43357	[BLASTED]	TraesCS5A01G275500.1	510	20	0	69.32
hypotheticalprotein SORBI_010G270100	[BLASTED]	TraesCS5A01G281000.1	523	20	0	66.46
hypotheticalprotein F775_22131	[BLASTED, MAPPED]	TraesCS5A01G309400.1	375	20	0	60.82	4	F:GO:0003824; F:GO:0004842; P:GO:0016567; P:GO:0031146	F:catalytic activity; F:ubiquitin-protein transferase activity; P:protein ubiquitination; P:SCF-dependent proteasomal ubiquitin-dependent protein catabolic process
hypotheticalprotein F775_22769	[BLASTED]	TraesCS5A01G309500.1	370	20	1.18e-156	61.33
hypotheticalprotein BRADI_2g38850	[BLASTED, MAPPED]	TraesCS5A01G325100.1	362	20	7.38e-51	40.17	2	F:GO:0005524; F:GO:0046872	F:ATP binding; F:metal ion binding
unnamedprotein product	[BLASTED, MAPPED, ANNOTATED]	TraesCS5A01G326000.1	420	20	0	64.45	4	P:GO:0006855; F:GO:0015238; F:GO:0015297; C:GO:0016021	P:drug transmembrane transport; F:drug transmembrane transporter activity; F:antiporter activity; C:integral component of membrane
unnamedprotein product	[BLASTED, MAPPED, ANNOTATED]	TraesCS5A01G326400.1	420	20	0	63.51	4	P:GO:0006855; F:GO:0015238; F:GO:0015297; C:GO:0016021	P:drug transmembrane transport; F:drug transmembrane transporter activity; F:antiporter activity; C:integral component of membrane
unnamedprotein product	[BLASTED, MAPPED, ANNOTATED]	TraesCS5A01G326500.1	417	20	0	63.39	4	P:GO:0006855; F:GO:0015238; F:GO:0015297; C:GO:0016021	P:drug transmembrane transport; F:drug transmembrane transporter activity; F:antiporter activity; C:integral component of membrane
unnamedprotein product	[BLASTED, MAPPED, ANNOTATED]	TraesCS5A01G326600.1	422	20	0	64.11	4	P:GO:0006855; F:GO:0015238; F:GO:0015297; C:GO:0016021	P:drug transmembrane transport; F:drug transmembrane transporter activity; F:antiporter activity; C:integral component of membrane
unnamedprotein product	[BLASTED, MAPPED, ANNOTATED]	TraesCS5A01G335900.1	318	20	5.84e-167	64.8	1	P:GO:0044267	P:cellular protein metabolic process
unnamedprotein product	[BLASTED, MAPPED, ANNOTATED]	TraesCS5A01G355600.1	581	20	0	57.12	3	F:GO:0004842; P:GO:0016567; C:GO:0031463	F:ubiquitin-protein transferase activity; P:protein ubiquitination; C:Cul3-RING ubiquitin ligase complex
putative F_box protein PP2_B12	[BLASTED]	TraesCS5A01G357900.1	105	20	4.11e-65	76.08
putative F_box/LRR_repeat protein 23	[BLASTED, MAPPED]	TraesCS5A01G376800.1	294	20	1.18e-140	57.93	2	C:GO:0016020; C:GO:0016021	C:membrane; C:integral component of membrane
unnamedprotein product	[BLASTED, MAPPED]	TraesCS5A01G388600.1	252	20	2.43e-156	61.24	3	F:GO:0004842; P:GO:0016567; P:GO:0031146	F:ubiquitin-protein transferase activity; P:protein ubiquitination; P:SCF-dependent proteasomal ubiquitin-dependent protein catabolic process
unnamedprotein product	[BLASTED]	TraesCS5A01G406800.1	478	20	0	65.7
Cullin_associatedNEDD8_dissociated protein 1	[BLASTED, MAPPED, ANNOTATED]	TraesCS5A01G409300.1	1250	20	0	76.35	4	C:GO:0005634; P:GO:0010265; C:GO:0016021; P:GO:0016567	C:nucleus; P:SCF complex assembly; C:integral component of membrane; P:protein ubiquitination
hypotheticalprotein BRADI_3g02247	[BLASTED]	TraesCS5A01G417700.1	427	20	0	62.35
hypotheticalprotein F775_22732	[BLASTED, MAPPED, ANNOTATED]	TraesCS5A01G451100.1	366	20	0	65.54	1	P:GO:0044267	P:cellular protein metabolic process
hypotheticalprotein F775_16373	[BLASTED, MAPPED]	TraesCS5A01G458500.1	387	20	0	60.22	3	F:GO:0004842; P:GO:0016567; P:GO:0031146	F:ubiquitin-protein transferase activity; P:protein ubiquitination; P:SCF-dependent proteasomal ubiquitin-dependent protein catabolic process
hypotheticalprotein F775_16373	[BLASTED, MAPPED]	TraesCS5A01G458800.1	381	20	0	61.09	3	F:GO:0004842; P:GO:0016567; P:GO:0031146	F:ubiquitin-protein transferase activity; P:protein ubiquitination; P:SCF-dependent proteasomal ubiquitin-dependent protein catabolic process
hypotheticalprotein SORBI_007G070200	[BLASTED]	TraesCS5A01G471800.1	204	20	2.42e-123	66.17
hypotheticalprotein F775_20409	[BLASTED, MAPPED]	TraesCS5A01G474200.1	453	20	0	64.09	5	F:GO:0004842; C:GO:0016020; C:GO:0016021; P:GO:0016567; P:GO:0031146	F:ubiquitin-protein transferase activity; C:membrane; C:integral component of membrane; P:protein ubiquitination; P:SCF-dependent proteasomal ubiquitin-dependent protein catabolic process
hypotheticalprotein BRADI_5g17140	[BLASTED, MAPPED, ANNOTATED]	TraesCS5A01G494000.1	430	20	0	70.19	3	F:GO:0004842; C:GO:0005576; P:GO:0031146	F:ubiquitin-protein transferase activity; C:extracellular region; P:SCF-dependent proteasomal ubiquitin-dependent protein catabolic process
hypotheticalprotein F775_08846	[BLASTED, MAPPED]	TraesCS5A01G507700.1	414	20	0	61.53	5	F:GO:0003676; F:GO:0004842; F:GO:0008270; P:GO:0016567; P:GO:0031146	F:nucleic acid binding; F:ubiquitin-protein transferase activity; F:zinc ion binding; P:protein ubiquitination; P:SCF-dependent proteasomal ubiquitin-dependent protein catabolic process
unnamedprotein product	[BLASTED, MAPPED]	TraesCS5A01G527700.1	311	20	0	57.91	3	F:GO:0004842; P:GO:0016567; P:GO:0031146	F:ubiquitin-protein transferase activity; P:protein ubiquitination; P:SCF-dependent proteasomal ubiquitin-dependent protein catabolic process
unnamedprotein product	[BLASTED, MAPPED]	TraesCS5A01G527900.1	538	20	0	55.82	3	F:GO:0004842; P:GO:0016567; P:GO:0031146	F:ubiquitin-protein transferase activity; P:protein ubiquitination; P:SCF-dependent proteasomal ubiquitin-dependent protein catabolic process
hypotheticalprotein TRIUR3_03544	[BLASTED, MAPPED]	TraesCS5A01G534800.1	214	20	1.14e-145	75	2	C:GO:0016020; C:GO:0016021	C:membrane; C:integral component of membrane
unnamedprotein product	[BLASTED, MAPPED, ANNOTATED]	TraesCS5A01G541600.1	147	20	1.64e-46	64.54	1	P:GO:0044267	P:cellular protein metabolic process
unnamedprotein product	[BLASTED, MAPPED]	TraesCS5A01G541700.1	278	20	1e-74	59.78	3	F:GO:0004842; P:GO:0016567; P:GO:0031146	F:ubiquitin-protein transferase activity; P:protein ubiquitination; P:SCF-dependent proteasomal ubiquitin-dependent protein catabolic process
ProteinARABIDILLO 1	[BLASTED, MAPPED, ANNOTATED]	TraesCS5A01G542900.1	909	20	0	78.48	3	C:GO:0005634; C:GO:0005737; C:GO:0016021	C:nucleus; C:cytoplasm; C:integral component of membrane
Retrovirus_relatedPol polyprotein from transposon TNT 1_94	[BLASTED, MAPPED, ANNOTATED]	TraesCS5B01G026800.1	902	20	0	72.48	2	F:GO:0003676; P:GO:0015074	F:nucleic acid binding; P:DNA integration
hypotheticalprotein F775_21606	[BLASTED, MAPPED, ANNOTATED]	TraesCS5B01G026900.1	875	20	0	72.84	2	F:GO:0003676; P:GO:0015074	F:nucleic acid binding; P:DNA integration
unnamedprotein product	[BLASTED, MAPPED, ANNOTATED]	TraesCS5B01G027100.1	855	20	0	74.18	2	F:GO:0003676; P:GO:0015074	F:nucleic acid binding; P:DNA integration
Retrovirus_relatedPol polyprotein from transposon TNT 1_94	[BLASTED, MAPPED, ANNOTATED]	TraesCS5B01G027200.1	872	20	0	71.97	2	F:GO:0003676; P:GO:0015074	F:nucleic acid binding; P:DNA integration
hypotheticalprotein F775_02566	[BLASTED, MAPPED, ANNOTATED]	TraesCS5B01G027900.1	491	20	0	66.36	1	C:GO:0016021	C:integral component of membrane
hypotheticalprotein F775_02566	[BLASTED, MAPPED, ANNOTATED]	TraesCS5B01G028100.1	482	20	0	65.92	1	C:GO:0016021	C:integral component of membrane
hypotheticalprotein SORBI_005G034200	[BLASTED, MAPPED]	TraesCS5B01G038200.1	432	20	0	62.13	3	F:GO:0004842; P:GO:0016567; P:GO:0031146	F:ubiquitin-protein transferase activity; P:protein ubiquitination; P:SCF-dependent proteasomal ubiquitin-dependent protein catabolic process
hypotheticalprotein SORBI_002G123900	[BLASTED, MAPPED, ANNOTATED]	TraesCS5B01G044900.1	480	20	0	67.3	1	C:GO:0016021	C:integral component of membrane
unnamedprotein product	[BLASTED]	TraesCS5B01G052200.1	360	20	0	63.32
hypotheticalprotein BRADI_1g14250	[BLASTED]	TraesCS5B01G058300.1	598	20	0	79.44
hypotheticalprotein TRIUR3_07389	[BLASTED]	TraesCS5B01G059500.1	446	20	0	67.26
hypotheticalprotein TRIUR3_26825	[BLASTED, MAPPED]	TraesCS5B01G063100.1	319	20	0	65.77	7	F:GO:0003676; F:GO:0004842; F:GO:0008270; C:GO:0016020; C:GO:0016021; P:GO:0016567; P:GO:0031146	F:nucleic acid binding; F:ubiquitin-protein transferase activity; F:zinc ion binding; C:membrane; C:integral component of membrane; P:protein ubiquitination; P:SCF-dependent proteasomal ubiquitin-dependent protein catabolic process
hypotheticalprotein F775_16378	[BLASTED, MAPPED]	TraesCS5B01G079700.1	402	20	4.36e-169	59.25	5	F:GO:0004842; C:GO:0016020; C:GO:0016021; P:GO:0016567; P:GO:0031146	F:ubiquitin-protein transferase activity; C:membrane; C:integral component of membrane; P:protein ubiquitination; P:SCF-dependent proteasomal ubiquitin-dependent protein catabolic process
hypotheticalprotein F775_11039	[BLASTED, MAPPED]	TraesCS5B01G080800.2	501	20	0	71.23	3	F:GO:0008168; F:GO:0016740; P:GO:0032259	F:methyltransferase activity; F:transferase activity; P:methylation
hypotheticalprotein SORBI_007G070200	[BLASTED]	TraesCS5B01G081700.1	167	20	3.55e-113	70.09
F_box only protein 13_like	[BLASTED, MAPPED, ANNOTATED]	TraesCS5B01G100300.1	403	20	0	68.36	1	P:GO:0044267	P:cellular protein metabolic process
hypotheticalprotein BRADI_2g24110	[BLASTED, MAPPED, ANNOTATED]	TraesCS5B01G123800.1	440	20	0	86.44	3	C:GO:0005929; F:GO:0035091; P:GO:0061512	C:cilium; F:phosphatidylinositol binding; P:protein localization to cilium
hypotheticalprotein BRADI_4g08400	[BLASTED]	TraesCS5B01G158800.1	528	20	0	77.1
F_box protein At1g78280	[BLASTED, MAPPED, ANNOTATED]	TraesCS5B01G163600.1	942	20	0	74.27	1	C:GO:0005829	C:cytosol
hypotheticalprotein F775_19448	[BLASTED]	TraesCS5B01G167200.1	432	20	0	76.42
hypotheticalprotein BRADI_4g08900	[BLASTED]	TraesCS5B01G167500.1	418	20	0	76.26
hypotheticalprotein BRADI_4g08900	[BLASTED]	TraesCS5B01G167700.1	403	20	2.91e-152	69.33
hypotheticalprotein F775_16443	[BLASTED]	TraesCS5B01G180600.1	439	20	1.36e-165	60.43
hypotheticalprotein F775_18176	[BLASTED]	TraesCS5B01G181000.1	426	20	0	80.7
hypotheticalprotein F775_18176	[BLASTED]	TraesCS5B01G181100.1	495	20	0	79.97
hypotheticalprotein BRADI_2g22300	[BLASTED]	TraesCS5B01G181600.1	400	20	2.87e-160	52.83
F_box/SPRY domain_containing protein 1_like	[BLASTED, MAPPED, ANNOTATED]	TraesCS5B01G188900.1	95	10	6.42e-55	86.42	2	C:GO:0000151; P:GO:0043161	C:ubiquitin ligase complex; P:proteasome-mediated ubiquitin-dependent protein catabolic process
putative F_box protein At2g02030	[BLASTED]	TraesCS5B01G195200.1	370	20	0	69.67
hypotheticalprotein SORBI_004G071500	[BLASTED, MAPPED]	TraesCS5B01G198900.1	420	20	1.49e-122	54.09	5	F:GO:0004672; F:GO:0005524; P:GO:0006468; F:GO:0016301; P:GO:0016310	F:protein kinase activity; F:ATP binding; P:protein phosphorylation; F:kinase activity; P:phosphorylation
hypotheticalprotein F775_21392	[BLASTED]	TraesCS5B01G199700.1	375	20	1.61e-156	65.48
hypotheticalprotein F775_21514	[BLASTED]	TraesCS5B01G199800.1	367	20	0	67.99
F_box protein At1g10780_like	[BLASTED]	TraesCS5B01G235000.1	433	20	0	83.74
hypotheticalprotein BRADI_2g13500	[BLASTED, MAPPED, ANNOTATED]	TraesCS5B01G251200.1	408	20	0	57.72	3	F:GO:0004842; P:GO:0016567; P:GO:0031146	F:ubiquitin-protein transferase activity; P:protein ubiquitination; P:SCF-dependent proteasomal ubiquitin-dependent protein catabolic process
hypotheticalprotein BRADI_4g33144	[BLASTED]	TraesCS5B01G252700.1	470	20	0	64.76
F_box protein CPR30_like isoform X1	[BLASTED]	TraesCS5B01G252800.2	500	20	0	76.69
F_box protein CPR30_like isoform X1	[BLASTED]	TraesCS5B01G252900.3	594	20	0	80.98
F_box protein CPR30_like isoform X1	[BLASTED]	TraesCS5B01G253000.1	476	20	0	81.22
hypotheticalprotein BRADI_4g33144	[BLASTED]	TraesCS5B01G253100.1	503	20	0	76.94
hypotheticalprotein BRADI_4g33144	[BLASTED]	TraesCS5B01G253200.3	552	20	0	76.41
hypotheticalprotein BRADI_4g33144	[BLASTED]	TraesCS5B01G253300.3	561	20	0	76.36
hypotheticalprotein BRADI_4g33144	[BLASTED]	TraesCS5B01G253400.1	572	20	0	76.42
F_box protein CPR30_like isoform X1	[BLASTED]	TraesCS5B01G253500.2	530	20	0	67.77
hypotheticalprotein BRADI_4g33144	[BLASTED]	TraesCS5B01G253600.1	536	20	0	67.15
hypotheticalprotein BRADI_3g38590	[BLASTED]	TraesCS5B01G259200.1	523	20	0	70.25
hypotheticalprotein SORBI_010G270100	[BLASTED]	TraesCS5B01G272400.1	515	20	0	65.95
hypotheticalprotein F775_00914	[BLASTED]	TraesCS5B01G274700.1	524	20	0	64.13
hypotheticalprotein BRADI_4g34140	[BLASTED]	TraesCS5B01G274800.2	244	14	5.37e-167	91.5
hypotheticalprotein BRADI_2g43357	[BLASTED]	TraesCS5B01G275000.1	515	20	0	69
hypotheticalprotein BRADI_4g34207	[BLASTED]	TraesCS5B01G276800.1	548	20	0	74.33
putative F_box/LRR_repeat protein 23	[BLASTED]	TraesCS5B01G284300.1	345	20	0	62.54
hypotheticalprotein F775_14131	[BLASTED, MAPPED]	TraesCS5B01G294300.1	401	20	1.24e-180	62.11	5	F:GO:0004842; C:GO:0016020; C:GO:0016021; P:GO:0016567; P:GO:0031146	F:ubiquitin-protein transferase activity; C:membrane; C:integral component of membrane; P:protein ubiquitination; P:SCF-dependent proteasomal ubiquitin-dependent protein catabolic process
hypotheticalprotein F775_22131	[BLASTED, MAPPED]	TraesCS5B01G310200.1	374	20	0	61	4	F:GO:0003824; F:GO:0004842; P:GO:0016567; P:GO:0031146	F:catalytic activity; F:ubiquitin-protein transferase activity; P:protein ubiquitination; P:SCF-dependent proteasomal ubiquitin-dependent protein catabolic process
hypotheticalprotein F775_22769	[BLASTED]	TraesCS5B01G310300.1	389	20	2.4e-152	60.24
hypotheticalprotein SORBI_001G014300	[BLASTED]	TraesCS5B01G325000.1	397	20	1.01e-53	41.38
unnamedprotein product	[BLASTED, MAPPED, ANNOTATED]	TraesCS5B01G326800.1	420	20	0	63.08	4	P:GO:0006855; F:GO:0015238; F:GO:0015297; C:GO:0016021	P:drug transmembrane transport; F:drug transmembrane transporter activity; F:antiporter activity; C:integral component of membrane
unnamedprotein product	[BLASTED, MAPPED, ANNOTATED]	TraesCS5B01G326900.1	401	20	0	61.12	3	C:GO:0016020; F:GO:0022857; P:GO:0055085	C:membrane; F:transmembrane transporter activity; P:transmembrane transport
unnamedprotein product	[BLASTED, MAPPED, ANNOTATED]	TraesCS5B01G327000.1	421	20	0	62.98	4	P:GO:0006855; F:GO:0015238; F:GO:0015297; C:GO:0016021	P:drug transmembrane transport; F:drug transmembrane transporter activity; F:antiporter activity; C:integral component of membrane
unnamedprotein product	[BLASTED, MAPPED, ANNOTATED]	TraesCS5B01G327100.1	422	20	0	64.53	4	P:GO:0006855; F:GO:0015238; F:GO:0015297; C:GO:0016021	P:drug transmembrane transport; F:drug transmembrane transporter activity; F:antiporter activity; C:integral component of membrane
unnamedprotein product	[BLASTED, MAPPED, ANNOTATED]	TraesCS5B01G335100.1	320	20	4.51e-173	63.89	1	P:GO:0044267	P:cellular protein metabolic process
hypotheticalprotein F775_22788	[BLASTED, MAPPED, ANNOTATED]	TraesCS5B01G337800.1	390	20	7.99e-178	65.62	1	P:GO:0044267	P:cellular protein metabolic process
hypotheticalprotein SORBI_002G099900	[BLASTED, MAPPED, ANNOTATED]	TraesCS5B01G342300.1	181	20	1.89e-20	59.69	1	P:GO:0044267	P:cellular protein metabolic process
hypotheticalprotein BRADI_1g66172	[BLASTED]	TraesCS5B01G356600.1	292	20	1.54e-67	57.87
hypotheticalprotein SORBI_004G116400	[BLASTED, MAPPED, ANNOTATED]	TraesCS5B01G358100.1	583	20	0	56.18	3	F:GO:0004842; P:GO:0016567; C:GO:0031463	F:ubiquitin-protein transferase activity; P:protein ubiquitination; C:Cul3-RING ubiquitin ligase complex
putative F_box/LRR_repeat protein 23	[BLASTED, MAPPED]	TraesCS5B01G380300.1	282	20	1.75e-141	57.96	2	C:GO:0016020; C:GO:0016021	C:membrane; C:integral component of membrane
hypotheticalprotein SORBI_003G014800	[BLASTED]	TraesCS5B01G387400.1	449	20	4.33e-87	53.5
hypotheticalprotein SORBI_005G034200	[BLASTED, MAPPED]	TraesCS5B01G393600.1	430	20	0	58.04	3	F:GO:0004842; P:GO:0016567; P:GO:0031146	F:ubiquitin-protein transferase activity; P:protein ubiquitination; P:SCF-dependent proteasomal ubiquitin-dependent protein catabolic process
unnamedprotein product	[BLASTED]	TraesCS5B01G411800.1	478	20	0	66.13
hypotheticalprotein F775_00676	[BLASTED, MAPPED, ANNOTATED]	TraesCS5B01G422300.1	410	20	6.61e-126	50.7	2	C:GO:0016021; P:GO:0044267	C:integral component of membrane; P:cellular protein metabolic process
hypotheticalprotein F775_23154	[BLASTED, MAPPED]	TraesCS5B01G440900.1	578	20	1.26e-136	53.33	3	F:GO:0004842; P:GO:0016567; P:GO:0031146	F:ubiquitin-protein transferase activity; P:protein ubiquitination; P:SCF-dependent proteasomal ubiquitin-dependent protein catabolic process
hypotheticalprotein F775_08740	[BLASTED, MAPPED]	TraesCS5B01G459700.1	329	20	1.28e-131	59.6	6	F:GO:0004842; C:GO:0016020; C:GO:0016021; P:GO:0016567; P:GO:0031146; F:GO:0043531	F:ubiquitin-protein transferase activity; C:membrane; C:integral component of membrane; P:protein ubiquitination; P:SCF-dependent proteasomal ubiquitin-dependent protein catabolic process; F:ADP binding
hypotheticalprotein F775_22732	[BLASTED, MAPPED]	TraesCS5B01G459800.1	346	20	1.11e-158	63.66	6	F:GO:0004842; C:GO:0016020; C:GO:0016021; P:GO:0016567; P:GO:0031146; F:GO:0043531	F:ubiquitin-protein transferase activity; C:membrane; C:integral component of membrane; P:protein ubiquitination; P:SCF-dependent proteasomal ubiquitin-dependent protein catabolic process; F:ADP binding
hypotheticalprotein F775_22732	[BLASTED, MAPPED]	TraesCS5B01G459900.1	383	20	0	64.34	6	F:GO:0004842; C:GO:0016020; C:GO:0016021; P:GO:0016567; P:GO:0031146; F:GO:0043531	F:ubiquitin-protein transferase activity; C:membrane; C:integral component of membrane; P:protein ubiquitination; P:SCF-dependent proteasomal ubiquitin-dependent protein catabolic process; F:ADP binding
hypotheticalprotein BRADI_1g04677	[BLASTED, MAPPED]	TraesCS5B01G467400.1	357	20	8.33e-147	60.13	3	F:GO:0004842; P:GO:0016567; P:GO:0031146	F:ubiquitin-protein transferase activity; P:protein ubiquitination; P:SCF-dependent proteasomal ubiquitin-dependent protein catabolic process
hypotheticalprotein F775_25437	[BLASTED, MAPPED]	TraesCS5B01G467700.3	431	20	0	59.86	3	F:GO:0004842; P:GO:0016567; P:GO:0031146	F:ubiquitin-protein transferase activity; P:protein ubiquitination; P:SCF-dependent proteasomal ubiquitin-dependent protein catabolic process
hypotheticalprotein F775_16373	[BLASTED, MAPPED]	TraesCS5B01G467800.1	382	20	0	60.4	3	F:GO:0004842; P:GO:0016567; P:GO:0031146	F:ubiquitin-protein transferase activity; P:protein ubiquitination; P:SCF-dependent proteasomal ubiquitin-dependent protein catabolic process
hypotheticalprotein F775_16373	[BLASTED, MAPPED]	TraesCS5B01G468200.1	382	20	0	61.16	3	F:GO:0004842; P:GO:0016567; P:GO:0031146	F:ubiquitin-protein transferase activity; P:protein ubiquitination; P:SCF-dependent proteasomal ubiquitin-dependent protein catabolic process
hypotheticalprotein SORBI_007G070200	[BLASTED]	TraesCS5B01G484100.1	225	20	5.25e-81	60.25
hypotheticalprotein SORBI_007G070200	[BLASTED]	TraesCS5B01G484300.1	204	20	1.32e-121	65.43
hypotheticalprotein BRADI_1g03307	[BLASTED, MAPPED, ANNOTATED]	TraesCS5B01G505700.1	502	20	0	70.62	2	F:GO:0004842; P:GO:0031146	F:ubiquitin-protein transferase activity; P:SCF-dependent proteasomal ubiquitin-dependent protein catabolic process
hypotheticalprotein BRADI_1g03307	[BLASTED, MAPPED, ANNOTATED]	TraesCS5B01G505800.3	486	20	0	65.62	1	P:GO:0044267	P:cellular protein metabolic process
hypotheticalprotein BRADI_1g03307	[BLASTED, MAPPED]	TraesCS5B01G505900.1	452	20	3.96e-126	60.75	3	F:GO:0004842; P:GO:0016567; P:GO:0031146	F:ubiquitin-protein transferase activity; P:protein ubiquitination; P:SCF-dependent proteasomal ubiquitin-dependent protein catabolic process
hypotheticalprotein BRADI_1g03307	[BLASTED, MAPPED, ANNOTATED]	TraesCS5B01G506000.2	540	20	1.56e-149	66.51	1	P:GO:0044267	P:cellular protein metabolic process
hypotheticalprotein BRADI_1g03307	[BLASTED, MAPPED, ANNOTATED]	TraesCS5B01G506200.1	393	20	0	71.71	2	F:GO:0004842; P:GO:0031146	F:ubiquitin-protein transferase activity; P:SCF-dependent proteasomal ubiquitin-dependent protein catabolic process
hypotheticalprotein BRADI_1g03307	[BLASTED, MAPPED, ANNOTATED]	TraesCS5B01G506300.1	767	20	0	66.43	1	P:GO:0044267	P:cellular protein metabolic process
hypotheticalprotein BRADI_1g03307	[BLASTED, MAPPED, ANNOTATED]	TraesCS5B01G506400.1	548	20	1.21e-144	66.84	1	P:GO:0044267	P:cellular protein metabolic process
hypotheticalprotein BRADI_1g03307	[BLASTED, MAPPED, ANNOTATED]	TraesCS5B01G506700.1	454	20	8.12e-139	64.68	2	C:GO:0016020; P:GO:0044267	C:membrane; P:cellular protein metabolic process
hypotheticalprotein BRADI_1g03307	[BLASTED, MAPPED, ANNOTATED]	TraesCS5B01G506800.1	514	20	0	65.04	1	P:GO:0044267	P:cellular protein metabolic process
hypotheticalprotein BRADI_1g03307	[BLASTED, MAPPED, ANNOTATED]	TraesCS5B01G506900.1	440	20	3.27e-147	66.45	1	P:GO:0044267	P:cellular protein metabolic process
hypotheticalprotein SORBI_007G048900	[BLASTED, MAPPED]	TraesCS5B01G509800.1	466	20	2.17e-172	53.5	3	F:GO:0004842; P:GO:0016567; P:GO:0031146	F:ubiquitin-protein transferase activity; P:protein ubiquitination; P:SCF-dependent proteasomal ubiquitin-dependent protein catabolic process
hypotheticalprotein BRADI_1g03307	[BLASTED, MAPPED, ANNOTATED]	TraesCS5B01G510300.1	456	20	0	69.27	1	P:GO:0044267	P:cellular protein metabolic process
hypotheticalprotein BRADI_1g03307	[BLASTED, MAPPED, ANNOTATED]	TraesCS5B01G510400.1	197	20	8e-84	69.92	2	F:GO:0004842; P:GO:0031146	F:ubiquitin-protein transferase activity; P:SCF-dependent proteasomal ubiquitin-dependent protein catabolic process
F_boxlike protein	[BLASTED, MAPPED]	TraesCS5B01G515700.1	431	20	3.93e-77	50.76	2	C:GO:0016020; C:GO:0016021	C:membrane; C:integral component of membrane
hypotheticalprotein F775_15206	[BLASTED, MAPPED]	TraesCS5B01G522100.1	380	20	0	58.9	6	F:GO:0004842; C:GO:0016020; C:GO:0016021; P:GO:0016567; P:GO:0031146; F:GO:0043531	F:ubiquitin-protein transferase activity; C:membrane; C:integral component of membrane; P:protein ubiquitination; P:SCF-dependent proteasomal ubiquitin-dependent protein catabolic process; F:ADP binding
hypotheticalprotein F775_15206	[BLASTED, MAPPED]	TraesCS5B01G522200.1	380	20	6.37e-177	59.41	5	F:GO:0004842; C:GO:0016020; C:GO:0016021; P:GO:0016567; P:GO:0031146	F:ubiquitin-protein transferase activity; C:membrane; C:integral component of membrane; P:protein ubiquitination; P:SCF-dependent proteasomal ubiquitin-dependent protein catabolic process
hypotheticalprotein F775_06174	[BLASTED, MAPPED, ANNOTATED]	TraesCS5B01G522300.1	300	20	4.88e-113	60.36	1	C:GO:0016020	C:membrane
hypotheticalprotein BRADI_1g03307	[BLASTED, MAPPED]	TraesCS5B01G524800.1	404	20	2.45e-140	60.36	5	F:GO:0004842; C:GO:0016020; C:GO:0016021; P:GO:0016567; P:GO:0031146	F:ubiquitin-protein transferase activity; C:membrane; C:integral component of membrane; P:protein ubiquitination; P:SCF-dependent proteasomal ubiquitin-dependent protein catabolic process
hypotheticalprotein F775_06174	[BLASTED, MAPPED]	TraesCS5B01G525000.1	385	20	3.86e-134	57.98	2	C:GO:0016020; C:GO:0016021	C:membrane; C:integral component of membrane
hypotheticalprotein BRADI_1g02361	[BLASTED, MAPPED]	TraesCS5B01G525100.1	400	20	3.03e-137	58.82	5	F:GO:0004842; C:GO:0016020; C:GO:0016021; P:GO:0016567; P:GO:0031146	F:ubiquitin-protein transferase activity; C:membrane; C:integral component of membrane; P:protein ubiquitination; P:SCF-dependent proteasomal ubiquitin-dependent protein catabolic process
hypotheticalprotein F775_22850	[BLASTED, MAPPED]	TraesCS5B01G525700.1	393	20	0	68.65	2	C:GO:0016020; C:GO:0016021	C:membrane; C:integral component of membrane
hypotheticalprotein F775_02824	[BLASTED, MAPPED]	TraesCS5B01G530700.1	394	20	0	54.23	4	F:GO:0003824; F:GO:0004842; P:GO:0016567; P:GO:0031146	F:catalytic activity; F:ubiquitin-protein transferase activity; P:protein ubiquitination; P:SCF-dependent proteasomal ubiquitin-dependent protein catabolic process
hypotheticalprotein F775_00510	[BLASTED, MAPPED]	TraesCS5B01G534500.1	431	20	5.91e-63	49.87	3	F:GO:0004842; P:GO:0016567; P:GO:0031146	F:ubiquitin-protein transferase activity; P:protein ubiquitination; P:SCF-dependent proteasomal ubiquitin-dependent protein catabolic process
hypotheticalprotein BRADI_3g02247	[BLASTED]	TraesCS5B01G544300.1	385	20	2.21e-150	64.21
hypotheticalprotein F775_13514	[BLASTED]	TraesCS5B01G546600.1	476	20	0	70.87
unnamedprotein product	[BLASTED, MAPPED]	TraesCS5B01G554100.1	451	20	0	59.03	2	C:GO:0016020; C:GO:0016021	C:membrane; C:integral component of membrane
hypotheticalprotein BRADI_3g54590	[BLASTED, MAPPED]	TraesCS5B01G555200.1	564	20	0	63.56	2	C:GO:0016020; C:GO:0016021	C:membrane; C:integral component of membrane
hypotheticalprotein BRADI_3g54590	[BLASTED, MAPPED]	TraesCS5B01G555300.1	558	20	0	64.83	2	C:GO:0016020; C:GO:0016021	C:membrane; C:integral component of membrane
hypotheticalprotein BRADI_3g54590	[BLASTED, MAPPED]	TraesCS5B01G555400.1	654	20	0	62.7	2	C:GO:0016020; C:GO:0016021	C:membrane; C:integral component of membrane
hypotheticalprotein BRADI_3g54590	[BLASTED, MAPPED]	TraesCS5B01G555500.1	689	20	0	62.42	2	C:GO:0016020; C:GO:0016021	C:membrane; C:integral component of membrane
hypotheticalprotein BRADI_3g54590	[BLASTED, MAPPED]	TraesCS5B01G555600.1	442	20	0	65.35	2	C:GO:0016020; C:GO:0016021	C:membrane; C:integral component of membrane
hypotheticalprotein BRADI_3g54590	[BLASTED, MAPPED]	TraesCS5B01G555700.1	564	20	0	63.44	2	C:GO:0016020; C:GO:0016021	C:membrane; C:integral component of membrane
F_box protein At4g22280_like	[BLASTED]	TraesCS5D01G006900.1	239	20	5.08e-47	61.64
hypotheticalprotein BRADI_3g19800	[BLASTED]	TraesCS5D01G011700.1	329	20	1.6e-138	57.13
hypotheticalprotein SORBI_005G034200	[BLASTED, MAPPED, ANNOTATED]	TraesCS5D01G012700.1	237	20	1.99e-103	63.59	2	F:GO:0004842; P:GO:0031146	F:ubiquitin-protein transferase activity; P:SCF-dependent proteasomal ubiquitin-dependent protein catabolic process
hypotheticalprotein F775_42882	[BLASTED, MAPPED]	TraesCS5D01G022600.1	289	20	6.1e-94	67.13	5	F:GO:0004842; C:GO:0016020; C:GO:0016021; P:GO:0016567; P:GO:0031146	F:ubiquitin-protein transferase activity; C:membrane; C:integral component of membrane; P:protein ubiquitination; P:SCF-dependent proteasomal ubiquitin-dependent protein catabolic process
hypotheticalprotein BRADI_2g38850	[BLASTED]	TraesCS5D01G025400.1	617	20	0	76.04
hypotheticalprotein BRADI_2g38850	[BLASTED]	TraesCS5D01G028600.1	896	20	0	78.87
hypotheticalprotein BRADI_2g38850	[BLASTED]	TraesCS5D01G028900.1	778	20	0	73.48
putative F_box protein At2g02030	[BLASTED, MAPPED]	TraesCS5D01G030900.1	392	20	0	55.04	3	F:GO:0004842; P:GO:0016567; P:GO:0031146	F:ubiquitin-protein transferase activity; P:protein ubiquitination; P:SCF-dependent proteasomal ubiquitin-dependent protein catabolic process
unnamedprotein product	[BLASTED, MAPPED, ANNOTATED]	TraesCS5D01G035400.1	876	20	0	74.16	2	F:GO:0003676; P:GO:0015074	F:nucleic acid binding; P:DNA integration
unnamedprotein product	[BLASTED, MAPPED, ANNOTATED]	TraesCS5D01G035500.1	877	20	0	74.15	2	F:GO:0003676; P:GO:0015074	F:nucleic acid binding; P:DNA integration
hypotheticalprotein F775_02566	[BLASTED, MAPPED, ANNOTATED]	TraesCS5D01G037200.1	482	20	0	66.28	1	C:GO:0016021	C:integral component of membrane
hypotheticalprotein F775_11617	[BLASTED, MAPPED]	TraesCS5D01G038100.1	438	20	0	58.55	3	F:GO:0003677; C:GO:0016020; C:GO:0016021	F:DNA binding; C:membrane; C:integral component of membrane
hypotheticalprotein F775_02566	[BLASTED, MAPPED, ANNOTATED]	TraesCS5D01G049900.1	480	20	0	67.11	1	C:GO:0016021	C:integral component of membrane
unnamedprotein product	[BLASTED]	TraesCS5D01G057900.1	415	20	0	68.89
unnamedprotein product	[BLASTED]	TraesCS5D01G058300.1	413	20	0	69.09
hypotheticalprotein BRADI_1g03307	[BLASTED, MAPPED, ANNOTATED]	TraesCS5D01G062300.1	368	20	1.4e-178	69.31	1	P:GO:0044267	P:cellular protein metabolic process
hypotheticalprotein F775_14726	[BLASTED, MAPPED]	TraesCS5D01G064500.1	390	20	0	66.28	7	F:GO:0003676; F:GO:0004842; F:GO:0008270; C:GO:0016020; C:GO:0016021; P:GO:0016567; P:GO:0031146	F:nucleic acid binding; F:ubiquitin-protein transferase activity; F:zinc ion binding; C:membrane; C:integral component of membrane; P:protein ubiquitination; P:SCF-dependent proteasomal ubiquitin-dependent protein catabolic process
hypotheticalprotein SORBI_007G048900	[BLASTED, MAPPED]	TraesCS5D01G068600.1	373	20	0	55.34	3	F:GO:0004842; P:GO:0016567; P:GO:0031146	F:ubiquitin-protein transferase activity; P:protein ubiquitination; P:SCF-dependent proteasomal ubiquitin-dependent protein catabolic process
hypotheticalprotein BRADI_1g14250	[BLASTED]	TraesCS5D01G069500.1	597	20	0	79.18
unnamedprotein product	[BLASTED, MAPPED]	TraesCS5D01G072800.1	492	20	0	59.9	3	F:GO:0004842; P:GO:0016567; P:GO:0031146	F:ubiquitin-protein transferase activity; P:protein ubiquitination; P:SCF-dependent proteasomal ubiquitin-dependent protein catabolic process
unnamedprotein product	[BLASTED, MAPPED]	TraesCS5D01G072900.1	481	20	0	62.92	3	F:GO:0004842; P:GO:0016567; P:GO:0031146	F:ubiquitin-protein transferase activity; P:protein ubiquitination; P:SCF-dependent proteasomal ubiquitin-dependent protein catabolic process
F_box/kelch_repeat protein At3g23880_like	[BLASTED, MAPPED]	TraesCS5D01G086100.1	425	20	0	58.11	3	F:GO:0004842; P:GO:0016567; P:GO:0031146	F:ubiquitin-protein transferase activity; P:protein ubiquitination; P:SCF-dependent proteasomal ubiquitin-dependent protein catabolic process
hypotheticalprotein F775_16378	[BLASTED, MAPPED]	TraesCS5D01G086600.1	388	20	7.32e-156	59.53	5	F:GO:0004842; C:GO:0016020; C:GO:0016021; P:GO:0016567; P:GO:0031146	F:ubiquitin-protein transferase activity; C:membrane; C:integral component of membrane; P:protein ubiquitination; P:SCF-dependent proteasomal ubiquitin-dependent protein catabolic process
putative F_box/LRR_repeat protein 23	[BLASTED]	TraesCS5D01G088900.1	307	20	0	70.08
unnamedprotein product	[BLASTED, MAPPED]	TraesCS5D01G092100.1	321	20	1.42e-159	57.9	3	F:GO:0004842; P:GO:0016567; P:GO:0031146	F:ubiquitin-protein transferase activity; P:protein ubiquitination; P:SCF-dependent proteasomal ubiquitin-dependent protein catabolic process
F_box only protein 13_like	[BLASTED, MAPPED, ANNOTATED]	TraesCS5D01G106500.1	451	20	0	67.12	1	P:GO:0044267	P:cellular protein metabolic process
hypotheticalprotein BRADI_2g24110	[BLASTED, MAPPED, ANNOTATED]	TraesCS5D01G132000.1	440	20	0	86.66	3	C:GO:0005929; F:GO:0035091; P:GO:0061512	C:cilium; F:phosphatidylinositol binding; P:protein localization to cilium
hypotheticalprotein BRADI_4g08400	[BLASTED]	TraesCS5D01G166300.1	528	20	0	77.12
F_box protein At1g78280	[BLASTED, MAPPED, ANNOTATED]	TraesCS5D01G170800.2	943	20	0	75.06	1	C:GO:0005829	C:cytosol
hypotheticalprotein F775_19448	[BLASTED]	TraesCS5D01G174900.1	432	20	0	76.18
hypotheticalprotein BRADI_4g08900	[BLASTED]	TraesCS5D01G175300.1	418	20	0	75.76
hypotheticalprotein BRADI_4g08900	[BLASTED]	TraesCS5D01G175500.1	361	20	7.58e-161	70.08
F_box/SPRY domain_containing protein 1_like	[BLASTED, MAPPED, ANNOTATED]	TraesCS5D01G196000.1	96	10	7.12e-63	87.44	2	C:GO:0000151; P:GO:0043161	C:ubiquitin ligase complex; P:proteasome-mediated ubiquitin-dependent protein catabolic process
putative F_box protein At2g02030	[BLASTED]	TraesCS5D01G202600.1	379	20	0	69.48
hypotheticalprotein F775_21514	[BLASTED]	TraesCS5D01G206800.1	367	20	0	68.49
hypotheticalprotein SETIT_016985mg	[BLASTED, MAPPED, ANNOTATED]	TraesCS5D01G233500.1	616	20	0	53.33	2	F:GO:0016491; P:GO:0055114	F:oxidoreductase activity; P:oxidation-reduction process
F_box protein At1g10780_like	[BLASTED]	TraesCS5D01G243500.1	419	20	0	84.14
hypotheticalprotein BRADI_2g13500	[BLASTED, MAPPED, ANNOTATED]	TraesCS5D01G260100.1	404	20	0	58.98	3	F:GO:0004842; P:GO:0016567; P:GO:0031146	F:ubiquitin-protein transferase activity; P:protein ubiquitination; P:SCF-dependent proteasomal ubiquitin-dependent protein catabolic process
hypotheticalprotein BRADI_4g33144	[BLASTED]	TraesCS5D01G261400.1	442	20	0	64.18
F_box protein CPR30_like isoform X1	[BLASTED]	TraesCS5D01G261500.1	557	20	0	75.65
hypotheticalprotein BRADI_4g33137	[BLASTED]	TraesCS5D01G261600.4	589	20	0	80.23
F_box protein CPR30_like isoform X1	[BLASTED]	TraesCS5D01G261700.1	543	20	0	79.3
hypotheticalprotein BRADI_4g33144	[BLASTED]	TraesCS5D01G261900.3	554	20	0	76.72
hypotheticalprotein BRADI_4g33144	[BLASTED]	TraesCS5D01G262000.1	416	20	0	82.34
hypotheticalprotein BRADI_4g33144	[BLASTED]	TraesCS5D01G262100.2	562	20	0	76.12
hypotheticalprotein BRADI_4g33144	[BLASTED]	TraesCS5D01G262200.1	463	20	0	72.78
hypotheticalprotein BRADI_4g33144	[BLASTED]	TraesCS5D01G262300.1	534	20	0	66.76
hypotheticalprotein BRADI_3g38590	[BLASTED]	TraesCS5D01G268300.1	505	20	0	71.12
hypotheticalprotein BRADI_3g38590	[BLASTED]	TraesCS5D01G271700.1	515	20	0	69.91
hypotheticalprotein BRADI_4g34140	[BLASTED]	TraesCS5D01G282600.1	244	14	1.05e-167	91.78
hypotheticalprotein F775_00914	[BLASTED]	TraesCS5D01G282900.1	515	20	0	69.53
hypotheticalprotein BRADI_4g34207	[BLASTED]	TraesCS5D01G284400.1	423	20	0	71.07
hypotheticalprotein F775_01862	[BLASTED]	TraesCS5D01G287500.1	519	20	0	66.95
hypotheticalprotein BRADI_4g34207	[BLASTED]	TraesCS5D01G287900.1	518	20	0	66.21
putative F_box/LRR_repeat protein 23	[BLASTED]	TraesCS5D01G292400.1	345	20	0	64.3
hypotheticalprotein SORBI_005G034200	[BLASTED, MAPPED, ANNOTATED]	TraesCS5D01G292600.1	427	20	0	66.11	1	P:GO:0044267	P:cellular protein metabolic process
hypotheticalprotein SORBI_010G264900	[BLASTED]	TraesCS5D01G298100.1	561	20	0	67.36
hypotheticalprotein BRADI_2g01207	[BLASTED, MAPPED]	TraesCS5D01G302500.1	276	20	0	65.04	5	F:GO:0003676; F:GO:0004842; F:GO:0008270; P:GO:0016567; P:GO:0031146	F:nucleic acid binding; F:ubiquitin-protein transferase activity; F:zinc ion binding; P:protein ubiquitination; P:SCF-dependent proteasomal ubiquitin-dependent protein catabolic process
F_box protein CPR30_like isoform X1	[BLASTED]	TraesCS5D01G310700.1	418	20	1.69e-71	46.1
hypotheticalprotein F775_22131	[BLASTED, MAPPED]	TraesCS5D01G316500.1	374	20	0	60.88	4	F:GO:0003824; F:GO:0004842; P:GO:0016567; P:GO:0031146	F:catalytic activity; F:ubiquitin-protein transferase activity; P:protein ubiquitination; P:SCF-dependent proteasomal ubiquitin-dependent protein catabolic process
hypotheticalprotein F775_22769	[BLASTED]	TraesCS5D01G316600.1	371	20	1.11e-172	62.46
unnamedprotein product	[BLASTED, MAPPED, ANNOTATED]	TraesCS5D01G332500.1	421	20	0	63.24	4	P:GO:0006855; F:GO:0015238; F:GO:0015297; C:GO:0016021	P:drug transmembrane transport; F:drug transmembrane transporter activity; F:antiporter activity; C:integral component of membrane
unnamedprotein product	[BLASTED, MAPPED, ANNOTATED]	TraesCS5D01G332600.1	411	20	0	63.4	4	P:GO:0006855; F:GO:0015238; F:GO:0015297; C:GO:0016021	P:drug transmembrane transport; F:drug transmembrane transporter activity; F:antiporter activity; C:integral component of membrane
unnamedprotein product	[BLASTED, MAPPED, ANNOTATED]	TraesCS5D01G332700.1	424	20	0	62.8	4	P:GO:0006855; F:GO:0015238; F:GO:0015297; C:GO:0016021	P:drug transmembrane transport; F:drug transmembrane transporter activity; F:antiporter activity; C:integral component of membrane
unnamedprotein product	[BLASTED, MAPPED, ANNOTATED]	TraesCS5D01G332800.1	261	20	1.24e-119	64.69	3	C:GO:0016020; F:GO:0022857; P:GO:0055085	C:membrane; F:transmembrane transporter activity; P:transmembrane transport
unnamedprotein product	[BLASTED, MAPPED, ANNOTATED]	TraesCS5D01G332900.1	399	20	8.86e-178	57.85	3	C:GO:0016020; F:GO:0022857; P:GO:0055085	C:membrane; F:transmembrane transporter activity; P:transmembrane transport
unnamedprotein product	[BLASTED, MAPPED, ANNOTATED]	TraesCS5D01G333000.1	422	20	0	64.52	4	P:GO:0006855; F:GO:0015238; F:GO:0015297; C:GO:0016021	P:drug transmembrane transport; F:drug transmembrane transporter activity; F:antiporter activity; C:integral component of membrane
unnamedprotein product	[BLASTED, MAPPED, ANNOTATED]	TraesCS5D01G340800.1	320	20	4.12e-167	64.31	1	P:GO:0044267	P:cellular protein metabolic process
hypotheticalprotein F775_19138	[BLASTED, MAPPED]	TraesCS5D01G343600.1	319	20	0	64.39	3	F:GO:0004842; P:GO:0016567; P:GO:0031146	F:ubiquitin-protein transferase activity; P:protein ubiquitination; P:SCF-dependent proteasomal ubiquitin-dependent protein catabolic process
hypotheticalprotein F775_11039	[BLASTED, MAPPED]	TraesCS5D01G356400.1	491	20	0	70.68	3	F:GO:0008168; F:GO:0016740; P:GO:0032259	F:methyltransferase activity; F:transferase activity; P:methylation
hypotheticalprotein SORBIDRAFT_02g009190	[BLASTED]	TraesCS5D01G361300.1	292	20	2.85e-70	58.05
hypotheticalprotein SORBIDRAFT_02g009190	[BLASTED]	TraesCS5D01G362700.1	473	20	4.99e-148	61.69
hypotheticalprotein BRADI_1g66172	[BLASTED]	TraesCS5D01G362800.1	118	20	8.18e-27	63.88
hypotheticalprotein SORBI_004G116400	[BLASTED, MAPPED, ANNOTATED]	TraesCS5D01G363900.1	581	20	0	58.71	3	F:GO:0004842; P:GO:0016567; C:GO:0031463	F:ubiquitin-protein transferase activity; P:protein ubiquitination; C:Cul3-RING ubiquitin ligase complex
hypotheticalprotein F775_22113	[BLASTED]	TraesCS5D01G379400.1	414	20	6.87e-179	54.19
putative F_box/LRR_repeat protein 23	[BLASTED, MAPPED]	TraesCS5D01G386700.1	293	20	9.24e-142	58.19	2	C:GO:0016020; C:GO:0016021	C:membrane; C:integral component of membrane
hypotheticalprotein SORBI_005G034200	[BLASTED, MAPPED]	TraesCS5D01G398600.1	442	20	0	59.97	3	F:GO:0004842; P:GO:0016567; P:GO:0031146	F:ubiquitin-protein transferase activity; P:protein ubiquitination; P:SCF-dependent proteasomal ubiquitin-dependent protein catabolic process
unnamedprotein product	[BLASTED]	TraesCS5D01G425300.1	403	20	0	61.82
hypotheticalprotein F775_23154	[BLASTED, MAPPED]	TraesCS5D01G445300.1	454	20	8.26e-100	53.76	3	F:GO:0004842; P:GO:0016567; P:GO:0031146	F:ubiquitin-protein transferase activity; P:protein ubiquitination; P:SCF-dependent proteasomal ubiquitin-dependent protein catabolic process
unnamedprotein product	[BLASTED]	TraesCS5D01G448300.1	390	20	0	65.84
hypotheticalprotein F775_03677	[BLASTED, MAPPED, ANNOTATED]	TraesCS5D01G461300.1	410	20	0	66.11	1	P:GO:0044267	P:cellular protein metabolic process
hypotheticalprotein BRADI_4g20665	[BLASTED, MAPPED, ANNOTATED]	TraesCS5D01G468500.1	282	20	1.1e-169	50.53	1	C:GO:0016021	C:integral component of membrane
hypotheticalprotein F775_25437	[BLASTED, MAPPED]	TraesCS5D01G469200.1	381	20	0	59.75	3	F:GO:0004842; P:GO:0016567; P:GO:0031146	F:ubiquitin-protein transferase activity; P:protein ubiquitination; P:SCF-dependent proteasomal ubiquitin-dependent protein catabolic process
hypotheticalprotein F775_25437	[BLASTED, MAPPED]	TraesCS5D01G469500.1	416	20	0	59.77	3	F:GO:0004842; P:GO:0016567; P:GO:0031146	F:ubiquitin-protein transferase activity; P:protein ubiquitination; P:SCF-dependent proteasomal ubiquitin-dependent protein catabolic process
hypotheticalprotein F775_16373	[BLASTED, MAPPED]	TraesCS5D01G469900.1	382	20	0	61.8	3	F:GO:0004842; P:GO:0016567; P:GO:0031146	F:ubiquitin-protein transferase activity; P:protein ubiquitination; P:SCF-dependent proteasomal ubiquitin-dependent protein catabolic process
hypotheticalprotein SORBI_007G070200	[BLASTED, MAPPED]	TraesCS5D01G484100.1	372	20	1.85e-68	66.95	2	F:GO:0016874; F:GO:0046982	F:ligase activity; F:protein heterodimerization activity
hypotheticalprotein SORBI_007G070200	[BLASTED]	TraesCS5D01G484300.1	204	20	4.87e-144	67.14
F_box protein At3g07870_like	[BLASTED]	TraesCS5D01G485600.1	376	20	0	49.72
hypotheticalprotein BRADI_1g03307	[BLASTED, MAPPED, ANNOTATED]	TraesCS5D01G506600.1	396	20	0	72.95	2	F:GO:0004842; P:GO:0031146	F:ubiquitin-protein transferase activity; P:SCF-dependent proteasomal ubiquitin-dependent protein catabolic process
hypotheticalprotein BRADI_1g03307	[BLASTED, MAPPED, ANNOTATED]	TraesCS5D01G506700.2	746	20	0	66.87	1	P:GO:0044267	P:cellular protein metabolic process
hypotheticalprotein SORBI_007G048900	[BLASTED, MAPPED]	TraesCS5D01G509900.1	461	20	1.08e-170	53.94	3	F:GO:0004842; P:GO:0016567; P:GO:0031146	F:ubiquitin-protein transferase activity; P:protein ubiquitination; P:SCF-dependent proteasomal ubiquitin-dependent protein catabolic process
hypotheticalprotein F775_15206	[BLASTED, MAPPED]	TraesCS5D01G521000.1	380	20	0	60.3	6	F:GO:0004842; C:GO:0016020; C:GO:0016021; P:GO:0016567; P:GO:0031146; F:GO:0043531	F:ubiquitin-protein transferase activity; C:membrane; C:integral component of membrane; P:protein ubiquitination; P:SCF-dependent proteasomal ubiquitin-dependent protein catabolic process; F:ADP binding
hypotheticalprotein F775_27380	[BLASTED]	TraesCS5D01G521400.1	462	20	0	68.82
hypotheticalprotein BRADI_1g02361	[BLASTED, MAPPED]	TraesCS5D01G523800.1	384	20	1.78e-139	58.42	5	F:GO:0004842; C:GO:0016020; C:GO:0016021; P:GO:0016567; P:GO:0031146	F:ubiquitin-protein transferase activity; C:membrane; C:integral component of membrane; P:protein ubiquitination; P:SCF-dependent proteasomal ubiquitin-dependent protein catabolic process
hypotheticalprotein F775_06174	[BLASTED, MAPPED]	TraesCS5D01G524900.1	355	20	1.09e-110	59.01	2	C:GO:0016020; C:GO:0016021	C:membrane; C:integral component of membrane
hypotheticalprotein F775_13514	[BLASTED]	TraesCS5D01G540200.1	463	20	0	73.25
hypotheticalprotein TRIUR3_24912	[BLASTED, MAPPED]	TraesCS5D01G540400.1	387	20	0	64.08	2	C:GO:0016020; C:GO:0016021	C:membrane; C:integral component of membrane
hypotheticalprotein F775_07744	[BLASTED, MAPPED, ANNOTATED]	TraesCS5D01G541300.2	400	20	0	69.66	1	C:GO:0016020	C:membrane
hypotheticalprotein F775_20126	[BLASTED, MAPPED]	TraesCS5D01G541700.1	444	20	0	70.19	2	C:GO:0016020; C:GO:0016021	C:membrane; C:integral component of membrane
putative F_box/FBD/LRR_repeat protein At1g78760 isoform X2	[BLASTED, MAPPED]	TraesCS5D01G543200.1	380	20	0	56.71	4	F:GO:0004129; C:GO:0005740; P:GO:0022900; P:GO:1902600	F:cytochrome-c oxidase activity; C:mitochondrial envelope; P:electron transport chain; P:proton transmembrane transport
hypotheticalprotein BRADI_3g02247	[BLASTED]	TraesCS5D01G543700.1	391	20	0	64.72
unnamedprotein product	[BLASTED, MAPPED, ANNOTATED]	TraesCS5D01G552600.1	615	20	0	60.77	1	C:GO:0016021	C:integral component of membrane
unnamedprotein product	[BLASTED, MAPPED]	TraesCS5D01G554700.1	397	20	0	57.62	2	C:GO:0016020; C:GO:0016021	C:membrane; C:integral component of membrane
unnamedprotein product	[BLASTED]	TraesCS5D01G566400.1	734	20	0	58.57
hypotheticalprotein F775_05003	[BLASTED, MAPPED, ANNOTATED]	TraesCS6A01G003900.1	311	20	4.16e-91	67.72	2	F:GO:0004842; P:GO:0031146	F:ubiquitin-protein transferase activity; P:SCF-dependent proteasomal ubiquitin-dependent protein catabolic process
hypotheticalprotein F775_06099	[BLASTED, MAPPED]	TraesCS6A01G004200.1	429	20	0	61.23	3	F:GO:0004842; P:GO:0016567; P:GO:0031146	F:ubiquitin-protein transferase activity; P:protein ubiquitination; P:SCF-dependent proteasomal ubiquitin-dependent protein catabolic process
hypotheticalprotein F775_00021	[BLASTED, MAPPED]	TraesCS6A01G007500.1	453	20	0	70.12	7	F:GO:0003676; F:GO:0004842; F:GO:0008270; C:GO:0016020; C:GO:0016021; P:GO:0016567; P:GO:0031146	F:nucleic acid binding; F:ubiquitin-protein transferase activity; F:zinc ion binding; C:membrane; C:integral component of membrane; P:protein ubiquitination; P:SCF-dependent proteasomal ubiquitin-dependent protein catabolic process
hypotheticalprotein F775_00340	[BLASTED, MAPPED]	TraesCS6A01G008200.1	390	20	3.7e-130	64.99	4	F:GO:0003676; F:GO:0008270; C:GO:0016020; C:GO:0016021	F:nucleic acid binding; F:zinc ion binding; C:membrane; C:integral component of membrane
hypotheticalprotein SORBI_005G034200	[BLASTED, MAPPED, ANNOTATED]	TraesCS6A01G010000.1	544	20	0	59.38	3	F:GO:0003677; C:GO:0005634; P:GO:0006355	F:DNA binding; C:nucleus; P:regulation of transcription, DNA-templated
hypotheticalprotein TRIUR3_13201	[BLASTED, MAPPED]	TraesCS6A01G015700.1	416	20	0	62.3	2	C:GO:0016020; C:GO:0016021	C:membrane; C:integral component of membrane
hypotheticalprotein BRADI_1g58456	[BLASTED, MAPPED]	TraesCS6A01G017200.1	367	20	2.49e-160	49.47	6	F:GO:0004842; P:GO:0006355; C:GO:0016020; C:GO:0016021; P:GO:0016567; P:GO:0031146	F:ubiquitin-protein transferase activity; P:regulation of transcription, DNA-templated; C:membrane; C:integral component of membrane; P:protein ubiquitination; P:SCF-dependent proteasomal ubiquitin-dependent protein catabolic process
unnamedprotein product	[BLASTED, MAPPED]	TraesCS6A01G024800.1	401	20	0	52.51	12	C:GO:0000139; F:GO:0004190; C:GO:0005783; C:GO:0005789; C:GO:0005794; P:GO:0006508; P:GO:0007219; F:GO:0008233; C:GO:0016020; C:GO:0016021; P:GO:0016485; F:GO:0016787	C:Golgi membrane; F:aspartic-type endopeptidase activity; C:endoplasmic reticulum; C:endoplasmic reticulum membrane; C:Golgi apparatus; P:proteolysis; P:Notch signaling pathway; F:peptidase activity; C:membrane; C:integral component of membrane; P:protein processing; F:hydrolase activity
hypotheticalprotein SORBI_005G034200	[BLASTED, MAPPED]	TraesCS6A01G026000.1	293	20	1.02e-97	58.83	3	F:GO:0004842; P:GO:0016567; P:GO:0031146	F:ubiquitin-protein transferase activity; P:protein ubiquitination; P:SCF-dependent proteasomal ubiquitin-dependent protein catabolic process
hypotheticalprotein F775_05600	[BLASTED, MAPPED, ANNOTATED]	TraesCS6A01G033900.1	485	20	0	68.16	1	C:GO:0016021	C:integral component of membrane
hypotheticalprotein F775_18649	[BLASTED, MAPPED]	TraesCS6A01G037100.2	423	20	0	58.13	7	F:GO:0003676; F:GO:0004842; F:GO:0008270; C:GO:0016020; C:GO:0016021; P:GO:0016567; P:GO:0031146	F:nucleic acid binding; F:ubiquitin-protein transferase activity; F:zinc ion binding; C:membrane; C:integral component of membrane; P:protein ubiquitination; P:SCF-dependent proteasomal ubiquitin-dependent protein catabolic process
hypotheticalprotein BRADI_3g01360	[BLASTED, MAPPED, ANNOTATED]	TraesCS6A01G037900.1	364	20	0	87.08	1	P:GO:0009409	P:response to cold
putative F_box/LRR_repeat protein 23	[BLASTED]	TraesCS6A01G051000.1	373	20	0	60.21
hypotheticalprotein BRADI_3g02247	[BLASTED]	TraesCS6A01G054100.1	335	20	6.87e-161	66.96
hypotheticalprotein BRADI_3g02247	[BLASTED]	TraesCS6A01G054300.1	655	20	0	65.99
hypotheticalprotein BRADI_3g02247	[BLASTED]	TraesCS6A01G056000.1	369	20	1.46e-119	64.73
F_box protein At5g49610_like	[BLASTED, MAPPED]	TraesCS6A01G056700.1	392	20	0	61.87	5	F:GO:0003677; F:GO:0004842; P:GO:0016567; P:GO:0031146; F:GO:0043531	F:DNA binding; F:ubiquitin-protein transferase activity; P:protein ubiquitination; P:SCF-dependent proteasomal ubiquitin-dependent protein catabolic process; F:ADP binding
hypotheticalprotein BRADI_3g02247	[BLASTED]	TraesCS6A01G057000.1	299	20	1.39e-99	55.78
hypotheticalprotein BRADI_3g02247	[BLASTED]	TraesCS6A01G057100.1	310	20	1.73e-118	66.55
hypotheticalprotein BRADI_3g02247	[BLASTED]	TraesCS6A01G057200.1	415	20	2.22e-116	65.15
hypotheticalprotein BRADI_3g02247	[BLASTED]	TraesCS6A01G057600.1	382	20	0	66.13
hypotheticalprotein BRADI_3g02247	[BLASTED, MAPPED, ANNOTATED]	TraesCS6A01G057800.1	375	20	2.91e-151	67.19	1	C:GO:0016021	C:integral component of membrane
hypotheticalprotein BRADI_3g02247	[BLASTED]	TraesCS6A01G058900.1	385	20	0	68.51
hypotheticalprotein BRADI_3g02247	[BLASTED]	TraesCS6A01G062000.1	424	20	6.64e-154	66.92
hypotheticalprotein BRADI_3g02247	[BLASTED]	TraesCS6A01G062100.1	362	20	0	71.75
hypotheticalprotein BRADI_3g02247	[BLASTED]	TraesCS6A01G062200.1	400	20	0	70.03
hypotheticalprotein BRADI_3g02247	[BLASTED, MAPPED, ANNOTATED]	TraesCS6A01G062500.1	388	20	0	68.87	1	C:GO:0016021	C:integral component of membrane
hypotheticalprotein BRADI_3g02247	[BLASTED]	TraesCS6A01G063600.1	444	20	1.33e-134	62.95
hypotheticalprotein BRADI_3g02247	[BLASTED]	TraesCS6A01G063700.1	400	20	1.35e-149	65.74
hypotheticalprotein BRADI_3g02247	[BLASTED]	TraesCS6A01G064000.1	400	20	0	72.61
hypotheticalprotein BRADI_3g02247	[BLASTED]	TraesCS6A01G073200.1	390	20	1.35e-138	65
hypotheticalprotein BRADI_3g02247	[BLASTED]	TraesCS6A01G073500.1	400	20	6.8e-157	68.55
hypotheticalprotein BRADI_3g02247	[BLASTED]	TraesCS6A01G075800.1	376	20	0	70.22
hypotheticalprotein BRADI_3g02247	[BLASTED]	TraesCS6A01G076400.2	396	20	1.08e-161	67.57
hypotheticalprotein F775_19295	[BLASTED, MAPPED, ANNOTATED]	TraesCS6A01G077100.1	393	20	0	71.63	2	P:GO:0006952; P:GO:0044267	P:defense response; P:cellular protein metabolic process
hypotheticalprotein BRADI_3g02247	[BLASTED]	TraesCS6A01G077200.1	188	20	2.24e-108	68.64
hypotheticalprotein F775_20056	[BLASTED]	TraesCS6A01G077600.1	300	20	0	72.54
hypotheticalprotein F775_20056	[BLASTED]	TraesCS6A01G077700.1	448	20	0	73.1
hypotheticalprotein SORBI_002G021600	[BLASTED, MAPPED, ANNOTATED]	TraesCS6A01G083500.1	397	20	0	73.68	3	F:GO:0004842; C:GO:0016021; P:GO:0031146	F:ubiquitin-protein transferase activity; C:integral component of membrane; P:SCF-dependent proteasomal ubiquitin-dependent protein catabolic process
hypotheticalprotein SORBI_002G021600	[BLASTED, MAPPED, ANNOTATED]	TraesCS6A01G083600.1	396	20	0	72.26	3	F:GO:0004842; C:GO:0016021; P:GO:0031146	F:ubiquitin-protein transferase activity; C:integral component of membrane; P:SCF-dependent proteasomal ubiquitin-dependent protein catabolic process
putative F_box/LRR_repeat protein 23	[BLASTED]	TraesCS6A01G089600.1	342	20	3.9e-108	58.17
putative F_box/LRR_repeat protein 23	[BLASTED]	TraesCS6A01G090000.1	354	20	0	59.31
hypotheticalprotein BRADI_3g00670	[BLASTED, MAPPED, ANNOTATED]	TraesCS6A01G100400.1	436	20	0	66.99	1	C:GO:0016020	C:membrane
hypotheticalprotein SETIT_000092mg	[BLASTED, MAPPED, ANNOTATED]	TraesCS6A01G100500.1	820	20	0	81.35	1	P:GO:0006355	P:regulation of transcription, DNA-templated
ribosomalRNA apurinic site specific lyase	[BLASTED, MAPPED]	TraesCS6A01G112300.1	509	20	0	69.08	1	F:GO:0016829	F:lyase activity
hypotheticalprotein BRADI_2g42637	[BLASTED]	TraesCS6A01G113500.1	601	20	0	71.89
F_box/FBD/LRR_repeat protein At1g13570_like	[BLASTED]	TraesCS6A01G113600.1	588	20	0	73.2
F_box/FBD/LRR_repeat protein At1g13570_like	[BLASTED]	TraesCS6A01G113700.1	601	20	0	72.99
F_box/LRR_repeat protein At3g59190_like	[BLASTED]	TraesCS6A01G114700.1	524	20	0	64.37
hypotheticalprotein F775_23656	[BLASTED]	TraesCS6A01G119500.1	388	20	0	51.55
putativeLOV domain_containing protein	[BLASTED, MAPPED, ANNOTATED]	TraesCS6A01G121500.1	621	20	0	93.69	1	P:GO:0042752	P:regulation of circadian rhythm
hypotheticalprotein BRADI_2g42607	[BLASTED]	TraesCS6A01G134200.1	425	20	0	68.87
unnamedprotein product	[BLASTED, MAPPED, ANNOTATED]	TraesCS6A01G140700.1	430	20	0	66.43	1	F:GO:0016788	F:hydrolase activity, acting on ester bonds
F_box/FBD/LRR_repeat protein At1g13570_like	[BLASTED, MAPPED, ANNOTATED]	TraesCS6A01G145000.1	527	20	0	69.1	2	F:GO:0005488; F:GO:0016491	F:binding; F:oxidoreductase activity
hypotheticalprotein BRADI_3g56087	[BLASTED, MAPPED]	TraesCS6A01G146300.2	377	20	2.45e-172	67.92	3	F:GO:0008168; F:GO:0016740; P:GO:0032259	F:methyltransferase activity; F:transferase activity; P:methylation
hypotheticalprotein SORBI_001G014300	[BLASTED]	TraesCS6A01G157200.1	278	20	1.55e-162	61.59
putative F_box protein At2g02030	[BLASTED, MAPPED, ANNOTATED]	TraesCS6A01G162200.1	398	20	0	59.51	2	C:GO:0016020; C:GO:0044429	C:membrane; C:mitochondrial part
hypotheticalprotein BRADI_2g09930	[BLASTED]	TraesCS6A01G162800.1	491	20	0	66.95
F_box/kelch_repeat protein At1g55270_like	[BLASTED, MAPPED, ANNOTATED]	TraesCS6A01G175700.1	424	20	0	73.61	2	F:GO:0004842; C:GO:0031463	F:ubiquitin-protein transferase activity; C:Cul3-RING ubiquitin ligase complex
F_box/kelch_repeat protein At1g80440_like	[BLASTED, MAPPED, ANNOTATED]	TraesCS6A01G178900.1	373	20	1.99e-166	65.62	5	C:GO:0005737; C:GO:0019005; P:GO:0030162; F:GO:0031625; P:GO:0043161	C:cytoplasm; C:SCF ubiquitin ligase complex; P:regulation of proteolysis; F:ubiquitin protein ligase binding; P:proteasome-mediated ubiquitin-dependent protein catabolic process
F_box protein At5g49610_like	[BLASTED]	TraesCS6A01G233000.1	425	20	0	47.8
hypotheticalprotein F775_20497	[BLASTED, MAPPED]	TraesCS6A01G245700.1	420	20	0	64.69	2	C:GO:0016020; C:GO:0016021	C:membrane; C:integral component of membrane
F_box protein At5g51370_like	[BLASTED]	TraesCS6A01G249800.1	497	20	0	72.03
hypotheticalprotein BRADI_1g34820	[BLASTED, MAPPED]	TraesCS6A01G261600.1	150	20	9.62e-106	75.55	2	P:GO:0006511; P:GO:0016567	P:ubiquitin-dependent protein catabolic process; P:protein ubiquitination
hypotheticalprotein BRADI_2g24110	[BLASTED, MAPPED, ANNOTATED]	TraesCS6A01G272800.1	430	20	0	80.61	3	C:GO:0005929; F:GO:0035091; P:GO:0061512	C:cilium; F:phosphatidylinositol binding; P:protein localization to cilium
unnamedprotein product	[BLASTED, MAPPED, ANNOTATED]	TraesCS6A01G290400.1	471	20	0	68.08	4	F:GO:0004674; F:GO:0005524; P:GO:0006468; C:GO:0016021	F:protein serine/threonine kinase activity; F:ATP binding; P:protein phosphorylation; C:integral component of membrane	EC:2.7.11	Transferring phosphorus-containing groups
hypotheticalprotein BRADI_2g38850	[BLASTED, MAPPED]	TraesCS6A01G304200.1	387	20	0	72.9	2	F:GO:0005524; F:GO:0046872	F:ATP binding; F:metal ion binding
unnamedprotein product	[BLASTED]	TraesCS6A01G307000.1	254	20	1.65e-109	63.68
hypotheticalprotein SORBI_002G021600	[BLASTED, MAPPED, ANNOTATED]	TraesCS6A01G314800.1	386	20	0	75.43	2	F:GO:0004842; P:GO:0031146	F:ubiquitin-protein transferase activity; P:SCF-dependent proteasomal ubiquitin-dependent protein catabolic process
hypotheticalprotein BRADI_3g56050	[BLASTED, MAPPED]	TraesCS6A01G319400.1	471	20	0	72.68	3	F:GO:0008168; F:GO:0016740; P:GO:0032259	F:methyltransferase activity; F:transferase activity; P:methylation
hypotheticalprotein BRADI_3g56050	[BLASTED, MAPPED]	TraesCS6A01G340700.1	494	20	0	73.3	3	F:GO:0008168; F:GO:0016740; P:GO:0032259	F:methyltransferase activity; F:transferase activity; P:methylation
hypotheticalprotein F775_22734	[BLASTED, MAPPED]	TraesCS6A01G341000.1	287	20	6.59e-98	59.01	6	F:GO:0004842; C:GO:0016020; C:GO:0016021; P:GO:0016567; P:GO:0031146; F:GO:0043531	F:ubiquitin-protein transferase activity; C:membrane; C:integral component of membrane; P:protein ubiquitination; P:SCF-dependent proteasomal ubiquitin-dependent protein catabolic process; F:ADP binding
hypotheticalprotein F775_05834	[BLASTED]	TraesCS6A01G358200.1	510	20	0	78.81
hypotheticalprotein BRADI_4g13590	[BLASTED]	TraesCS6A01G358300.1	458	20	0	78.4
hypotheticalprotein BRADI_3g54590	[BLASTED, MAPPED, ANNOTATED]	TraesCS6A01G373100.1	538	20	0	68.3	1	C:GO:0016021	C:integral component of membrane
putative F_box protein PP2_B12	[BLASTED]	TraesCS6A01G383100.1	108	20	1.77e-32	74.52
hypotheticalprotein BRADI_3g55020	[BLASTED, MAPPED]	TraesCS6A01G384000.2	298	20	0	77.59	2	C:GO:0016020; C:GO:0016021	C:membrane; C:integral component of membrane
hypotheticalprotein F775_03329	[BLASTED]	TraesCS6A01G396600.1	776	20	0	73.79
hypotheticalprotein BRADI_3g56050	[BLASTED]	TraesCS6A01G396700.1	476	20	0	71.41
hypotheticalprotein BRADI_3g56050	[BLASTED]	TraesCS6A01G396900.1	474	20	0	71.59
hypotheticalprotein TRIUR3_07389	[BLASTED]	TraesCS6A01G397400.1	531	20	0	74.95
hypotheticalprotein F775_12161	[BLASTED, MAPPED, ANNOTATED]	TraesCS6A01G400400.1	520	20	0	73.84	3	F:GO:0008168; C:GO:0016021; P:GO:0032259	F:methyltransferase activity; C:integral component of membrane; P:methylation
unnamedprotein product	[BLASTED, MAPPED]	TraesCS6A01G401800.1	564	20	0	54.37	3	F:GO:0004842; P:GO:0016567; P:GO:0031146	F:ubiquitin-protein transferase activity; P:protein ubiquitination; P:SCF-dependent proteasomal ubiquitin-dependent protein catabolic process
unnamedprotein product	[BLASTED, MAPPED, ANNOTATED]	TraesCS6A01G405800.1	248	20	1.65e-145	88.13	3	P:GO:0000413; F:GO:0003755; P:GO:0006457	P:protein peptidyl-prolyl isomerization; F:peptidyl-prolyl cis-trans isomerase activity; P:protein folding	EC:5.2.1.8	Peptidylprolyl isomerase
hypotheticalprotein F775_31241	[BLASTED, MAPPED]	TraesCS6A01G406800.2	550	20	0	68.43	3	F:GO:0008168; F:GO:0016740; P:GO:0032259	F:methyltransferase activity; F:transferase activity; P:methylation
hypotheticalprotein F775_22764	[BLASTED, MAPPED, ANNOTATED]	TraesCS6A01G407000.1	496	20	0	78.83	3	F:GO:0008168; C:GO:0016021; P:GO:0032259	F:methyltransferase activity; C:integral component of membrane; P:methylation
hypotheticalprotein TRIUR3_14506	[BLASTED, MAPPED]	TraesCS6A01G407500.1	584	20	0	66.45	3	F:GO:0008168; F:GO:0016740; P:GO:0032259	F:methyltransferase activity; F:transferase activity; P:methylation
hypotheticalprotein TRIUR3_14505	[BLASTED, MAPPED]	TraesCS6A01G407600.1	530	20	0	69.93	3	F:GO:0008168; F:GO:0016740; P:GO:0032259	F:methyltransferase activity; F:transferase activity; P:methylation
hypotheticalprotein BRADI_3g56050	[BLASTED]	TraesCS6A01G407900.2	465	20	0	70.79
hypotheticalprotein BRADI_3g56050	[BLASTED, MAPPED]	TraesCS6A01G408000.1	373	20	0	71.83	3	F:GO:0008168; F:GO:0016740; P:GO:0032259	F:methyltransferase activity; F:transferase activity; P:methylation
hypotheticalprotein BRADI_3g56050	[BLASTED]	TraesCS6A01G408100.1	709	20	0	69.92
F_box protein At5g07610_like	[BLASTED]	TraesCS6A01G413900.1	371	20	6.25e-92	56.45
hypotheticalprotein F775_22044	[BLASTED]	TraesCS6B01G000800.1	451	20	5.34e-95	49.54
hypotheticalprotein F775_06099	[BLASTED, MAPPED]	TraesCS6B01G001000.1	429	20	0	61.41	3	F:GO:0004842; P:GO:0016567; P:GO:0031146	F:ubiquitin-protein transferase activity; P:protein ubiquitination; P:SCF-dependent proteasomal ubiquitin-dependent protein catabolic process
hypotheticalprotein F775_06099	[BLASTED, MAPPED]	TraesCS6B01G001100.1	219	20	5.56e-141	64.09	3	F:GO:0004842; P:GO:0016567; P:GO:0031146	F:ubiquitin-protein transferase activity; P:protein ubiquitination; P:SCF-dependent proteasomal ubiquitin-dependent protein catabolic process
hypotheticalprotein SORBI_005G034200	[BLASTED, MAPPED]	TraesCS6B01G006700.1	226	20	7.56e-73	59.1	3	F:GO:0004842; P:GO:0016567; P:GO:0031146	F:ubiquitin-protein transferase activity; P:protein ubiquitination; P:SCF-dependent proteasomal ubiquitin-dependent protein catabolic process
unnamedprotein product	[BLASTED, MAPPED]	TraesCS6B01G008000.1	437	20	2.07e-150	55.08	3	F:GO:0004842; P:GO:0016567; P:GO:0031146	F:ubiquitin-protein transferase activity; P:protein ubiquitination; P:SCF-dependent proteasomal ubiquitin-dependent protein catabolic process
hypotheticalprotein F775_06099	[BLASTED, MAPPED, ANNOTATED]	TraesCS6B01G009400.1	272	20	1.07e-176	64.2	1	P:GO:0044267	P:cellular protein metabolic process
hypotheticalprotein F775_06099	[BLASTED, MAPPED]	TraesCS6B01G009500.1	398	20	0	60.55	3	F:GO:0004842; P:GO:0016567; P:GO:0031146	F:ubiquitin-protein transferase activity; P:protein ubiquitination; P:SCF-dependent proteasomal ubiquitin-dependent protein catabolic process
hypotheticalprotein F775_22168	[BLASTED]	TraesCS6B01G009900.1	444	20	0	54.65
hypotheticalprotein F775_00021	[BLASTED, MAPPED]	TraesCS6B01G013700.9	477	20	0	71.3	7	F:GO:0003676; F:GO:0004842; F:GO:0008270; C:GO:0016020; C:GO:0016021; P:GO:0016567; P:GO:0031146	F:nucleic acid binding; F:ubiquitin-protein transferase activity; F:zinc ion binding; C:membrane; C:integral component of membrane; P:protein ubiquitination; P:SCF-dependent proteasomal ubiquitin-dependent protein catabolic process
hypotheticalprotein F775_12561	[BLASTED, MAPPED]	TraesCS6B01G014500.1	251	20	4.36e-155	62.71	5	F:GO:0003676; F:GO:0004842; F:GO:0008270; P:GO:0016567; P:GO:0031146	F:nucleic acid binding; F:ubiquitin-protein transferase activity; F:zinc ion binding; P:protein ubiquitination; P:SCF-dependent proteasomal ubiquitin-dependent protein catabolic process
unnamedprotein product	[BLASTED, MAPPED]	TraesCS6B01G014600.1	390	20	8.52e-160	55.75	3	F:GO:0004842; P:GO:0016567; P:GO:0031146	F:ubiquitin-protein transferase activity; P:protein ubiquitination; P:SCF-dependent proteasomal ubiquitin-dependent protein catabolic process
hypotheticalprotein F775_12561	[BLASTED, MAPPED]	TraesCS6B01G015500.1	375	20	0	60.58	5	F:GO:0003676; F:GO:0004842; F:GO:0008270; P:GO:0016567; P:GO:0031146	F:nucleic acid binding; F:ubiquitin-protein transferase activity; F:zinc ion binding; P:protein ubiquitination; P:SCF-dependent proteasomal ubiquitin-dependent protein catabolic process
hypotheticalprotein SORBI_005G154700	[BLASTED, MAPPED]	TraesCS6B01G016200.1	409	20	0	55.18	1	F:GO:0016788	F:hydrolase activity, acting on ester bonds
hypotheticalprotein TRIUR3_13201	[BLASTED, MAPPED]	TraesCS6B01G022100.1	416	20	0	61.41	2	C:GO:0016020; C:GO:0016021	C:membrane; C:integral component of membrane
hypotheticalprotein TRIUR3_13201	[BLASTED, MAPPED]	TraesCS6B01G022700.1	417	20	0	61.63	2	C:GO:0016020; C:GO:0016021	C:membrane; C:integral component of membrane
hypotheticalprotein SORBI_005G034200	[BLASTED, MAPPED]	TraesCS6B01G039600.1	448	20	9.53e-135	55.82	3	F:GO:0004842; P:GO:0016567; P:GO:0031146	F:ubiquitin-protein transferase activity; P:protein ubiquitination; P:SCF-dependent proteasomal ubiquitin-dependent protein catabolic process
hypotheticalprotein F775_22929	[BLASTED]	TraesCS6B01G042800.1	437	20	0	57.64
hypotheticalprotein SORBI_002G123900	[BLASTED, MAPPED, ANNOTATED]	TraesCS6B01G047500.1	295	20	7.65e-161	69.33	1	C:GO:0016021	C:integral component of membrane
hypotheticalprotein F775_18649	[BLASTED, MAPPED]	TraesCS6B01G051300.1	424	20	0	57.11	7	F:GO:0003676; F:GO:0004842; F:GO:0008270; C:GO:0016020; C:GO:0016021; P:GO:0016567; P:GO:0031146	F:nucleic acid binding; F:ubiquitin-protein transferase activity; F:zinc ion binding; C:membrane; C:integral component of membrane; P:protein ubiquitination; P:SCF-dependent proteasomal ubiquitin-dependent protein catabolic process
hypotheticalprotein BRADI_3g01360	[BLASTED, MAPPED, ANNOTATED]	TraesCS6B01G052900.2	383	20	0	86.29	1	P:GO:0009409	P:response to cold
hypotheticalprotein F775_16859	[BLASTED, MAPPED, ANNOTATED]	TraesCS6B01G054500.1	441	20	0	65.6	2	C:GO:0016020; P:GO:0044267	C:membrane; P:cellular protein metabolic process
hypotheticalprotein F775_21668	[BLASTED, MAPPED]	TraesCS6B01G055800.1	434	20	1.6e-144	60.39	3	F:GO:0004842; P:GO:0016567; P:GO:0031146	F:ubiquitin-protein transferase activity; P:protein ubiquitination; P:SCF-dependent proteasomal ubiquitin-dependent protein catabolic process
hypotheticalprotein SORBI_005G154500	[BLASTED, MAPPED]	TraesCS6B01G060400.1	380	20	0	57.51	1	F:GO:0016788	F:hydrolase activity, acting on ester bonds
hypotheticalprotein SORBI_005G077800	[BLASTED, MAPPED]	TraesCS6B01G060500.1	412	20	0	60.8	1	F:GO:0016788	F:hydrolase activity, acting on ester bonds
hypotheticalprotein SORBI_009G174600	[BLASTED, MAPPED]	TraesCS6B01G061200.1	410	20	0	61.83	1	F:GO:0016788	F:hydrolase activity, acting on ester bonds
hypotheticalprotein BRADI_3g02247	[BLASTED]	TraesCS6B01G067400.1	383	20	7.46e-133	62.5
putative F_box/LRR_repeat protein 23	[BLASTED, MAPPED]	TraesCS6B01G067700.1	269	20	1.12e-146	61.79	2	F:GO:0004252; P:GO:0006508	F:serine-type endopeptidase activity; P:proteolysis
hypotheticalprotein BRADI_3g02247	[BLASTED]	TraesCS6B01G072700.1	415	20	0	67.69
hypotheticalprotein BRADI_4g13590	[BLASTED]	TraesCS6B01G073800.1	549	20	0	75.35
hypotheticalprotein BRADI_3g02247	[BLASTED]	TraesCS6B01G074500.2	385	20	4.36e-134	65.69
hypotheticalprotein BRADI_3g02247	[BLASTED, MAPPED, ANNOTATED]	TraesCS6B01G074700.1	387	20	4.33e-145	65.41	1	C:GO:0016021	C:integral component of membrane
hypotheticalprotein BRADI_3g02247	[BLASTED]	TraesCS6B01G074900.1	382	20	0	67.03
hypotheticalprotein BRADI_3g02247	[BLASTED]	TraesCS6B01G075100.1	374	20	4.55e-117	65.36
hypotheticalprotein BRADI_3g02247	[BLASTED]	TraesCS6B01G075400.1	389	20	1.87e-161	66.68
hypotheticalprotein BRADI_3g02247	[BLASTED]	TraesCS6B01G075500.2	383	20	2.89e-156	64.33
F_box protein At5g49610_like	[BLASTED, MAPPED]	TraesCS6B01G076200.1	390	20	0	61.98	5	F:GO:0003677; F:GO:0004842; P:GO:0016567; P:GO:0031146; F:GO:0043531	F:DNA binding; F:ubiquitin-protein transferase activity; P:protein ubiquitination; P:SCF-dependent proteasomal ubiquitin-dependent protein catabolic process; F:ADP binding
hypotheticalprotein BRADI_3g02247	[BLASTED, MAPPED, ANNOTATED]	TraesCS6B01G076400.1	376	20	2.49e-156	66.08	1	F:GO:0043531	F:ADP binding
hypotheticalprotein BRADI_3g02247	[BLASTED, MAPPED, ANNOTATED]	TraesCS6B01G081000.1	357	20	2.08e-117	64.85	1	P:GO:0044267	P:cellular protein metabolic process
hypotheticalprotein BRADI_3g02247	[BLASTED]	TraesCS6B01G081200.1	390	20	1.34e-118	62.72
hypotheticalprotein BRADI_3g02247	[BLASTED]	TraesCS6B01G083300.1	390	20	3.3e-180	68.69
hypotheticalprotein BRADI_3g02247	[BLASTED]	TraesCS6B01G083400.1	398	20	0	71.19
hypotheticalprotein BRADI_3g02247	[BLASTED, MAPPED, ANNOTATED]	TraesCS6B01G083600.1	398	20	0	68.54	1	C:GO:0016021	C:integral component of membrane
hypotheticalprotein BRADI_3g02247	[BLASTED, MAPPED, ANNOTATED]	TraesCS6B01G083800.1	334	20	3.63e-133	59.47	1	C:GO:0016020	C:membrane
hypotheticalprotein BRADI_3g02247	[BLASTED]	TraesCS6B01G084600.1	383	20	1.47e-163	69.45
hypotheticalprotein BRADI_3g02247	[BLASTED]	TraesCS6B01G085200.1	400	20	4.42e-132	63.05
hypotheticalprotein BRADI_3g02247	[BLASTED]	TraesCS6B01G085300.2	400	20	1.01e-153	65.99
hypotheticalprotein BRADI_3g02247	[BLASTED]	TraesCS6B01G086000.1	406	20	0	71.25
hypotheticalprotein BRADI_3g02247	[BLASTED]	TraesCS6B01G087300.1	389	20	0	68.53
hypotheticalprotein SORBI_001G014300	[BLASTED]	TraesCS6B01G087400.1	405	20	2.87e-167	72.45
hypotheticalprotein BRADI_3g02247	[BLASTED]	TraesCS6B01G087500.1	396	20	0	68.44
hypotheticalprotein SORBI_001G014300	[BLASTED]	TraesCS6B01G087600.1	405	20	2.47e-166	72.28
hypotheticalprotein BRADI_3g02247	[BLASTED]	TraesCS6B01G087900.1	373	20	2.24e-137	64.63
hypotheticalprotein F775_03109	[BLASTED]	TraesCS6B01G089800.1	368	20	5.83e-171	57.17
hypotheticalprotein SORBI_009G174600	[BLASTED]	TraesCS6B01G094100.1	255	20	2.36e-105	68.32
hypotheticalprotein BRADI_3g02247	[BLASTED]	TraesCS6B01G098200.1	404	20	8.99e-146	65
hypotheticalprotein BRADI_3g02247	[BLASTED]	TraesCS6B01G099000.1	434	20	5.43e-144	64.65
hypotheticalprotein BRADI_3g02247	[BLASTED]	TraesCS6B01G100500.1	370	20	0	72.52
hypotheticalprotein BRADI_3g02247	[BLASTED]	TraesCS6B01G101100.1	344	20	0	73.13
hypotheticalprotein BRADI_3g02247	[BLASTED]	TraesCS6B01G101200.1	393	20	0	71.71
hypotheticalprotein BRADI_3g02247	[BLASTED]	TraesCS6B01G101600.1	405	20	1.72e-147	66.61
hypotheticalprotein F775_08467	[BLASTED, MAPPED, ANNOTATED]	TraesCS6B01G102400.1	407	20	0	67.37	1	P:GO:0044267	P:cellular protein metabolic process
hypotheticalprotein SORBI_005G034200	[BLASTED, MAPPED]	TraesCS6B01G102500.1	555	20	0	63.25	3	F:GO:0004842; P:GO:0016567; P:GO:0031146	F:ubiquitin-protein transferase activity; P:protein ubiquitination; P:SCF-dependent proteasomal ubiquitin-dependent protein catabolic process
hypotheticalprotein SORBI_005G034200	[BLASTED, MAPPED, ANNOTATED]	TraesCS6B01G102600.1	304	20	3.43e-124	65.2	3	P:GO:0006807; P:GO:0044238; P:GO:0044260	P:nitrogen compound metabolic process; P:primary metabolic process; P:cellular macromolecule metabolic process
hypotheticalprotein SORBI_005G034200	[BLASTED, MAPPED, ANNOTATED]	TraesCS6B01G102800.1	414	20	0	64	3	P:GO:0006807; P:GO:0044238; P:GO:0044260	P:nitrogen compound metabolic process; P:primary metabolic process; P:cellular macromolecule metabolic process
hypotheticalprotein F775_19295	[BLASTED, MAPPED, ANNOTATED]	TraesCS6B01G103100.1	393	20	0	71.59	2	P:GO:0006952; P:GO:0044267	P:defense response; P:cellular protein metabolic process
hypotheticalprotein BRADI_3g02247	[BLASTED, MAPPED, ANNOTATED]	TraesCS6B01G103400.1	316	20	2.69e-177	67.7	1	P:GO:0044267	P:cellular protein metabolic process
hypotheticalprotein BRADI_3g02247	[BLASTED]	TraesCS6B01G103600.1	396	20	0	70.04
hypotheticalprotein BRADI_3g02247	[BLASTED]	TraesCS6B01G103700.1	420	20	0	70.18
putative F_box/LRR_repeat protein 23	[BLASTED]	TraesCS6B01G112000.1	346	20	3.77e-100	57.79
putative F_box/LRR_repeat protein 23	[BLASTED]	TraesCS6B01G112100.1	351	20	0	58.48
hypotheticalprotein F775_18176	[BLASTED]	TraesCS6B01G112600.1	500	20	0	79.75
hypotheticalprotein F775_09686	[BLASTED, MAPPED, ANNOTATED]	TraesCS6B01G114500.1	432	20	0	66.32	6	C:GO:0000139; F:GO:0004190; C:GO:0005789; P:GO:0007219; C:GO:0016021; P:GO:0016485	C:Golgi membrane; F:aspartic-type endopeptidase activity; C:endoplasmic reticulum membrane; P:Notch signaling pathway; C:integral component of membrane; P:protein processing	EC:3.4.23	Acting on peptide bonds (peptidases)
hypotheticalprotein BRADI_1g03307	[BLASTED, MAPPED, ANNOTATED]	TraesCS6B01G119700.1	412	20	0	68.52	1	P:GO:0044267	P:cellular protein metabolic process
hypotheticalprotein BRADI_3g00670	[BLASTED, MAPPED, ANNOTATED]	TraesCS6B01G128400.1	463	20	0	67.41	1	C:GO:0016020	C:membrane
unnamedprotein product	[BLASTED, MAPPED, ANNOTATED]	TraesCS6B01G128500.1	417	20	0	66.23	1	P:GO:0006355	P:regulation of transcription, DNA-templated
hypotheticalprotein BRADI_2g33570	[BLASTED]	TraesCS6B01G130000.1	519	20	0	71.07
F_box protein At2g23160_like	[BLASTED, MAPPED]	TraesCS6B01G136000.1	418	20	0	48.38	3	F:GO:0004842; P:GO:0016567; P:GO:0031146	F:ubiquitin-protein transferase activity; P:protein ubiquitination; P:SCF-dependent proteasomal ubiquitin-dependent protein catabolic process
F_box/FBD/LRR_repeat protein At1g13570_like	[BLASTED]	TraesCS6B01G140500.1	597	20	0	71.56
hypotheticalprotein BRADI_2g42637	[BLASTED]	TraesCS6B01G140800.1	599	20	0	70.22
F_box/LRR_repeat protein At3g59190_like	[BLASTED]	TraesCS6B01G142100.1	513	20	0	64.36
hypotheticalprotein F775_23656	[BLASTED, MAPPED]	TraesCS6B01G147800.1	416	20	0	54.04	3	F:GO:0004842; P:GO:0016567; P:GO:0031146	F:ubiquitin-protein transferase activity; P:protein ubiquitination; P:SCF-dependent proteasomal ubiquitin-dependent protein catabolic process
putativeLOV domain_containing protein	[BLASTED, MAPPED, ANNOTATED]	TraesCS6B01G149800.1	619	20	0	93.73	1	P:GO:0042752	P:regulation of circadian rhythm
hypotheticalprotein BRADI_2g42607	[BLASTED]	TraesCS6B01G162500.1	510	20	0	67.19
hypotheticalprotein BRADI_3g56050	[BLASTED, MAPPED]	TraesCS6B01G179300.2	469	20	0	74.23	3	F:GO:0008168; F:GO:0016740; P:GO:0032259	F:methyltransferase activity; F:transferase activity; P:methylation
putative F_box protein At2g02030	[BLASTED, MAPPED, ANNOTATED]	TraesCS6B01G189200.1	410	20	0	59.17	2	C:GO:0016020; C:GO:0044429	C:membrane; C:mitochondrial part
unnamedprotein product	[BLASTED]	TraesCS6B01G200700.1	531	20	0	62.64
hypotheticalprotein SORBI_003G404800	[BLASTED]	TraesCS6B01G201900.1	281	20	4.63e-106	67.9
hypotheticalprotein SORBI_003G404800	[BLASTED]	TraesCS6B01G202100.1	281	20	7.89e-105	67.21
F_box/kelch_repeat protein At1g80440_like	[BLASTED, MAPPED, ANNOTATED]	TraesCS6B01G206300.1	373	20	1.02e-167	65.65	5	C:GO:0005737; C:GO:0019005; P:GO:0030162; F:GO:0031625; P:GO:0043161	C:cytoplasm; C:SCF ubiquitin ligase complex; P:regulation of proteolysis; F:ubiquitin protein ligase binding; P:proteasome-mediated ubiquitin-dependent protein catabolic process
F_box/kelch_repeat protein At1g55270_like	[BLASTED, MAPPED, ANNOTATED]	TraesCS6B01G209700.1	424	20	0	73.13	2	F:GO:0004842; C:GO:0031463	F:ubiquitin-protein transferase activity; C:Cul3-RING ubiquitin ligase complex
F_box/kelch_repeat protein At1g22040	[BLASTED]	TraesCS6B01G227500.1	461	20	0	69.74
F_box/kelch_repeat protein At1g67480_like	[BLASTED, MAPPED]	TraesCS6B01G243200.1	354	20	0	64.07	3	F:GO:0004842; P:GO:0016567; C:GO:0031463	F:ubiquitin-protein transferase activity; P:protein ubiquitination; C:Cul3-RING ubiquitin ligase complex
hypotheticalprotein F775_01165	[BLASTED]	TraesCS6B01G260300.1	384	20	0	48.94
hypotheticalprotein SORBI_002G015800	[BLASTED, MAPPED]	TraesCS6B01G268400.1	358	20	0	52.36	2	C:GO:0016020; C:GO:0016021	C:membrane; C:integral component of membrane
F_box protein At5g51370_like	[BLASTED]	TraesCS6B01G275600.1	497	20	0	71.05
hypotheticalprotein F775_20497	[BLASTED, MAPPED]	TraesCS6B01G278700.1	486	20	0	63.71	2	C:GO:0016020; C:GO:0016021	C:membrane; C:integral component of membrane
hypotheticalprotein BRADI_1g34820	[BLASTED, MAPPED]	TraesCS6B01G288900.2	154	20	3.53e-104	75.82	2	P:GO:0006511; P:GO:0016567	P:ubiquitin-dependent protein catabolic process; P:protein ubiquitination
hypotheticalprotein BRADI_2g24110	[BLASTED, MAPPED, ANNOTATED]	TraesCS6B01G300200.1	427	20	0	81.19	3	C:GO:0005929; F:GO:0035091; P:GO:0061512	C:cilium; F:phosphatidylinositol binding; P:protein localization to cilium
hypotheticalprotein TRIUR3_23890	[BLASTED]	TraesCS6B01G303200.1	381	20	0	69.46
putative F_box/LRR_repeat protein 23	[BLASTED]	TraesCS6B01G310200.1	362	20	0	67.63
hypotheticalprotein BRADI_1g35300	[BLASTED, MAPPED]	TraesCS6B01G315000.1	406	20	1.85e-58	47.85	6	F:GO:0004842; P:GO:0006355; C:GO:0016020; C:GO:0016021; P:GO:0016567; P:GO:0031146	F:ubiquitin-protein transferase activity; P:regulation of transcription, DNA-templated; C:membrane; C:integral component of membrane; P:protein ubiquitination; P:SCF-dependent proteasomal ubiquitin-dependent protein catabolic process
hypotheticalprotein BRADI_3g55740	[BLASTED, MAPPED, ANNOTATED]	TraesCS6B01G320700.1	480	20	0	68.58	4	F:GO:0004674; F:GO:0005524; P:GO:0006468; C:GO:0016021	F:protein serine/threonine kinase activity; F:ATP binding; P:protein phosphorylation; C:integral component of membrane	EC:2.7.11	Transferring phosphorus-containing groups
hypotheticalprotein F775_17035	[BLASTED]	TraesCS6B01G328800.1	501	20	0	55.7
hypotheticalprotein BRADI_2g38850	[BLASTED, MAPPED, ANNOTATED]	TraesCS6B01G332500.1	181	20	2.73e-83	76.72	1	F:GO:0043167	F:ion binding
hypotheticalprotein F775_11039	[BLASTED, MAPPED]	TraesCS6B01G344800.1	479	20	0	68.7	3	F:GO:0008168; F:GO:0016740; P:GO:0032259	F:methyltransferase activity; F:transferase activity; P:methylation
hypotheticalprotein BRADI_3g56050	[BLASTED, MAPPED]	TraesCS6B01G372200.1	494	20	0	73.08	3	F:GO:0008168; F:GO:0016740; P:GO:0032259	F:methyltransferase activity; F:transferase activity; P:methylation
hypotheticalprotein SORBI_002G022200	[BLASTED, MAPPED]	TraesCS6B01G372400.1	205	20	7.75e-60	56.98	6	F:GO:0004842; C:GO:0016020; C:GO:0016021; P:GO:0016567; P:GO:0031146; F:GO:0043531	F:ubiquitin-protein transferase activity; C:membrane; C:integral component of membrane; P:protein ubiquitination; P:SCF-dependent proteasomal ubiquitin-dependent protein catabolic process; F:ADP binding
hypotheticalprotein BRADI_3g56050	[BLASTED, MAPPED]	TraesCS6B01G372500.1	494	20	0	72.87	3	F:GO:0008168; F:GO:0016740; P:GO:0032259	F:methyltransferase activity; F:transferase activity; P:methylation
hypotheticalprotein F775_14129	[BLASTED, MAPPED]	TraesCS6B01G377900.1	370	20	4.85e-174	64.28	7	F:GO:0003676; F:GO:0004842; F:GO:0008270; C:GO:0016020; C:GO:0016021; P:GO:0016567; P:GO:0031146	F:nucleic acid binding; F:ubiquitin-protein transferase activity; F:zinc ion binding; C:membrane; C:integral component of membrane; P:protein ubiquitination; P:SCF-dependent proteasomal ubiquitin-dependent protein catabolic process
hypotheticalprotein F775_03383	[BLASTED, MAPPED, ANNOTATED]	TraesCS6B01G389600.1	248	20	3.81e-175	63.73	1	F:GO:0016788	F:hydrolase activity, acting on ester bonds
hypotheticalprotein TRIUR3_32589	[BLASTED]	TraesCS6B01G390700.1	441	20	0	79.33
hypotheticalprotein F775_05834	[BLASTED]	TraesCS6B01G390800.1	510	20	0	78.86
hypotheticalprotein F775_18375	[BLASTED]	TraesCS6B01G390900.1	524	20	0	78.7
hypotheticalprotein F775_05834	[BLASTED]	TraesCS6B01G391000.1	508	20	0	79.6
hypotheticalprotein F775_23588	[BLASTED]	TraesCS6B01G394500.1	668	20	0	48.25
hypotheticalprotein F775_18592	[BLASTED]	TraesCS6B01G403100.1	424	20	3.11e-169	58.25
F_box protein PP2_B10_like	[BLASTED]	TraesCS6B01G422300.1	297	20	3.64e-143	64.96
F_box protein PP2_B10_like	[BLASTED]	TraesCS6B01G422400.1	299	20	2.27e-144	64.25
putativeLOV domain_containing protein	[BLASTED]	TraesCS6B01G426300.1	642	20	0	95.04
hypotheticalprotein BRADI_3g56050	[BLASTED]	TraesCS6B01G436600.1	476	20	0	72.12
hypotheticalprotein TRIUR3_07389	[BLASTED]	TraesCS6B01G436800.1	273	20	2.22e-173	74.17
hypotheticalprotein F775_12161	[BLASTED, MAPPED, ANNOTATED]	TraesCS6B01G440700.1	494	20	0	76.63	3	F:GO:0008168; C:GO:0016021; P:GO:0032259	F:methyltransferase activity; C:integral component of membrane; P:methylation
unnamedprotein product	[BLASTED, MAPPED, ANNOTATED]	TraesCS6B01G450300.1	220	20	4.76e-137	85.69	3	P:GO:0000413; F:GO:0003755; P:GO:0006457	P:protein peptidyl-prolyl isomerization; F:peptidyl-prolyl cis-trans isomerase activity; P:protein folding	EC:5.2.1.8	Peptidylprolyl isomerase
unnamedprotein product	[BLASTED, MAPPED, ANNOTATED]	TraesCS6B01G450400.1	220	20	1.8e-120	87.25	3	P:GO:0000413; F:GO:0003755; P:GO:0006457	P:protein peptidyl-prolyl isomerization; F:peptidyl-prolyl cis-trans isomerase activity; P:protein folding	EC:5.2.1.8	Peptidylprolyl isomerase
hypotheticalprotein BRADI_3g56050	[BLASTED]	TraesCS6B01G451500.1	481	20	0	69.37
predictedprotein	[BLASTED, MAPPED, ANNOTATED]	TraesCS6B01G451600.1	497	20	0	77.12	3	F:GO:0008168; C:GO:0016021; P:GO:0032259	F:methyltransferase activity; C:integral component of membrane; P:methylation
hypotheticalprotein BRADI_3g56050	[BLASTED]	TraesCS6B01G451700.1	473	20	0	68.81
hypotheticalprotein BRADI_3g56050	[BLASTED]	TraesCS6B01G451800.1	465	20	0	72.09
hypotheticalprotein F775_31241	[BLASTED, MAPPED]	TraesCS6B01G451900.1	556	20	0	67.46	3	F:GO:0008168; F:GO:0016740; P:GO:0032259	F:methyltransferase activity; F:transferase activity; P:methylation
hypotheticalprotein BRADI_3g56050	[BLASTED, MAPPED]	TraesCS6B01G452900.1	464	20	0	71.3	3	F:GO:0008168; F:GO:0016740; P:GO:0032259	F:methyltransferase activity; F:transferase activity; P:methylation
hypotheticalprotein BRADI_3g56050	[BLASTED]	TraesCS6B01G453200.1	494	20	0	68.9
hypotheticalprotein BRADI_3g56050	[BLASTED]	TraesCS6B01G453400.1	197	20	3.74e-98	73.18
hypotheticalprotein BRADI_3g56050	[BLASTED, MAPPED]	TraesCS6B01G453700.1	493	20	0	72.08	3	F:GO:0008168; F:GO:0016740; P:GO:0032259	F:methyltransferase activity; F:transferase activity; P:methylation
hypotheticalprotein TRIUR3_14505	[BLASTED, MAPPED]	TraesCS6B01G453800.1	505	20	0	71.2	3	F:GO:0008168; F:GO:0016740; P:GO:0032259	F:methyltransferase activity; F:transferase activity; P:methylation
hypotheticalprotein BRADI_3g56050	[BLASTED]	TraesCS6B01G453900.1	508	20	0	69.18
hypotheticalprotein BRADI_3g56050	[BLASTED]	TraesCS6B01G454000.1	506	20	0	68.81
F_box protein At5g07610_like	[BLASTED]	TraesCS6B01G463200.1	254	20	1.94e-61	59.68
unnamedprotein product	[BLASTED, MAPPED]	TraesCS6D01G002100.1	389	20	1.19e-164	56.07	3	F:GO:0004842; P:GO:0016567; P:GO:0031146	F:ubiquitin-protein transferase activity; P:protein ubiquitination; P:SCF-dependent proteasomal ubiquitin-dependent protein catabolic process
hypotheticalprotein SORBI_005G034200	[BLASTED, MAPPED]	TraesCS6D01G004100.1	452	20	0	58.12	3	F:GO:0004842; P:GO:0016567; P:GO:0031146	F:ubiquitin-protein transferase activity; P:protein ubiquitination; P:SCF-dependent proteasomal ubiquitin-dependent protein catabolic process
hypotheticalprotein F775_12557	[BLASTED, MAPPED, ANNOTATED]	TraesCS6D01G010000.1	399	20	0	65.1	1	C:GO:0016021	C:integral component of membrane
hypotheticalprotein F775_21139	[BLASTED, MAPPED]	TraesCS6D01G012800.1	405	20	0	65.38	7	F:GO:0003676; F:GO:0004842; F:GO:0008270; C:GO:0016020; C:GO:0016021; P:GO:0016567; P:GO:0031146	F:nucleic acid binding; F:ubiquitin-protein transferase activity; F:zinc ion binding; C:membrane; C:integral component of membrane; P:protein ubiquitination; P:SCF-dependent proteasomal ubiquitin-dependent protein catabolic process
hypotheticalprotein F775_19468	[BLASTED, MAPPED]	TraesCS6D01G018600.1	416	20	0	61.94	2	C:GO:0016020; C:GO:0016021	C:membrane; C:integral component of membrane
hypotheticalprotein BRADI_4g23080	[BLASTED]	TraesCS6D01G032500.1	212	20	3.5e-79	55.81
hypotheticalprotein F775_18649	[BLASTED, MAPPED]	TraesCS6D01G042600.1	425	20	0	56.89	4	F:GO:0003676; F:GO:0008270; C:GO:0016020; C:GO:0016021	F:nucleic acid binding; F:zinc ion binding; C:membrane; C:integral component of membrane
hypotheticalprotein BRADI_3g01360	[BLASTED, MAPPED, ANNOTATED]	TraesCS6D01G043400.1	383	20	0	87.02	1	P:GO:0009409	P:response to cold
unnamedprotein product	[BLASTED]	TraesCS6D01G043900.1	301	20	4.9e-165	61.73
hypotheticalprotein F775_16859	[BLASTED, MAPPED, ANNOTATED]	TraesCS6D01G045400.1	434	20	0	64.49	1	C:GO:0016020	C:membrane
hypotheticalprotein BRADI_3g01406	[BLASTED, MAPPED, ANNOTATED]	TraesCS6D01G046800.1	414	20	3.84e-126	63.05	1	P:GO:0044267	P:cellular protein metabolic process
hypotheticalprotein SORBI_005G078700	[BLASTED, MAPPED]	TraesCS6D01G052300.1	413	20	0	60.2	1	F:GO:0016788	F:hydrolase activity, acting on ester bonds
hypotheticalprotein BRADI_3g02247	[BLASTED]	TraesCS6D01G055700.1	400	20	0	69.34
hypotheticalprotein BRADI_3g02247	[BLASTED, MAPPED]	TraesCS6D01G056000.1	292	20	0	58.91	2	C:GO:0016020; C:GO:0016021	C:membrane; C:integral component of membrane
hypotheticalprotein BRADI_3g02247	[BLASTED]	TraesCS6D01G056100.1	395	20	0	66.96
hypotheticalprotein BRADI_3g02247	[BLASTED]	TraesCS6D01G056200.1	395	20	0	66.98
hypotheticalprotein BRADI_3g02247	[BLASTED]	TraesCS6D01G056400.1	397	20	0	67.42
hypotheticalprotein BRADI_3g02247	[BLASTED, MAPPED]	TraesCS6D01G056900.1	382	20	0	68.3	3	F:GO:0004842; P:GO:0016567; P:GO:0031146	F:ubiquitin-protein transferase activity; P:protein ubiquitination; P:SCF-dependent proteasomal ubiquitin-dependent protein catabolic process
hypotheticalprotein BRADI_3g02247	[BLASTED]	TraesCS6D01G057300.1	384	20	1.41e-178	67.36
hypotheticalprotein BRADI_3g02247	[BLASTED]	TraesCS6D01G057500.1	383	20	0	68.63
hypotheticalprotein BRADI_3g02247	[BLASTED]	TraesCS6D01G058100.1	214	20	6.08e-69	67.75
hypotheticalprotein BRADI_3g02247	[BLASTED]	TraesCS6D01G058400.1	229	20	4.19e-79	63.12
hypotheticalprotein BRADI_3g02247	[BLASTED]	TraesCS6D01G059400.2	388	20	6.12e-115	63.95
hypotheticalprotein BRADI_3g02247	[BLASTED]	TraesCS6D01G059500.1	331	20	1.22e-153	66.85
F_box protein At5g49610_like	[BLASTED, MAPPED]	TraesCS6D01G060000.1	398	20	0	62.35	5	F:GO:0003677; F:GO:0004842; P:GO:0016567; P:GO:0031146; F:GO:0043531	F:DNA binding; F:ubiquitin-protein transferase activity; P:protein ubiquitination; P:SCF-dependent proteasomal ubiquitin-dependent protein catabolic process; F:ADP binding
hypotheticalprotein BRADI_3g02247	[BLASTED, MAPPED, ANNOTATED]	TraesCS6D01G060500.1	378	20	1.72e-151	65.85	1	F:GO:0043531	F:ADP binding
hypotheticalprotein BRADI_3g02247	[BLASTED]	TraesCS6D01G060700.1	369	20	5.61e-117	64.51
hypotheticalprotein BRADI_3g02247	[BLASTED]	TraesCS6D01G061100.1	400	20	2.57e-151	65.41
hypotheticalprotein BRADI_3g02247	[BLASTED, MAPPED, ANNOTATED]	TraesCS6D01G062400.1	389	20	0	68.1	1	C:GO:0016021	C:integral component of membrane
hypotheticalprotein BRADI_3g02247	[BLASTED]	TraesCS6D01G062600.1	382	20	0	71.88
hypotheticalprotein BRADI_3g02247	[BLASTED]	TraesCS6D01G063700.1	374	20	1.04e-118	62.92
hypotheticalprotein F775_01751	[BLASTED, MAPPED]	TraesCS6D01G065800.1	360	20	0	55.81	3	F:GO:0004842; P:GO:0016567; P:GO:0031146	F:ubiquitin-protein transferase activity; P:protein ubiquitination; P:SCF-dependent proteasomal ubiquitin-dependent protein catabolic process
hypotheticalprotein F775_12886	[BLASTED, MAPPED]	TraesCS6D01G066000.1	380	20	0	55.65	3	F:GO:0004842; P:GO:0016567; P:GO:0031146	F:ubiquitin-protein transferase activity; P:protein ubiquitination; P:SCF-dependent proteasomal ubiquitin-dependent protein catabolic process
hypotheticalprotein BRADI_3g02247	[BLASTED]	TraesCS6D01G070700.1	390	20	0	66.18
hypotheticalprotein BRADI_3g02247	[BLASTED]	TraesCS6D01G071500.1	406	20	8.05e-144	64.75
hypotheticalprotein F775_09686	[BLASTED, MAPPED, ANNOTATED]	TraesCS6D01G076300.1	432	20	0	65.53	6	C:GO:0000139; F:GO:0004190; C:GO:0005789; P:GO:0007219; C:GO:0016021; P:GO:0016485	C:Golgi membrane; F:aspartic-type endopeptidase activity; C:endoplasmic reticulum membrane; P:Notch signaling pathway; C:integral component of membrane; P:protein processing	EC:3.4.23	Acting on peptide bonds (peptidases)
hypotheticalprotein SORBI_002G021600	[BLASTED, MAPPED, ANNOTATED]	TraesCS6D01G077200.1	396	20	0	74.41	3	F:GO:0004842; C:GO:0016021; P:GO:0031146	F:ubiquitin-protein transferase activity; C:integral component of membrane; P:SCF-dependent proteasomal ubiquitin-dependent protein catabolic process
hypotheticalprotein SETIT_000092mg	[BLASTED, MAPPED, ANNOTATED]	TraesCS6D01G082100.7	852	20	0	88.2	1	P:GO:0006355	P:regulation of transcription, DNA-templated
hypotheticalprotein BRADI_2g33570	[BLASTED]	TraesCS6D01G090300.1	519	20	0	71.38
hypotheticalprotein BRADI_2g42637	[BLASTED]	TraesCS6D01G101500.1	597	20	0	72.49
F_box/FBD/LRR_repeat protein At1g13570_like	[BLASTED]	TraesCS6D01G101700.1	603	20	0	72.66
F_box/FBD/LRR_repeat protein At1g13570_like	[BLASTED]	TraesCS6D01G101900.1	570	20	0	70.38
hypotheticalprotein F775_08313	[BLASTED]	TraesCS6D01G104900.1	518	20	0	67.12
hypotheticalprotein F775_02913	[BLASTED, MAPPED]	TraesCS6D01G107200.1	492	20	0	63.65	8	F:GO:0000981; F:GO:0000987; F:GO:0003677; C:GO:0005634; P:GO:0006351; P:GO:0006355; P:GO:0045944; F:GO:0046983	F:DNA-binding transcription factor activity, RNA polymerase II-specific; F:proximal promoter sequence-specific DNA binding; F:DNA binding; C:nucleus; P:transcription, DNA-templated; P:regulation of transcription, DNA-templated; P:positive regulation of transcription by RNA polymerase II; F:protein dimerization activity
putativeLOV domain_containing protein	[BLASTED, MAPPED, ANNOTATED]	TraesCS6D01G111600.1	620	20	0	93.89	1	P:GO:0042752	P:regulation of circadian rhythm
hypotheticalprotein TRIUR3_32738	[BLASTED, MAPPED]	TraesCS6D01G119200.1	464	20	0	73.12	2	C:GO:0016020; C:GO:0016021	C:membrane; C:integral component of membrane
hypotheticalprotein BRADI_2g42607	[BLASTED]	TraesCS6D01G123500.1	514	20	0	68.66
ProteinIQ_DOMAIN 32	[BLASTED, MAPPED, ANNOTATED]	TraesCS6D01G128300.1	419	20	0	66.57	1	F:GO:0016788	F:hydrolase activity, acting on ester bonds
unnamedprotein product	[BLASTED, MAPPED, ANNOTATED]	TraesCS6D01G130000.1	433	20	0	66.95	1	F:GO:0016788	F:hydrolase activity, acting on ester bonds
unnamedprotein product	[BLASTED, MAPPED, ANNOTATED]	TraesCS6D01G130100.1	438	20	0	65.8	1	F:GO:0016788	F:hydrolase activity, acting on ester bonds
hypotheticalprotein SETIT_036222mg	[BLASTED, MAPPED]	TraesCS6D01G133700.1	417	20	3.29e-55	46.24	3	F:GO:0004842; P:GO:0016567; P:GO:0031146	F:ubiquitin-protein transferase activity; P:protein ubiquitination; P:SCF-dependent proteasomal ubiquitin-dependent protein catabolic process
hypotheticalprotein BRADI_3g56050	[BLASTED, MAPPED]	TraesCS6D01G141200.3	462	20	0	72.9	3	F:GO:0008168; F:GO:0016740; P:GO:0032259	F:methyltransferase activity; F:transferase activity; P:methylation
putative F_box protein At2g02030	[BLASTED, MAPPED, ANNOTATED]	TraesCS6D01G150100.1	398	20	0	59.61	2	C:GO:0016020; C:GO:0044429	C:membrane; C:mitochondrial part
hypotheticalprotein SORBI_005G034200	[BLASTED, MAPPED]	TraesCS6D01G155900.1	481	20	0	60.18	3	F:GO:0004842; P:GO:0016567; P:GO:0031146	F:ubiquitin-protein transferase activity; P:protein ubiquitination; P:SCF-dependent proteasomal ubiquitin-dependent protein catabolic process
unnamedprotein product	[BLASTED, MAPPED]	TraesCS6D01G164400.1	495	20	0	62.11	7	F:GO:0004497; F:GO:0005506; F:GO:0016491; F:GO:0016705; F:GO:0020037; F:GO:0046872; P:GO:0055114	F:monooxygenase activity; F:iron ion binding; F:oxidoreductase activity; F:oxidoreductase activity, acting on paired donors, with incorporation or reduction of molecular oxygen; F:heme binding; F:metal ion binding; P:oxidation-reduction process
F_box/kelch_repeat protein At1g80440_like	[BLASTED, MAPPED, ANNOTATED]	TraesCS6D01G165600.1	356	20	6.49e-152	62.78	5	C:GO:0005737; C:GO:0019005; P:GO:0030162; F:GO:0031625; P:GO:0043161	C:cytoplasm; C:SCF ubiquitin ligase complex; P:regulation of proteolysis; F:ubiquitin protein ligase binding; P:proteasome-mediated ubiquitin-dependent protein catabolic process
F_box/kelch_repeat protein At1g55270_like	[BLASTED, MAPPED, ANNOTATED]	TraesCS6D01G167900.1	424	20	0	74.51	2	F:GO:0004842; C:GO:0031463	F:ubiquitin-protein transferase activity; C:Cul3-RING ubiquitin ligase complex
F_box/kelch_repeat protein At1g67480_like	[BLASTED, MAPPED]	TraesCS6D01G195800.1	354	20	0	65.7	3	F:GO:0004842; P:GO:0016567; C:GO:0031463	F:ubiquitin-protein transferase activity; P:protein ubiquitination; C:Cul3-RING ubiquitin ligase complex
hypotheticalprotein F775_20497	[BLASTED, MAPPED]	TraesCS6D01G228100.1	422	20	0	65.48	2	C:GO:0016020; C:GO:0016021	C:membrane; C:integral component of membrane
F_box protein At5g51370_like	[BLASTED]	TraesCS6D01G231500.1	497	20	0	71.44
hypotheticalprotein BRADI_1g34820	[BLASTED, MAPPED]	TraesCS6D01G242300.1	150	20	1.9e-107	75.32	2	P:GO:0006511; P:GO:0016567	P:ubiquitin-dependent protein catabolic process; P:protein ubiquitination
hypotheticalprotein BRADI_2g24110	[BLASTED, MAPPED, ANNOTATED]	TraesCS6D01G252800.1	426	20	0	81.21	3	C:GO:0005929; F:GO:0035091; P:GO:0061512	C:cilium; F:phosphatidylinositol binding; P:protein localization to cilium
F_box/FBD/LRR_repeat protein At1g13570_like	[BLASTED, MAPPED, ANNOTATED]	TraesCS6D01G271100.1	474	20	0	67.62	1	F:GO:0016301	F:kinase activity
hypotheticalprotein BRADI_3g55740	[BLASTED, MAPPED, ANNOTATED]	TraesCS6D01G271300.1	480	20	0	68.6	4	F:GO:0004674; F:GO:0005524; P:GO:0006468; C:GO:0016021	F:protein serine/threonine kinase activity; F:ATP binding; P:protein phosphorylation; C:integral component of membrane	EC:2.7.11	Transferring phosphorus-containing groups
unnamedprotein product	[BLASTED, MAPPED, ANNOTATED]	TraesCS6D01G271700.1	311	20	6.07e-156	64.44	1	F:GO:0016301	F:kinase activity
F_box/FBD/LRR_repeat protein At1g13570_like	[BLASTED, MAPPED, ANNOTATED]	TraesCS6D01G271800.1	471	20	0	69.69	4	F:GO:0000166; F:GO:0004672; C:GO:0016020; P:GO:0016310	F:nucleotide binding; F:protein kinase activity; C:membrane; P:phosphorylation
hypotheticalprotein F775_17035	[BLASTED]	TraesCS6D01G279100.1	498	20	0	55.82
hypotheticalprotein BRADI_2g38850	[BLASTED, MAPPED]	TraesCS6D01G283400.1	416	20	0	75.07	2	F:GO:0005524; F:GO:0046872	F:ATP binding; F:metal ion binding
hypotheticalprotein BRADI_2g38850	[BLASTED]	TraesCS6D01G283500.1	464	20	0	73.77
hypotheticalprotein BRADI_2g38850	[BLASTED, MAPPED]	TraesCS6D01G283600.1	461	20	0	73.5	2	F:GO:0005524; F:GO:0046872	F:ATP binding; F:metal ion binding
hypotheticalprotein BRADI_2g38850	[BLASTED]	TraesCS6D01G286700.1	469	20	0	82.96
hypotheticalprotein F775_09870	[BLASTED]	TraesCS6D01G298600.1	519	20	0	70.58
hypotheticalprotein BRADI_3g56050	[BLASTED, MAPPED]	TraesCS6D01G321400.2	494	20	0	73.17	3	F:GO:0008168; F:GO:0016740; P:GO:0032259	F:methyltransferase activity; F:transferase activity; P:methylation
unnamedprotein product	[BLASTED]	TraesCS6D01G338200.1	280	20	2.06e-152	72.43
hypotheticalprotein F775_18375	[BLASTED]	TraesCS6D01G340800.1	511	20	0	78.35
hypotheticalprotein F775_18375	[BLASTED]	TraesCS6D01G340900.1	493	20	0	78.91
hypotheticalprotein F775_02733	[BLASTED]	TraesCS6D01G341000.1	416	20	0	80.43
hypotheticalprotein BRADI_4g13590	[BLASTED]	TraesCS6D01G341100.1	539	20	0	77.84
hypotheticalprotein BRADI_3g02247	[BLASTED]	TraesCS6D01G364000.1	400	20	0	63.67
hypotheticalprotein F775_07221	[BLASTED]	TraesCS6D01G367900.1	289	20	3.58e-138	58.54
F_box protein PP2_B10_like	[BLASTED]	TraesCS6D01G368000.1	308	20	0	66.92
hypotheticalprotein F775_07221	[BLASTED]	TraesCS6D01G368100.1	561	20	3.34e-180	62.99
unnamedprotein product	[BLASTED, MAPPED]	TraesCS6D01G368600.1	567	20	0	57.03	3	F:GO:0004842; P:GO:0016567; P:GO:0031146	F:ubiquitin-protein transferase activity; P:protein ubiquitination; P:SCF-dependent proteasomal ubiquitin-dependent protein catabolic process
hypotheticalprotein BRADI_3g55020	[BLASTED, MAPPED]	TraesCS6D01G369200.1	296	20	3.5e-164	76.54	2	C:GO:0016020; C:GO:0016021	C:membrane; C:integral component of membrane
hypotheticalprotein BRADI_3g56050	[BLASTED]	TraesCS6D01G381800.2	532	20	0	67.58
hypotheticalprotein F775_12161	[BLASTED, MAPPED, ANNOTATED]	TraesCS6D01G384600.1	479	20	0	77.55	3	F:GO:0008168; C:GO:0016021; P:GO:0032259	F:methyltransferase activity; C:integral component of membrane; P:methylation
hypotheticalprotein BRADI_3g56050	[BLASTED]	TraesCS6D01G390300.1	465	20	0	71.51
hypotheticalprotein F775_31241	[BLASTED, MAPPED]	TraesCS6D01G390600.1	552	20	0	68.15	3	F:GO:0008168; F:GO:0016740; P:GO:0032259	F:methyltransferase activity; F:transferase activity; P:methylation
hypotheticalprotein TRIUR3_14505	[BLASTED, MAPPED, ANNOTATED]	TraesCS6D01G390800.1	520	20	0	72.05	1	F:GO:0016740	F:transferase activity
hypotheticalprotein BRADI_3g56087	[BLASTED, MAPPED, ANNOTATED]	TraesCS6D01G391000.1	335	20	0	77.1	3	F:GO:0008168; C:GO:0016021; P:GO:0032259	F:methyltransferase activity; C:integral component of membrane; P:methylation
hypotheticalprotein F775_31241	[BLASTED, MAPPED]	TraesCS6D01G391300.1	571	20	0	67.16	3	F:GO:0008168; F:GO:0016740; P:GO:0032259	F:methyltransferase activity; F:transferase activity; P:methylation
hypotheticalprotein BRADI_3g56050	[BLASTED]	TraesCS6D01G391900.1	506	20	0	68.6
hypotheticalprotein F775_13017	[BLASTED, MAPPED]	TraesCS6D01G397600.1	562	20	0	58.55	5	F:GO:0004842; C:GO:0016020; C:GO:0016021; P:GO:0016567; P:GO:0031146	F:ubiquitin-protein transferase activity; C:membrane; C:integral component of membrane; P:protein ubiquitination; P:SCF-dependent proteasomal ubiquitin-dependent protein catabolic process
F_box protein At5g07610_like	[BLASTED]	TraesCS6D01G398500.1	377	20	4.73e-90	56.79
hypotheticalprotein TRIUR3_13201	[BLASTED, MAPPED]	TraesCS7A01G017800.1	433	20	3.06e-142	59.58	5	F:GO:0004842; C:GO:0016020; C:GO:0016021; P:GO:0016567; P:GO:0031146	F:ubiquitin-protein transferase activity; C:membrane; C:integral component of membrane; P:protein ubiquitination; P:SCF-dependent proteasomal ubiquitin-dependent protein catabolic process
hypotheticalprotein TRIUR3_13201	[BLASTED, MAPPED]	TraesCS7A01G017900.1	292	20	4.46e-73	59.47	2	C:GO:0016020; C:GO:0016021	C:membrane; C:integral component of membrane
hypotheticalprotein F775_15493	[BLASTED, MAPPED]	TraesCS7A01G018000.1	262	20	1.39e-69	60.61	2	C:GO:0016020; C:GO:0016021	C:membrane; C:integral component of membrane
F_box/kelch_repeat protein At1g22040	[BLASTED, MAPPED]	TraesCS7A01G020100.1	457	20	0	67.13	3	F:GO:0004842; P:GO:0016567; C:GO:0031463	F:ubiquitin-protein transferase activity; P:protein ubiquitination; C:Cul3-RING ubiquitin ligase complex
hypotheticalprotein TRIUR3_26347	[BLASTED, MAPPED]	TraesCS7A01G023700.1	416	20	0	70.9	2	C:GO:0016020; C:GO:0016021	C:membrane; C:integral component of membrane
hypotheticalprotein F775_21660	[BLASTED, MAPPED]	TraesCS7A01G025500.1	413	20	0	70.23	5	F:GO:0004842; C:GO:0016020; C:GO:0016021; P:GO:0016567; P:GO:0031146	F:ubiquitin-protein transferase activity; C:membrane; C:integral component of membrane; P:protein ubiquitination; P:SCF-dependent proteasomal ubiquitin-dependent protein catabolic process
hypotheticalprotein F775_21660	[BLASTED, MAPPED]	TraesCS7A01G025600.1	341	20	2.81e-156	66.87	5	F:GO:0004842; C:GO:0016020; C:GO:0016021; P:GO:0016567; P:GO:0031146	F:ubiquitin-protein transferase activity; C:membrane; C:integral component of membrane; P:protein ubiquitination; P:SCF-dependent proteasomal ubiquitin-dependent protein catabolic process
hypotheticalprotein F775_17259	[BLASTED, MAPPED]	TraesCS7A01G025700.1	398	20	0	71.8	5	F:GO:0004842; C:GO:0016020; C:GO:0016021; P:GO:0016567; P:GO:0031146	F:ubiquitin-protein transferase activity; C:membrane; C:integral component of membrane; P:protein ubiquitination; P:SCF-dependent proteasomal ubiquitin-dependent protein catabolic process
F_boxlike_protein	[BLASTED]	TraesCS7A01G027600.1	410	20	0	74.49
hypotheticalprotein F775_10536	[BLASTED, MAPPED]	TraesCS7A01G050800.1	451	20	4.57e-148	55.05	2	C:GO:0016020; C:GO:0016021	C:membrane; C:integral component of membrane
hypotheticalprotein F775_20913	[BLASTED, MAPPED, ANNOTATED]	TraesCS7A01G066700.1	486	20	5.58e-128	60.58	1	C:GO:0005739	C:mitochondrion
hypotheticalprotein F775_14353	[BLASTED]	TraesCS7A01G075300.1	375	20	0	64.64
hypotheticalprotein BRADI_1g58456	[BLASTED, MAPPED]	TraesCS7A01G084200.1	789	20	6.47e-132	49.89	3	F:GO:0004842; P:GO:0016567; P:GO:0031146	F:ubiquitin-protein transferase activity; P:protein ubiquitination; P:SCF-dependent proteasomal ubiquitin-dependent protein catabolic process
hypotheticalprotein SORBI_007G072600	[BLASTED, MAPPED, ANNOTATED]	TraesCS7A01G090800.1	412	20	0	61.06	4	F:GO:0004129; C:GO:0005740; P:GO:0022900; P:GO:1902600	F:cytochrome-c oxidase activity; C:mitochondrial envelope; P:electron transport chain; P:proton transmembrane transport	EC:1.9.3.1	Cytochrome-c oxidase
hypotheticalprotein F775_08241	[BLASTED, MAPPED]	TraesCS7A01G100300.1	430	20	6.21e-140	53.28	4	F:GO:0004842; P:GO:0016567; F:GO:0016788; P:GO:0031146	F:ubiquitin-protein transferase activity; P:protein ubiquitination; F:hydrolase activity, acting on ester bonds; P:SCF-dependent proteasomal ubiquitin-dependent protein catabolic process
hypotheticalprotein SORBI_005G034200	[BLASTED, MAPPED]	TraesCS7A01G101100.1	453	20	0	62.1	3	F:GO:0004842; P:GO:0016567; P:GO:0031146	F:ubiquitin-protein transferase activity; P:protein ubiquitination; P:SCF-dependent proteasomal ubiquitin-dependent protein catabolic process
F_boxonly protein 7	[BLASTED]	TraesCS7A01G122800.1	458	20	0	70.24
F_box protein At5g07610_like	[BLASTED, MAPPED]	TraesCS7A01G123400.1	380	20	0	65.87	3	F:GO:0004842; P:GO:0016567; P:GO:0031146	F:ubiquitin-protein transferase activity; P:protein ubiquitination; P:SCF-dependent proteasomal ubiquitin-dependent protein catabolic process
F_box protein At5g07610_like	[BLASTED]	TraesCS7A01G123500.1	303	20	9.46e-170	64.37
F_box protein At5g07610_like	[BLASTED]	TraesCS7A01G123600.1	343	20	0	65.23
unnamedprotein product	[BLASTED]	TraesCS7A01G123700.1	266	20	1.74e-140	64.32
hypotheticalprotein BRADI_1g48360	[BLASTED]	TraesCS7A01G127700.2	237	20	6.11e-130	81.57
F_box protein At5g67140 isoform X1	[BLASTED]	TraesCS7A01G127800.1	243	20	6.31e-131	77
hypotheticalprotein F775_20780	[BLASTED, MAPPED]	TraesCS7A01G140000.1	428	20	0	61.03	4	F:GO:0003824; F:GO:0004842; P:GO:0016567; P:GO:0031146	F:catalytic activity; F:ubiquitin-protein transferase activity; P:protein ubiquitination; P:SCF-dependent proteasomal ubiquitin-dependent protein catabolic process
hypotheticalprotein F775_20780	[BLASTED, MAPPED]	TraesCS7A01G141200.1	432	20	0	61.44	4	F:GO:0003824; F:GO:0004842; P:GO:0016567; P:GO:0031146	F:catalytic activity; F:ubiquitin-protein transferase activity; P:protein ubiquitination; P:SCF-dependent proteasomal ubiquitin-dependent protein catabolic process
F_boxonly protein 7	[BLASTED]	TraesCS7A01G145500.1	498	20	0	69.36
F_boxonly protein 7	[BLASTED]	TraesCS7A01G145600.1	505	20	0	69.91
unnamedprotein product	[BLASTED]	TraesCS7A01G148200.1	448	20	0	59.58
hypotheticalprotein F775_14390	[BLASTED, MAPPED]	TraesCS7A01G161800.1	456	20	0	64.56	2	C:GO:0016020; C:GO:0016021	C:membrane; C:integral component of membrane
hypotheticalprotein SORBI_002G123900	[BLASTED, MAPPED]	TraesCS7A01G163000.1	520	20	0	61.68	2	C:GO:0016020; C:GO:0016021	C:membrane; C:integral component of membrane
hypotheticalprotein BRADI_3g15150	[BLASTED, MAPPED]	TraesCS7A01G177200.1	357	20	1.42e-116	61.58	3	F:GO:0004842; P:GO:0016567; P:GO:0031146	F:ubiquitin-protein transferase activity; P:protein ubiquitination; P:SCF-dependent proteasomal ubiquitin-dependent protein catabolic process
putative F_box/LRR_repeat protein 23	[BLASTED]	TraesCS7A01G193100.1	309	20	2.08e-177	67.58
unnamedprotein product	[BLASTED, MAPPED]	TraesCS7A01G202000.2	417	20	0	59.18	2	C:GO:0016020; C:GO:0016021	C:membrane; C:integral component of membrane
hypotheticalprotein F775_16899	[BLASTED, MAPPED]	TraesCS7A01G202500.1	177	20	1.5e-87	62.26	2	C:GO:0016020; C:GO:0016021	C:membrane; C:integral component of membrane
hypotheticalprotein F775_13514	[BLASTED]	TraesCS7A01G217900.1	400	20	1.11e-88	61.89
hypotheticalprotein BRADI_3g41110	[BLASTED]	TraesCS7A01G259000.1	377	20	2.33e-151	64.58
unnamedprotein product	[BLASTED, MAPPED, ANNOTATED]	TraesCS7A01G304900.1	268	20	9.54e-132	80.33	2	F:GO:0004252; P:GO:0006508	F:serine-type endopeptidase activity; P:proteolysis	EC:3.4.21	Acting on peptide bonds (peptidases)
putative F_box/LRR_repeat protein At5g41840 isoform X1	[BLASTED]	TraesCS7A01G305400.1	406	20	0	62.25
putative F_box/LRR_repeat protein At5g41840 isoform X1	[BLASTED]	TraesCS7A01G305500.1	413	20	0	58.22
putative F_box/LRR_repeat protein At5g41840 isoform X1	[BLASTED]	TraesCS7A01G305600.1	403	20	0	63.47
hypotheticalprotein BRADI_2g24110	[BLASTED, MAPPED, ANNOTATED]	TraesCS7A01G326400.1	457	20	0	83.75	3	C:GO:0005929; F:GO:0035091; P:GO:0061512	C:cilium; F:phosphatidylinositol binding; P:protein localization to cilium
hypotheticalprotein F775_06855	[BLASTED]	TraesCS7A01G345300.1	414	20	0	68.14
putative F_box protein PP2_B8	[BLASTED]	TraesCS7A01G371000.1	290	20	0	75.93
hypotheticalprotein BRADI_3g55740	[BLASTED]	TraesCS7A01G379700.1	452	20	0	67.81
hypotheticalprotein TRIUR3_06451	[BLASTED, MAPPED]	TraesCS7A01G395500.1	393	20	0	62.47	2	C:GO:0016020; C:GO:0016021	C:membrane; C:integral component of membrane
F_box/kelch_repeat protein At5g43190_like	[BLASTED, MAPPED, ANNOTATED]	TraesCS7A01G400700.1	352	20	0	64.4	3	F:GO:0004842; P:GO:0016567; P:GO:0031146	F:ubiquitin-protein transferase activity; P:protein ubiquitination; P:SCF-dependent proteasomal ubiquitin-dependent protein catabolic process
hypotheticalprotein BRADI_1g34820	[BLASTED, MAPPED, ANNOTATED]	TraesCS7A01G408600.1	385	20	0	72.11	2	P:GO:0006511; P:GO:0016567	P:ubiquitin-dependent protein catabolic process; P:protein ubiquitination
putativeLOV domain_containing protein	[BLASTED]	TraesCS7A01G431600.1	644	20	0	94.93
hypotheticalprotein BRADI_2g38850	[BLASTED]	TraesCS7A01G433300.1	469	20	0	80.2
hypotheticalprotein BRADI_1g31920	[BLASTED, MAPPED, ANNOTATED]	TraesCS7A01G437800.1	364	20	0	66.59	2	F:GO:0003824; P:GO:0044267	F:catalytic activity; P:cellular protein metabolic process
unnamedprotein product	[BLASTED, MAPPED]	TraesCS7A01G440800.1	389	20	2.17e-118	54.67	3	F:GO:0004842; P:GO:0016567; P:GO:0031146	F:ubiquitin-protein transferase activity; P:protein ubiquitination; P:SCF-dependent proteasomal ubiquitin-dependent protein catabolic process
hypotheticalprotein BRADI_4g16020	[BLASTED, MAPPED, ANNOTATED]	TraesCS7A01G443400.1	512	20	0	70.17	4	F:GO:0000987; C:GO:0005634; P:GO:0010030; P:GO:0043985	F:proximal promoter sequence-specific DNA binding; C:nucleus; P:positive regulation of seed germination; P:histone H4-R3 methylation
hypotheticalprotein SETIT_016985mg	[BLASTED, MAPPED]	TraesCS7A01G448500.1	391	20	0	60.02	2	F:GO:0016491; P:GO:0055114	F:oxidoreductase activity; P:oxidation-reduction process
hypotheticalprotein F775_18308	[BLASTED, MAPPED]	TraesCS7A01G448700.1	620	20	0	58.57	2	F:GO:0016491; P:GO:0055114	F:oxidoreductase activity; P:oxidation-reduction process
hypotheticalprotein BRADI_1g31920	[BLASTED, MAPPED, ANNOTATED]	TraesCS7A01G453800.1	396	20	0	63.48	2	F:GO:0003824; P:GO:0044267	F:catalytic activity; P:cellular protein metabolic process
hypotheticalprotein BRADI_1g31920	[BLASTED, MAPPED, ANNOTATED]	TraesCS7A01G480300.1	177	20	3.91e-51	67.96	2	F:GO:0004842; P:GO:0031146	F:ubiquitin-protein transferase activity; P:SCF-dependent proteasomal ubiquitin-dependent protein catabolic process
F_box protein At5g07610_like	[BLASTED, MAPPED, ANNOTATED]	TraesCS7A01G480400.1	407	20	0	64.89	1	P:GO:0044237	P:cellular metabolic process
hypotheticalprotein BRADI_1g31920	[BLASTED, MAPPED, ANNOTATED]	TraesCS7A01G481100.1	388	20	4.53e-166	67.6	1	P:GO:0044267	P:cellular protein metabolic process
hypotheticalprotein BRADI_1g31920	[BLASTED, MAPPED, ANNOTATED]	TraesCS7A01G481200.1	322	20	6.07e-169	67.93	1	P:GO:0044267	P:cellular protein metabolic process
aberrantpanicle organization 1 protein	[BLASTED, MAPPED, ANNOTATED]	TraesCS7A01G481600.1	441	20	0	87.37	6	F:GO:0004842; P:GO:0006355; F:GO:0008134; C:GO:0016021; P:GO:0016567; P:GO:0031146	F:ubiquitin-protein transferase activity; P:regulation of transcription, DNA-templated; F:transcription factor binding; C:integral component of membrane; P:protein ubiquitination; P:SCF-dependent proteasomal ubiquitin-dependent protein catabolic process
hypotheticalprotein F775_12614	[BLASTED, MAPPED, ANNOTATED]	TraesCS7A01G483300.1	482	20	0	73.05	1	C:GO:0016021	C:integral component of membrane
hypotheticalprotein SORBI_001G014300	[BLASTED]	TraesCS7A01G483600.1	572	20	0	63.27
putative F_box/LRR_repeat protein 23	[BLASTED]	TraesCS7A01G484100.1	100	20	1.28e-27	67.22
F_box protein At5g07610_like	[BLASTED]	TraesCS7A01G487000.1	355	20	0	62.11
hypotheticalprotein F775_05012	[BLASTED]	TraesCS7A01G487100.1	402	20	8.36e-171	65.74
hypotheticalprotein SORBI_001G191100	[BLASTED]	TraesCS7A01G487200.1	353	20	0	66.85
F_box protein At5g07610_like	[BLASTED, MAPPED]	TraesCS7A01G487300.1	399	20	0	68.69	3	F:GO:0004842; P:GO:0016567; P:GO:0031146	F:ubiquitin-protein transferase activity; P:protein ubiquitination; P:SCF-dependent proteasomal ubiquitin-dependent protein catabolic process
hypotheticalprotein F775_05012	[BLASTED]	TraesCS7A01G487700.1	448	20	4.56e-165	65.07
hypotheticalprotein F775_04613	[BLASTED, MAPPED]	TraesCS7A01G493200.1	371	20	1.73e-56	49.92	3	F:GO:0004842; P:GO:0016567; P:GO:0031146	F:ubiquitin-protein transferase activity; P:protein ubiquitination; P:SCF-dependent proteasomal ubiquitin-dependent protein catabolic process
unnamedprotein product	[BLASTED, MAPPED, ANNOTATED]	TraesCS7A01G505500.1	436	20	2.47e-162	56.02	1	P:GO:0044267	P:cellular protein metabolic process
unnamedprotein product	[BLASTED, MAPPED, ANNOTATED]	TraesCS7A01G505600.1	411	20	2.09e-167	56.99	1	P:GO:0044267	P:cellular protein metabolic process
unnamedprotein product	[BLASTED, MAPPED, ANNOTATED]	TraesCS7A01G505700.1	406	20	0	61.3	1	P:GO:0044267	P:cellular protein metabolic process
unnamedprotein product	[BLASTED, MAPPED]	TraesCS7A01G507000.1	386	20	2.55e-147	55.68	3	F:GO:0004842; P:GO:0016567; P:GO:0031146	F:ubiquitin-protein transferase activity; P:protein ubiquitination; P:SCF-dependent proteasomal ubiquitin-dependent protein catabolic process
hypotheticalprotein SORBI_007G031900	[BLASTED, MAPPED, ANNOTATED]	TraesCS7A01G529700.1	340	20	0	71.58	1	F:GO:0005488	F:binding
hypotheticalprotein BRADI_1g31920	[BLASTED, MAPPED, ANNOTATED]	TraesCS7A01G544400.1	426	20	0	66.14	1	P:GO:0044267	P:cellular protein metabolic process
hypotheticalprotein F775_03235	[BLASTED, MAPPED]	TraesCS7A01G552900.1	426	20	0	52.1	2	C:GO:0016020; C:GO:0016021	C:membrane; C:integral component of membrane
hypotheticalprotein F775_02660	[BLASTED, MAPPED]	TraesCS7A01G553400.1	364	20	0	51.93	6	P:GO:0005975; P:GO:0006004; C:GO:0016020; C:GO:0016021; F:GO:0016740; F:GO:0016757	P:carbohydrate metabolic process; P:fucose metabolic process; C:membrane; C:integral component of membrane; F:transferase activity; F:transferase activity, transferring glycosyl groups
hypotheticalprotein BRADI_1g03307	[BLASTED, MAPPED, ANNOTATED]	TraesCS7A01G557200.1	373	20	0	73.46	1	P:GO:0044267	P:cellular protein metabolic process
hypotheticalprotein F775_12614	[BLASTED, MAPPED, ANNOTATED]	TraesCS7A01G558900.1	463	20	0	70.57	1	C:GO:0016021	C:integral component of membrane
hypotheticalprotein TRIUR3_34863	[BLASTED, MAPPED, ANNOTATED]	TraesCS7A01G559100.1	434	20	0	71.82	1	C:GO:0016021	C:integral component of membrane
hypotheticalprotein F775_12614	[BLASTED, MAPPED, ANNOTATED]	TraesCS7A01G559600.1	452	20	0	72.36	1	C:GO:0016021	C:integral component of membrane
unnamedprotein product	[BLASTED, MAPPED, ANNOTATED]	TraesCS7A01G567100.1	313	20	1.32e-151	58.66	1	F:GO:0043531	F:ADP binding
F_boxonly protein 7	[BLASTED]	TraesCS7B01G021900.1	416	20	0	73.21
unnamedprotein product	[BLASTED, MAPPED]	TraesCS7B01G022500.1	176	20	2.81e-117	68.92	3	F:GO:0004842; P:GO:0016567; P:GO:0031146	F:ubiquitin-protein transferase activity; P:protein ubiquitination; P:SCF-dependent proteasomal ubiquitin-dependent protein catabolic process
F_box protein At5g07610_like	[BLASTED]	TraesCS7B01G022600.1	389	20	0	64.73
F_box protein At5g07610_like	[BLASTED]	TraesCS7B01G022700.1	392	20	0	66.89
hypotheticalprotein F775_05669	[BLASTED, MAPPED, ANNOTATED]	TraesCS7B01G027300.1	399	20	2.99e-160	61.76	1	C:GO:0016020	C:membrane
hypotheticalprotein BRADI_1g48360	[BLASTED]	TraesCS7B01G027600.3	325	20	4.38e-127	79.79
F_boxdomain containing protein, expressed	[BLASTED]	TraesCS7B01G030200.1	408	20	2.45e-155	57.91
unnamedprotein product	[BLASTED]	TraesCS7B01G041300.1	509	20	0	64.55
F_box protein At3g07870_like	[BLASTED, MAPPED]	TraesCS7B01G041800.1	429	20	0	60.5	4	F:GO:0003824; F:GO:0004842; P:GO:0016567; P:GO:0031146	F:catalytic activity; F:ubiquitin-protein transferase activity; P:protein ubiquitination; P:SCF-dependent proteasomal ubiquitin-dependent protein catabolic process
hypotheticalprotein BRADI_5g17140	[BLASTED, MAPPED, ANNOTATED]	TraesCS7B01G050600.1	476	20	0	71.73	4	F:GO:0004842; P:GO:0016567; P:GO:0031146; C:GO:0048046	F:ubiquitin-protein transferase activity; P:protein ubiquitination; P:SCF-dependent proteasomal ubiquitin-dependent protein catabolic process; C:apoplast
unnamedprotein product	[BLASTED]	TraesCS7B01G052000.1	473	20	0	68.62
hypotheticalprotein F775_21902	[BLASTED, MAPPED]	TraesCS7B01G066800.1	445	20	0	66.41	2	C:GO:0016020; C:GO:0016021	C:membrane; C:integral component of membrane
hypotheticalprotein F775_14390	[BLASTED, MAPPED]	TraesCS7B01G067100.1	449	20	0	66.26	2	C:GO:0016020; C:GO:0016021	C:membrane; C:integral component of membrane
hypotheticalprotein F775_06174	[BLASTED, MAPPED]	TraesCS7B01G077900.1	431	20	3.72e-143	56.51	5	F:GO:0004842; C:GO:0016020; C:GO:0016021; P:GO:0016567; P:GO:0031146	F:ubiquitin-protein transferase activity; C:membrane; C:integral component of membrane; P:protein ubiquitination; P:SCF-dependent proteasomal ubiquitin-dependent protein catabolic process
hypotheticalprotein BRADI_3g38590	[BLASTED]	TraesCS7B01G082200.1	578	20	0	69.2
hypotheticalprotein TRIUR3_25914	[BLASTED]	TraesCS7B01G082300.1	407	20	0	66.89
putative F_box/LRR_repeat protein 23	[BLASTED]	TraesCS7B01G098400.1	309	20	2.34e-178	67.12
F_box/FBD/LRR_repeat protein At1g13570_like	[BLASTED]	TraesCS7B01G108800.1	473	20	0	59.2
hypotheticalprotein BRADI_3g44280	[BLASTED]	TraesCS7B01G156500.1	379	20	1.61e-147	64.02
unnamedprotein product	[BLASTED, MAPPED, ANNOTATED]	TraesCS7B01G205200.1	347	20	2e-167	79.73	2	F:GO:0004252; P:GO:0006508	F:serine-type endopeptidase activity; P:proteolysis	EC:3.4.21	Acting on peptide bonds (peptidases)
hypotheticalprotein BRADI_4g13682	[BLASTED, MAPPED]	TraesCS7B01G205700.1	463	20	0	61.51	6	F:GO:0004129; C:GO:0005740; C:GO:0016020; C:GO:0016021; P:GO:0022900; P:GO:1902600	F:cytochrome-c oxidase activity; C:mitochondrial envelope; C:membrane; C:integral component of membrane; P:electron transport chain; P:proton transmembrane transport
putative F_box/LRR_repeat protein At5g41840 isoform X1	[BLASTED]	TraesCS7B01G205800.1	403	20	0	64.28
F_box protein At5g49610_like	[BLASTED, MAPPED]	TraesCS7B01G225800.1	395	20	0	61.08	6	F:GO:0004842; C:GO:0005643; P:GO:0006913; P:GO:0016567; F:GO:0017056; P:GO:0031146	F:ubiquitin-protein transferase activity; C:nuclear pore; P:nucleocytoplasmic transport; P:protein ubiquitination; F:structural constituent of nuclear pore; P:SCF-dependent proteasomal ubiquitin-dependent protein catabolic process
F_box protein At5g49610_like	[BLASTED, MAPPED]	TraesCS7B01G225900.1	408	20	0	62.31	6	F:GO:0004842; C:GO:0005643; P:GO:0006913; P:GO:0016567; F:GO:0017056; P:GO:0031146	F:ubiquitin-protein transferase activity; C:nuclear pore; P:nucleocytoplasmic transport; P:protein ubiquitination; F:structural constituent of nuclear pore; P:SCF-dependent proteasomal ubiquitin-dependent protein catabolic process
hypotheticalprotein BRADI_2g24110	[BLASTED, MAPPED, ANNOTATED]	TraesCS7B01G227000.1	459	20	0	83.88	4	C:GO:0005929; P:GO:0009620; F:GO:0035091; P:GO:0061512	C:cilium; P:response to fungus; F:phosphatidylinositol binding; P:protein localization to cilium
F_box/kelch_repeat protein At1g67480_like	[BLASTED, MAPPED]	TraesCS7B01G234000.1	333	20	0	63.41	3	F:GO:0004842; P:GO:0016567; C:GO:0031463	F:ubiquitin-protein transferase activity; P:protein ubiquitination; C:Cul3-RING ubiquitin ligase complex
hypotheticalprotein SORBI_001G014300	[BLASTED]	TraesCS7B01G242600.1	444	20	1.84e-169	62.02
hypotheticalprotein F775_13800	[BLASTED, MAPPED, ANNOTATED]	TraesCS7B01G243900.1	415	20	0	62.38	1	P:GO:0044267	P:cellular protein metabolic process
hypotheticalprotein SORBI_001G014300	[BLASTED]	TraesCS7B01G255100.2	485	20	0	60.3
hypotheticalprotein SORBI_001G014300	[BLASTED]	TraesCS7B01G255200.2	484	20	0	60.59
F_box/kelch_repeat protein At1g80440_like	[BLASTED, MAPPED, ANNOTATED]	TraesCS7B01G257400.1	386	20	0	72.29	5	C:GO:0005737; C:GO:0019005; P:GO:0030162; F:GO:0031625; P:GO:0043161	C:cytoplasm; C:SCF ubiquitin ligase complex; P:regulation of proteolysis; F:ubiquitin protein ligase binding; P:proteasome-mediated ubiquitin-dependent protein catabolic process
hypotheticalprotein SORBI_007G048900	[BLASTED, MAPPED]	TraesCS7B01G268600.1	493	20	6.73e-15	42.56	3	F:GO:0004842; P:GO:0016567; P:GO:0031146	F:ubiquitin-protein transferase activity; P:protein ubiquitination; P:SCF-dependent proteasomal ubiquitin-dependent protein catabolic process
F_boxonly protein 7	[BLASTED]	TraesCS7B01G281300.1	374	20	0	61.74
hypotheticalprotein BRADI_3g55740	[BLASTED]	TraesCS7B01G281700.1	444	20	0	69.27
hypotheticalprotein F775_22143	[BLASTED, MAPPED]	TraesCS7B01G284600.1	420	20	0	58.17	4	F:GO:0004129; C:GO:0005740; P:GO:0022900; P:GO:1902600	F:cytochrome-c oxidase activity; C:mitochondrial envelope; P:electron transport chain; P:proton transmembrane transport
putative F_box/LRR_repeat protein 23	[BLASTED]	TraesCS7B01G287400.1	324	20	0	70.11
hypotheticalprotein TRIUR3_06451	[BLASTED, MAPPED]	TraesCS7B01G297400.1	396	20	0	62.66	2	C:GO:0016020; C:GO:0016021	C:membrane; C:integral component of membrane
F_box/kelch_repeat protein At5g43190_like	[BLASTED, MAPPED, ANNOTATED]	TraesCS7B01G300800.1	352	20	0	64.31	3	F:GO:0004842; P:GO:0016567; P:GO:0031146	F:ubiquitin-protein transferase activity; P:protein ubiquitination; P:SCF-dependent proteasomal ubiquitin-dependent protein catabolic process
hypotheticalprotein F775_23452	[BLASTED]	TraesCS7B01G300900.1	338	20	1.04e-66	67.24
hypotheticalprotein F775_21783	[BLASTED]	TraesCS7B01G301900.1	482	20	0	64.74
unnamedprotein product	[BLASTED]	TraesCS7B01G303500.1	392	20	0	73
hypotheticalprotein BRADI_1g34820	[BLASTED, MAPPED, ANNOTATED]	TraesCS7B01G308300.4	384	20	0	72.15	2	P:GO:0006511; P:GO:0016567	P:ubiquitin-dependent protein catabolic process; P:protein ubiquitination
hypotheticalprotein SETIT_008747mg	[BLASTED]	TraesCS7B01G310500.1	472	20	0	52.48
hypotheticalprotein BRADI_2g33570	[BLASTED]	TraesCS7B01G312300.1	485	20	0	72.76
hypotheticalprotein F775_00738	[BLASTED, MAPPED]	TraesCS7B01G313100.1	490	20	9.63e-87	51.35	6	F:GO:0004842; P:GO:0006355; C:GO:0016020; C:GO:0016021; P:GO:0016567; P:GO:0031146	F:ubiquitin-protein transferase activity; P:regulation of transcription, DNA-templated; C:membrane; C:integral component of membrane; P:protein ubiquitination; P:SCF-dependent proteasomal ubiquitin-dependent protein catabolic process
hypotheticalprotein BRADI_3g56087	[BLASTED, MAPPED, ANNOTATED]	TraesCS7B01G329700.1	485	20	0	76.79	1	F:GO:0016740	F:transferase activity
hypotheticalprotein F775_20766	[BLASTED]	TraesCS7B01G332700.1	431	20	0	66.72
F_boxonly protein 7	[BLASTED]	TraesCS7B01G332800.1	423	20	0	67.99
F_boxonly protein 7	[BLASTED]	TraesCS7B01G332900.1	278	20	2.77e-180	63.39
unnamedprotein product	[BLASTED, MAPPED]	TraesCS7B01G339400.1	364	20	3.08e-95	54.82	3	F:GO:0004842; P:GO:0016567; P:GO:0031146	F:ubiquitin-protein transferase activity; P:protein ubiquitination; P:SCF-dependent proteasomal ubiquitin-dependent protein catabolic process
hypotheticalprotein BRADI_4g16020	[BLASTED, MAPPED, ANNOTATED]	TraesCS7B01G342200.1	512	20	0	70.5	4	F:GO:0000987; C:GO:0005634; P:GO:0010030; P:GO:0043985	F:proximal promoter sequence-specific DNA binding; C:nucleus; P:positive regulation of seed germination; P:histone H4-R3 methylation
hypotheticalprotein BRADI_3g44280	[BLASTED, MAPPED]	TraesCS7B01G371600.1	407	20	1.34e-176	57.49	3	F:GO:0004842; P:GO:0016567; P:GO:0031146	F:ubiquitin-protein transferase activity; P:protein ubiquitination; P:SCF-dependent proteasomal ubiquitin-dependent protein catabolic process
hypotheticalprotein BRADI_2g38850	[BLASTED]	TraesCS7B01G378600.1	469	20	0	80.21
hypotheticalprotein BRADI_1g31920	[BLASTED, MAPPED, ANNOTATED]	TraesCS7B01G382400.1	178	20	5.8e-52	67.41	2	F:GO:0004842; P:GO:0031146	F:ubiquitin-protein transferase activity; P:SCF-dependent proteasomal ubiquitin-dependent protein catabolic process
F_box protein At5g07610_like	[BLASTED, MAPPED, ANNOTATED]	TraesCS7B01G382500.1	397	20	0	66.46	2	F:GO:0003824; P:GO:0044267	F:catalytic activity; P:cellular protein metabolic process
hypotheticalprotein BRADI_1g31920	[BLASTED, MAPPED, ANNOTATED]	TraesCS7B01G383100.1	406	20	0	69.16	2	F:GO:0003824; P:GO:0044267	F:catalytic activity; P:cellular protein metabolic process
hypotheticalprotein BRADI_1g31920	[BLASTED, MAPPED, ANNOTATED]	TraesCS7B01G383200.1	387	20	1.74e-173	68.29	1	P:GO:0044267	P:cellular protein metabolic process
F_box protein At5g07610_like	[BLASTED, MAPPED, ANNOTATED]	TraesCS7B01G383300.1	392	20	0	68.89	1	P:GO:0044267	P:cellular protein metabolic process
F_box protein At5g07610_like	[BLASTED, MAPPED]	TraesCS7B01G383500.1	382	20	0	66.3	3	F:GO:0004842; P:GO:0016567; P:GO:0031146	F:ubiquitin-protein transferase activity; P:protein ubiquitination; P:SCF-dependent proteasomal ubiquitin-dependent protein catabolic process
F_box protein At5g07610_like	[BLASTED, MAPPED, ANNOTATED]	TraesCS7B01G383600.1	396	20	0	66.11	2	F:GO:0003824; P:GO:0044267	F:catalytic activity; P:cellular protein metabolic process
hypotheticalprotein BRADI_1g31920	[BLASTED, MAPPED, ANNOTATED]	TraesCS7B01G383700.1	374	20	5.37e-103	60.65	1	P:GO:0044237	P:cellular metabolic process
hypotheticalprotein BRADI_1g31920	[BLASTED, MAPPED, ANNOTATED]	TraesCS7B01G383800.1	366	20	2.95e-137	67.74	1	P:GO:0044267	P:cellular protein metabolic process
aberrantpanicle organization 1 protein	[BLASTED, MAPPED, ANNOTATED]	TraesCS7B01G384000.1	484	20	0	87.83	6	F:GO:0004842; P:GO:0006355; F:GO:0008134; C:GO:0016021; P:GO:0016567; P:GO:0031146	F:ubiquitin-protein transferase activity; P:regulation of transcription, DNA-templated; F:transcription factor binding; C:integral component of membrane; P:protein ubiquitination; P:SCF-dependent proteasomal ubiquitin-dependent protein catabolic process
hypotheticalprotein SORBI_001G014300	[BLASTED]	TraesCS7B01G386400.1	485	20	0	59.61
hypotheticalprotein SORBI_001G014300	[BLASTED]	TraesCS7B01G386600.1	420	20	0	62.86
hypotheticalprotein BRADI_1g31950	[BLASTED]	TraesCS7B01G390400.1	396	20	1.09e-164	64.65
F_box protein At5g07610_like	[BLASTED]	TraesCS7B01G390500.1	398	20	0	66.31
hypotheticalprotein F775_05012	[BLASTED]	TraesCS7B01G390600.1	405	20	0	64.6
hypotheticalprotein BRADI_3g01028	[BLASTED, MAPPED]	TraesCS7B01G391000.1	388	20	0	58.37	3	F:GO:0004842; P:GO:0016567; P:GO:0031146	F:ubiquitin-protein transferase activity; P:protein ubiquitination; P:SCF-dependent proteasomal ubiquitin-dependent protein catabolic process
hypotheticalprotein TRIUR3_23266	[BLASTED]	TraesCS7B01G397900.1	377	20	1.29e-165	54.4
hypotheticalprotein TRIUR3_23266	[BLASTED]	TraesCS7B01G398200.1	366	20	1.35e-155	54.63
hypotheticalprotein F775_02477	[BLASTED, MAPPED]	TraesCS7B01G399000.1	362	20	0	55.84	3	F:GO:0004842; P:GO:0016567; P:GO:0031146	F:ubiquitin-protein transferase activity; P:protein ubiquitination; P:SCF-dependent proteasomal ubiquitin-dependent protein catabolic process
hypotheticalprotein F775_01955	[BLASTED, MAPPED]	TraesCS7B01G399100.1	401	20	0	53.13	3	F:GO:0004842; P:GO:0016567; P:GO:0031146	F:ubiquitin-protein transferase activity; P:protein ubiquitination; P:SCF-dependent proteasomal ubiquitin-dependent protein catabolic process
hypotheticalprotein F775_52702	[BLASTED, MAPPED, ANNOTATED]	TraesCS7B01G403500.1	192	20	2.82e-97	72.7	1	C:GO:0016020	C:membrane
unnamedprotein product	[BLASTED, MAPPED, ANNOTATED]	TraesCS7B01G412800.1	411	20	4.38e-172	57.48	1	P:GO:0044267	P:cellular protein metabolic process
unnamedprotein product	[BLASTED, MAPPED, ANNOTATED]	TraesCS7B01G412900.1	392	20	3.9e-178	58.51	1	P:GO:0044267	P:cellular protein metabolic process
unnamedprotein product	[BLASTED, MAPPED, ANNOTATED]	TraesCS7B01G413000.1	407	20	0	60.17	1	P:GO:0044267	P:cellular protein metabolic process
unnamedprotein product	[BLASTED, MAPPED]	TraesCS7B01G415200.1	410	20	2.26e-157	55.52	3	F:GO:0004842; P:GO:0016567; P:GO:0031146	F:ubiquitin-protein transferase activity; P:protein ubiquitination; P:SCF-dependent proteasomal ubiquitin-dependent protein catabolic process
hypotheticalprotein F775_22900	[BLASTED, MAPPED]	TraesCS7B01G424800.1	406	20	2.67e-170	63.75	3	F:GO:0004842; P:GO:0016567; P:GO:0031146	F:ubiquitin-protein transferase activity; P:protein ubiquitination; P:SCF-dependent proteasomal ubiquitin-dependent protein catabolic process
hypotheticalprotein F775_02569	[BLASTED]	TraesCS7B01G426500.1	406	20	7.79e-162	68.9
hypotheticalprotein F775_22900	[BLASTED, MAPPED]	TraesCS7B01G427000.1	384	20	2.06e-148	60.63	3	F:GO:0004842; P:GO:0016567; P:GO:0031146	F:ubiquitin-protein transferase activity; P:protein ubiquitination; P:SCF-dependent proteasomal ubiquitin-dependent protein catabolic process
hypotheticalprotein F775_12894	[BLASTED]	TraesCS7B01G427700.1	314	20	2e-120	68.04
hypotheticalprotein SORBI_007G031900	[BLASTED, MAPPED, ANNOTATED]	TraesCS7B01G446300.1	346	20	0	75.18	1	F:GO:0005488	F:binding
hypotheticalprotein SORBI_007G031900	[BLASTED]	TraesCS7B01G446700.1	538	20	0	70.41
hypotheticalprotein SORBI_007G031900	[BLASTED, MAPPED, ANNOTATED]	TraesCS7B01G446800.1	476	20	0	68.15	4	F:GO:0005524; P:GO:0006457; P:GO:0006950; F:GO:0051082	F:ATP binding; P:protein folding; P:response to stress; F:unfolded protein binding
hypotheticalprotein BRADI_1g31920	[BLASTED, MAPPED]	TraesCS7B01G466700.1	426	20	0	65.91	3	F:GO:0004842; P:GO:0016567; P:GO:0031146	F:ubiquitin-protein transferase activity; P:protein ubiquitination; P:SCF-dependent proteasomal ubiquitin-dependent protein catabolic process
hypotheticalprotein BRADI_1g31920	[BLASTED, MAPPED, ANNOTATED]	TraesCS7B01G466800.1	410	20	0	65.91	2	F:GO:0003824; P:GO:0044267	F:catalytic activity; P:cellular protein metabolic process
hypotheticalprotein BRADI_1g31920	[BLASTED, MAPPED, ANNOTATED]	TraesCS7B01G466900.1	374	20	0	62.46	1	P:GO:0044237	P:cellular metabolic process
hypotheticalprotein BRADI_1g31920	[BLASTED, MAPPED, ANNOTATED]	TraesCS7B01G467500.1	429	20	0	67.52	2	F:GO:0003824; P:GO:0044267	F:catalytic activity; P:cellular protein metabolic process
hypotheticalprotein BRADI_3g01028	[BLASTED, MAPPED]	TraesCS7B01G473300.1	449	20	7.65e-102	60.17	3	F:GO:0004842; P:GO:0016567; P:GO:0031146	F:ubiquitin-protein transferase activity; P:protein ubiquitination; P:SCF-dependent proteasomal ubiquitin-dependent protein catabolic process
hypotheticalprotein BRADI_1g03307	[BLASTED, MAPPED, ANNOTATED]	TraesCS7B01G481900.1	392	20	0	73.27	2	F:GO:0004842; P:GO:0031146	F:ubiquitin-protein transferase activity; P:SCF-dependent proteasomal ubiquitin-dependent protein catabolic process
hypotheticalprotein F775_12614	[BLASTED, MAPPED, ANNOTATED]	TraesCS7B01G483700.1	438	20	0	70.61	1	C:GO:0016021	C:integral component of membrane
hypotheticalprotein F775_12614	[BLASTED, MAPPED, ANNOTATED]	TraesCS7B01G483900.1	423	20	0	69.94	1	C:GO:0016021	C:integral component of membrane
hypotheticalprotein F775_12614	[BLASTED, MAPPED, ANNOTATED]	TraesCS7B01G484700.1	426	20	0	66.87	1	C:GO:0016021	C:integral component of membrane
hypotheticalprotein F775_12614	[BLASTED, MAPPED, ANNOTATED]	TraesCS7B01G484800.1	447	20	0	69.31	1	C:GO:0016020	C:membrane
putative F_box protein At2g02030	[BLASTED, MAPPED]	TraesCS7B01G489400.1	426	20	0	60.49	3	F:GO:0004842; P:GO:0016567; P:GO:0031146	F:ubiquitin-protein transferase activity; P:protein ubiquitination; P:SCF-dependent proteasomal ubiquitin-dependent protein catabolic process
unnamedprotein product	[BLASTED]	TraesCS7B01G494400.1	385	20	1.5e-179	63.55
unnamedprotein product	[BLASTED]	TraesCS7B01G494800.1	393	20	1.29e-168	63.81
hypotheticalprotein F775_21458	[BLASTED]	TraesCS7B01G496900.1	364	20	9.38e-116	61.15
unnamedprotein product	[BLASTED]	TraesCS7B01G497800.1	365	20	2.82e-159	62.79
hypotheticalprotein F775_21415	[BLASTED, MAPPED]	TraesCS7B01G500500.1	265	20	1.04e-138	57.21	2	C:GO:0016020; C:GO:0016021	C:membrane; C:integral component of membrane
hypotheticalprotein F775_17259	[BLASTED, MAPPED]	TraesCS7D01G002100.1	398	20	1.72e-177	72.35	5	F:GO:0004842; C:GO:0016020; C:GO:0016021; P:GO:0016567; P:GO:0031146	F:ubiquitin-protein transferase activity; C:membrane; C:integral component of membrane; P:protein ubiquitination; P:SCF-dependent proteasomal ubiquitin-dependent protein catabolic process
hypotheticalprotein TRIUR3_13201	[BLASTED, MAPPED]	TraesCS7D01G015100.1	439	20	2.75e-141	59.69	5	F:GO:0004842; C:GO:0016020; C:GO:0016021; P:GO:0016567; P:GO:0031146	F:ubiquitin-protein transferase activity; C:membrane; C:integral component of membrane; P:protein ubiquitination; P:SCF-dependent proteasomal ubiquitin-dependent protein catabolic process
hypotheticalprotein TRIUR3_13201	[BLASTED, MAPPED]	TraesCS7D01G015200.1	453	20	6.49e-132	60	5	F:GO:0004842; C:GO:0016020; C:GO:0016021; P:GO:0016567; P:GO:0031146	F:ubiquitin-protein transferase activity; C:membrane; C:integral component of membrane; P:protein ubiquitination; P:SCF-dependent proteasomal ubiquitin-dependent protein catabolic process
F_box/kelch_repeat protein At1g22040	[BLASTED, MAPPED]	TraesCS7D01G016400.1	457	20	0	67.73	3	F:GO:0004842; P:GO:0016567; C:GO:0031463	F:ubiquitin-protein transferase activity; P:protein ubiquitination; C:Cul3-RING ubiquitin ligase complex
hypotheticalprotein F775_17259	[BLASTED, MAPPED]	TraesCS7D01G021600.1	393	20	0	73.44	5	F:GO:0004842; C:GO:0016020; C:GO:0016021; P:GO:0016567; P:GO:0031146	F:ubiquitin-protein transferase activity; C:membrane; C:integral component of membrane; P:protein ubiquitination; P:SCF-dependent proteasomal ubiquitin-dependent protein catabolic process
hypotheticalprotein TRIUR3_04872	[BLASTED, MAPPED, ANNOTATED]	TraesCS7D01G021700.1	404	20	0	72.3	1	P:GO:0044267	P:cellular protein metabolic process
hypotheticalprotein F775_25802	[BLASTED, MAPPED]	TraesCS7D01G021800.1	194	20	4.47e-67	71.93	2	C:GO:0016020; C:GO:0016021	C:membrane; C:integral component of membrane
hypotheticalprotein F775_21660	[BLASTED, MAPPED]	TraesCS7D01G023400.1	403	20	0	69.71	5	F:GO:0004842; C:GO:0016020; C:GO:0016021; P:GO:0016567; P:GO:0031146	F:ubiquitin-protein transferase activity; C:membrane; C:integral component of membrane; P:protein ubiquitination; P:SCF-dependent proteasomal ubiquitin-dependent protein catabolic process
hypotheticalprotein F775_21660	[BLASTED, MAPPED]	TraesCS7D01G023700.1	398	20	0	73.16	2	C:GO:0016020; C:GO:0016021	C:membrane; C:integral component of membrane
unnamedprotein product	[BLASTED, MAPPED, ANNOTATED]	TraesCS7D01G025100.1	227	20	3.15e-123	70.77	1	C:GO:0005739	C:mitochondrion
hypotheticalprotein F775_10334	[BLASTED]	TraesCS7D01G060800.1	108	20	3.83e-27	70.36
hypotheticalprotein F775_20913	[BLASTED, MAPPED, ANNOTATED]	TraesCS7D01G061100.1	250	20	1.08e-93	59.45	1	C:GO:0005739	C:mitochondrion
hypotheticalprotein TRIUR3_11678	[BLASTED, MAPPED, ANNOTATED]	TraesCS7D01G061200.1	380	20	1.43e-133	59.63	1	C:GO:0005739	C:mitochondrion
hypotheticalprotein F775_14353	[BLASTED]	TraesCS7D01G070800.1	374	20	0	65.87
hypotheticalprotein SORBI_005G023100	[BLASTED, MAPPED, ANNOTATED]	TraesCS7D01G077500.1	447	20	3.97e-179	62.51	2	F:GO:0004842; P:GO:0031146	F:ubiquitin-protein transferase activity; P:SCF-dependent proteasomal ubiquitin-dependent protein catabolic process
hypotheticalprotein BRADI_1g58456	[BLASTED, MAPPED]	TraesCS7D01G079200.1	771	20	3.87e-132	49.74	5	F:GO:0003676; F:GO:0004842; P:GO:0015074; P:GO:0016567; P:GO:0031146	F:nucleic acid binding; F:ubiquitin-protein transferase activity; P:DNA integration; P:protein ubiquitination; P:SCF-dependent proteasomal ubiquitin-dependent protein catabolic process
hypotheticalprotein SORBI_007G072600	[BLASTED, MAPPED]	TraesCS7D01G079300.1	717	20	0	65.41	2	C:GO:0016020; C:GO:0016021	C:membrane; C:integral component of membrane
hypotheticalprotein F775_02065	[BLASTED, MAPPED, ANNOTATED]	TraesCS7D01G091000.1	388	20	0	68.62	5	C:GO:0012505; C:GO:0016020; F:GO:0016787; C:GO:0043231; C:GO:0044444	C:endomembrane system; C:membrane; F:hydrolase activity; C:intracellular membrane-bounded organelle; C:cytoplasmic part
hypotheticalprotein F775_22201	[BLASTED, MAPPED, ANNOTATED]	TraesCS7D01G091800.1	390	20	0	70.67	5	C:GO:0012505; C:GO:0016020; F:GO:0016787; C:GO:0043231; C:GO:0044444	C:endomembrane system; C:membrane; F:hydrolase activity; C:intracellular membrane-bounded organelle; C:cytoplasmic part
hypotheticalprotein F775_22201	[BLASTED, MAPPED, ANNOTATED]	TraesCS7D01G092000.1	208	20	4.47e-136	71.7	5	C:GO:0012505; C:GO:0016020; F:GO:0016787; C:GO:0043231; C:GO:0044444	C:endomembrane system; C:membrane; F:hydrolase activity; C:intracellular membrane-bounded organelle; C:cytoplasmic part
hypotheticalprotein F775_22680	[BLASTED, MAPPED, ANNOTATED]	TraesCS7D01G093300.1	368	20	0	68.19	5	C:GO:0012505; C:GO:0016020; F:GO:0016787; C:GO:0043231; C:GO:0044444	C:endomembrane system; C:membrane; F:hydrolase activity; C:intracellular membrane-bounded organelle; C:cytoplasmic part
hypotheticalprotein TRIUR3_25930	[BLASTED, MAPPED, ANNOTATED]	TraesCS7D01G093800.1	192	20	5.45e-135	76.35	6	C:GO:0005783; C:GO:0005794; P:GO:0006508; F:GO:0008233; C:GO:0031984; C:GO:0044425	C:endoplasmic reticulum; C:Golgi apparatus; P:proteolysis; F:peptidase activity; C:organelle subcompartment; C:membrane part
hypotheticalprotein F775_08241	[BLASTED, MAPPED]	TraesCS7D01G094600.1	430	20	1.44e-176	53.72	4	F:GO:0004842; P:GO:0016567; F:GO:0016788; P:GO:0031146	F:ubiquitin-protein transferase activity; P:protein ubiquitination; F:hydrolase activity, acting on ester bonds; P:SCF-dependent proteasomal ubiquitin-dependent protein catabolic process
hypotheticalprotein BRADI_2g33570	[BLASTED]	TraesCS7D01G104200.1	505	20	0	71.28
putative F_box/LRR_repeat protein 22	[BLASTED]	TraesCS7D01G109800.1	235	20	2.72e-166	56.13
hypotheticalprotein BRADI_3g44280	[BLASTED]	TraesCS7D01G121500.1	392	20	0	67
F_box protein At5g07610_like	[BLASTED]	TraesCS7D01G121600.1	396	20	0	66.54
unnamedprotein product	[BLASTED]	TraesCS7D01G121700.1	183	20	2.4e-115	65.34
hypotheticalprotein SETIT_006967mg	[BLASTED]	TraesCS7D01G126300.1	326	20	1.51e-126	78.69
F_box protein At5g67140 isoform X1	[BLASTED]	TraesCS7D01G126400.1	243	20	3.61e-133	76.26
unnamedprotein product	[BLASTED, MAPPED, ANNOTATED]	TraesCS7D01G129400.1	676	20	1.51e-167	66.46	1	C:GO:0016021	C:integral component of membrane
hypotheticalprotein F775_19233	[BLASTED, MAPPED]	TraesCS7D01G141200.1	414	20	0	59.41	4	F:GO:0003824; F:GO:0004842; P:GO:0016567; P:GO:0031146	F:catalytic activity; F:ubiquitin-protein transferase activity; P:protein ubiquitination; P:SCF-dependent proteasomal ubiquitin-dependent protein catabolic process
hypotheticalprotein F775_20780	[BLASTED, MAPPED]	TraesCS7D01G141400.1	428	20	0	60.8	4	F:GO:0003824; F:GO:0004842; P:GO:0016567; P:GO:0031146	F:catalytic activity; F:ubiquitin-protein transferase activity; P:protein ubiquitination; P:SCF-dependent proteasomal ubiquitin-dependent protein catabolic process
F_box protein At3g07870_like	[BLASTED, MAPPED]	TraesCS7D01G142500.1	428	20	0	60.95	4	F:GO:0003824; F:GO:0004842; P:GO:0016567; P:GO:0031146	F:catalytic activity; F:ubiquitin-protein transferase activity; P:protein ubiquitination; P:SCF-dependent proteasomal ubiquitin-dependent protein catabolic process
F_boxonly protein 7	[BLASTED]	TraesCS7D01G146900.1	498	20	0	69.97
hypotheticalprotein BRADI_5g17140	[BLASTED, MAPPED, ANNOTATED]	TraesCS7D01G149100.1	476	20	0	71.75	4	F:GO:0004842; P:GO:0016567; P:GO:0031146; C:GO:0048046	F:ubiquitin-protein transferase activity; P:protein ubiquitination; P:SCF-dependent proteasomal ubiquitin-dependent protein catabolic process; C:apoplast
hypotheticalprotein F775_08456	[BLASTED, MAPPED]	TraesCS7D01G159700.1	219	20	1.4e-104	72.79	2	C:GO:0016020; C:GO:0016021	C:membrane; C:integral component of membrane
hypotheticalprotein F775_21902	[BLASTED, MAPPED]	TraesCS7D01G163000.1	445	20	0	65.24	2	C:GO:0016020; C:GO:0016021	C:membrane; C:integral component of membrane
hypotheticalprotein F775_14390	[BLASTED, MAPPED]	TraesCS7D01G163400.1	456	20	0	64.55	2	C:GO:0016020; C:GO:0016021	C:membrane; C:integral component of membrane
hypotheticalprotein F775_20064	[BLASTED]	TraesCS7D01G178500.1	408	20	0	67.06
putative F_box/LRR_repeat protein 23	[BLASTED]	TraesCS7D01G194300.1	302	20	0	66.97
putative F_box/LRR_repeat protein 23	[BLASTED]	TraesCS7D01G194400.1	317	20	1.89e-175	67.7
putative F_box/LRR_repeat protein 23	[BLASTED]	TraesCS7D01G203500.1	341	20	6.68e-79	57.81
putative F_box/LRR_repeat protein 23	[BLASTED]	TraesCS7D01G203600.1	342	20	5.74e-89	59.18
unnamedprotein product	[BLASTED]	TraesCS7D01G205100.1	475	20	0	59.03
unnamedprotein product	[BLASTED, MAPPED]	TraesCS7D01G205900.1	415	20	0	63.81	2	C:GO:0016020; C:GO:0016021	C:membrane; C:integral component of membrane
hypotheticalprotein F775_03922	[BLASTED]	TraesCS7D01G214100.1	400	20	0	52.32
hypotheticalprotein F775_20599	[BLASTED]	TraesCS7D01G259900.1	378	20	1.22e-157	63.93
hypotheticalprotein SORBI_007G016800	[BLASTED]	TraesCS7D01G266900.1	372	20	0	60.53
unnamedprotein product	[BLASTED, MAPPED, ANNOTATED]	TraesCS7D01G300400.1	347	20	1.19e-167	79.07	2	F:GO:0004252; P:GO:0006508	F:serine-type endopeptidase activity; P:proteolysis	EC:3.4.21	Acting on peptide bonds (peptidases)
hypotheticalprotein BRADI_4g13682	[BLASTED, MAPPED]	TraesCS7D01G302100.1	515	20	0	61.76	4	F:GO:0004129; C:GO:0005740; P:GO:0022900; P:GO:1902600	F:cytochrome-c oxidase activity; C:mitochondrial envelope; P:electron transport chain; P:proton transmembrane transport
putative F_box/LRR_repeat protein At5g41840 isoform X1	[BLASTED]	TraesCS7D01G302300.2	399	20	0	63.85
hypotheticalprotein SORBI_007G070200	[BLASTED, MAPPED]	TraesCS7D01G320200.1	109	20	4.23e-73	69.61	2	F:GO:0016874; F:GO:0046982	F:ligase activity; F:protein heterodimerization activity
F_box protein At5g49610_like	[BLASTED, MAPPED]	TraesCS7D01G321700.1	395	20	0	61.13	6	F:GO:0004842; C:GO:0005643; P:GO:0006913; P:GO:0016567; F:GO:0017056; P:GO:0031146	F:ubiquitin-protein transferase activity; C:nuclear pore; P:nucleocytoplasmic transport; P:protein ubiquitination; F:structural constituent of nuclear pore; P:SCF-dependent proteasomal ubiquitin-dependent protein catabolic process
F_box protein At5g49610_like	[BLASTED, MAPPED]	TraesCS7D01G321800.1	398	20	0	62.87	6	F:GO:0004842; C:GO:0005643; P:GO:0006913; P:GO:0016567; F:GO:0017056; P:GO:0031146	F:ubiquitin-protein transferase activity; C:nuclear pore; P:nucleocytoplasmic transport; P:protein ubiquitination; F:structural constituent of nuclear pore; P:SCF-dependent proteasomal ubiquitin-dependent protein catabolic process
hypotheticalprotein BRADI_2g24110	[BLASTED, MAPPED, ANNOTATED]	TraesCS7D01G323100.1	459	20	0	83.95	4	C:GO:0005929; P:GO:0009620; F:GO:0035091; P:GO:0061512	C:cilium; P:response to fungus; F:phosphatidylinositol binding; P:protein localization to cilium
F_boxonly protein 7	[BLASTED]	TraesCS7D01G334000.1	315	20	0	68.81
F_box/kelch_repeat protein At1g80440_like	[BLASTED, MAPPED, ANNOTATED]	TraesCS7D01G352400.1	386	20	0	72.93	5	C:GO:0005737; C:GO:0019005; P:GO:0030162; F:GO:0031625; P:GO:0043161	C:cytoplasm; C:SCF ubiquitin ligase complex; P:regulation of proteolysis; F:ubiquitin protein ligase binding; P:proteasome-mediated ubiquitin-dependent protein catabolic process
hypotheticalprotein F775_14917	[BLASTED, MAPPED, ANNOTATED]	TraesCS7D01G353200.1	858	20	0	62.48	1	P:GO:0044267	P:cellular protein metabolic process
hypotheticalprotein BRADI_3g54896	[BLASTED]	TraesCS7D01G363900.1	505	20	1.22e-13	43.29
hypotheticalprotein BRADI_3g55740	[BLASTED]	TraesCS7D01G376300.1	444	20	0	69.36
F_box protein At5g03100_like isoform X3	[BLASTED, MAPPED]	TraesCS7D01G378600.1	403	20	0	57.83	4	F:GO:0004129; C:GO:0005740; P:GO:0022900; P:GO:1902600	F:cytochrome-c oxidase activity; C:mitochondrial envelope; P:electron transport chain; P:proton transmembrane transport
putative F_box/LRR_repeat protein 23	[BLASTED]	TraesCS7D01G381100.1	342	20	0	71.08
F_box/kelch_repeat protein At5g43190_like	[BLASTED, MAPPED, ANNOTATED]	TraesCS7D01G394500.1	351	20	0	63.8	3	F:GO:0004842; P:GO:0016567; P:GO:0031146	F:ubiquitin-protein transferase activity; P:protein ubiquitination; P:SCF-dependent proteasomal ubiquitin-dependent protein catabolic process
hypotheticalprotein BRADI_1g34820	[BLASTED, MAPPED, ANNOTATED]	TraesCS7D01G401900.4	385	20	0	72.98	2	P:GO:0006511; P:GO:0016567	P:ubiquitin-dependent protein catabolic process; P:protein ubiquitination
F_boxonly protein 7	[BLASTED]	TraesCS7D01G404200.1	469	20	0	52.93
hypotheticalprotein BRADI_2g33570	[BLASTED]	TraesCS7D01G406000.1	485	20	0	72.7
hypotheticalprotein F775_31504	[BLASTED, MAPPED, ANNOTATED]	TraesCS7D01G421700.1	486	20	0	76.2	1	F:GO:0016740	F:transferase activity
putativeLOV domain_containing protein	[BLASTED]	TraesCS7D01G423400.1	641	20	0	94.79
F_boxonly protein 7	[BLASTED]	TraesCS7D01G424100.1	423	20	0	68.79
unnamedprotein product	[BLASTED, MAPPED]	TraesCS7D01G430200.1	252	20	1.89e-51	54.08	3	F:GO:0004842; P:GO:0016567; P:GO:0031146	F:ubiquitin-protein transferase activity; P:protein ubiquitination; P:SCF-dependent proteasomal ubiquitin-dependent protein catabolic process
hypotheticalprotein BRADI_4g16020	[BLASTED, MAPPED, ANNOTATED]	TraesCS7D01G432600.1	512	20	0	70.48	4	F:GO:0000987; C:GO:0005634; P:GO:0010030; P:GO:0043985	F:proximal promoter sequence-specific DNA binding; C:nucleus; P:positive regulation of seed germination; P:histone H4-R3 methylation
unnamedprotein product	[BLASTED, MAPPED]	TraesCS7D01G437100.1	430	20	0	57.31	12	C:GO:0000139; F:GO:0004190; C:GO:0005783; C:GO:0005789; C:GO:0005794; P:GO:0006508; P:GO:0007219; F:GO:0008233; C:GO:0016020; C:GO:0016021; P:GO:0016485; F:GO:0016787	C:Golgi membrane; F:aspartic-type endopeptidase activity; C:endoplasmic reticulum; C:endoplasmic reticulum membrane; C:Golgi apparatus; P:proteolysis; P:Notch signaling pathway; F:peptidase activity; C:membrane; C:integral component of membrane; P:protein processing; F:hydrolase activity
unnamedprotein product	[BLASTED, MAPPED]	TraesCS7D01G459100.1	409	20	0	57.77	3	F:GO:0004842; P:GO:0016567; P:GO:0031146	F:ubiquitin-protein transferase activity; P:protein ubiquitination; P:SCF-dependent proteasomal ubiquitin-dependent protein catabolic process
F_box protein At5g07610_like	[BLASTED, MAPPED, ANNOTATED]	TraesCS7D01G467200.1	154	20	5.1e-21	64.7	1	P:GO:0009987	P:cellular process
F_box protein At5g07610_like	[BLASTED, MAPPED, ANNOTATED]	TraesCS7D01G467300.1	394	20	0	65.63	1	P:GO:0044237	P:cellular metabolic process
F_box protein At5g07610_like	[BLASTED, MAPPED, ANNOTATED]	TraesCS7D01G467400.1	397	20	0	65.59	2	F:GO:0003824; P:GO:0044267	F:catalytic activity; P:cellular protein metabolic process
hypotheticalprotein BRADI_1g31920	[BLASTED, MAPPED, ANNOTATED]	TraesCS7D01G467700.1	394	20	0	68.42	2	F:GO:0004842; P:GO:0031146	F:ubiquitin-protein transferase activity; P:SCF-dependent proteasomal ubiquitin-dependent protein catabolic process
hypotheticalprotein BRADI_1g31920	[BLASTED, MAPPED, ANNOTATED]	TraesCS7D01G467800.1	408	20	0	68.48	1	P:GO:0044267	P:cellular protein metabolic process
hypotheticalprotein F775_14224	[BLASTED, MAPPED, ANNOTATED]	TraesCS7D01G467900.1	316	20	5.25e-176	60.31	1	P:GO:0044237	P:cellular metabolic process
F_box protein At5g07610_like	[BLASTED, MAPPED]	TraesCS7D01G468000.1	290	20	0	65.92	3	F:GO:0004842; P:GO:0016567; P:GO:0031146	F:ubiquitin-protein transferase activity; P:protein ubiquitination; P:SCF-dependent proteasomal ubiquitin-dependent protein catabolic process
hypotheticalprotein BRADI_1g31920	[BLASTED, MAPPED, ANNOTATED]	TraesCS7D01G468100.1	392	20	0	69.6	1	P:GO:0044267	P:cellular protein metabolic process
hypotheticalprotein BRADI_1g31920	[BLASTED, MAPPED, ANNOTATED]	TraesCS7D01G468300.1	240	20	3.46e-87	68.94	2	F:GO:0003824; P:GO:0044267	F:catalytic activity; P:cellular protein metabolic process
F_box protein At5g07610_like	[BLASTED, MAPPED, ANNOTATED]	TraesCS7D01G468400.1	379	20	0	67.91	5	C:GO:0005623; F:GO:0009055; P:GO:0022900; P:GO:0044267; P:GO:0045454	C:cell; F:electron transfer activity; P:electron transport chain; P:cellular protein metabolic process; P:cell redox homeostasis
aberrantpanicle organization 1 protein	[BLASTED, MAPPED, ANNOTATED]	TraesCS7D01G468700.1	441	20	0	87.23	6	F:GO:0004842; P:GO:0006355; F:GO:0008134; C:GO:0016021; P:GO:0016567; P:GO:0031146	F:ubiquitin-protein transferase activity; P:regulation of transcription, DNA-templated; F:transcription factor binding; C:integral component of membrane; P:protein ubiquitination; P:SCF-dependent proteasomal ubiquitin-dependent protein catabolic process
hypotheticalprotein SORBI_001G014300	[BLASTED]	TraesCS7D01G470300.1	413	20	0	63.5
hypotheticalprotein BRADI_5g09097	[BLASTED]	TraesCS7D01G470500.1	399	20	0	66.08
hypotheticalprotein SORBI_001G014300	[BLASTED]	TraesCS7D01G470700.1	416	20	0	60.13
hypotheticalprotein F775_25333	[BLASTED]	TraesCS7D01G473500.1	340	20	2.94e-148	57.66
hypotheticalprotein F775_05012	[BLASTED]	TraesCS7D01G473600.1	355	20	0	60.88
hypotheticalprotein SORBI_001G191100	[BLASTED]	TraesCS7D01G473900.1	400	20	0	66.45
F_box protein At5g07610_like	[BLASTED]	TraesCS7D01G474000.1	281	20	1.11e-129	63.42
hypotheticalprotein F775_25407	[BLASTED]	TraesCS7D01G474100.1	399	20	0	68.63
unnamedprotein product	[BLASTED]	TraesCS7D01G474400.1	212	20	4.45e-84	66.24
hypotheticalprotein F775_03621	[BLASTED]	TraesCS7D01G478200.1	401	20	0	55.14
hypotheticalprotein F775_52702	[BLASTED, MAPPED]	TraesCS7D01G481700.1	210	20	2.6e-147	73.07	4	F:GO:0003677; C:GO:0005634; P:GO:0006351; P:GO:0006355	F:DNA binding; C:nucleus; P:transcription, DNA-templated; P:regulation of transcription, DNA-templated
unnamedprotein product	[BLASTED, MAPPED, ANNOTATED]	TraesCS7D01G493200.1	411	20	2.45e-169	56.86	1	P:GO:0044267	P:cellular protein metabolic process
unnamedprotein product	[BLASTED, MAPPED, ANNOTATED]	TraesCS7D01G493300.1	396	20	1.76e-179	58.96	1	P:GO:0044267	P:cellular protein metabolic process
unnamedprotein product	[BLASTED, MAPPED, ANNOTATED]	TraesCS7D01G493500.1	392	20	0	58.25	1	P:GO:0044267	P:cellular protein metabolic process
unnamedprotein product	[BLASTED, MAPPED, ANNOTATED]	TraesCS7D01G493600.1	408	20	0	60.39	1	P:GO:0044267	P:cellular protein metabolic process
unnamedprotein product	[BLASTED, MAPPED, ANNOTATED]	TraesCS7D01G493700.1	406	20	0	61.76	1	P:GO:0044267	P:cellular protein metabolic process
hypotheticalprotein F775_16592	[BLASTED]	TraesCS7D01G496800.1	401	20	0	59.02
hypotheticalprotein BRADI_3g54475	[BLASTED]	TraesCS7D01G498200.1	357	20	6.73e-131	54.1
hypotheticalprotein SORBI_009G174600	[BLASTED, MAPPED]	TraesCS7D01G499000.1	444	20	0	58.31	1	F:GO:0016788	F:hydrolase activity, acting on ester bonds
hypotheticalprotein F775_16368	[BLASTED, MAPPED, ANNOTATED]	TraesCS7D01G510500.1	437	20	0	68.41	1	C:GO:0016020	C:membrane
hypotheticalprotein SORBI_007G031900	[BLASTED]	TraesCS7D01G517500.2	525	20	0	71
hypotheticalprotein SORBI_007G031900	[BLASTED]	TraesCS7D01G518700.1	486	20	0	70.1
hypotheticalprotein BRADI_1g31920	[BLASTED, MAPPED]	TraesCS7D01G529900.1	425	20	0	65.76	3	F:GO:0004842; P:GO:0016567; P:GO:0031146	F:ubiquitin-protein transferase activity; P:protein ubiquitination; P:SCF-dependent proteasomal ubiquitin-dependent protein catabolic process
unnamedprotein product	[BLASTED]	TraesCS7D01G537700.1	327	20	4.1e-54	52.27
hypotheticalprotein F775_02660	[BLASTED, MAPPED]	TraesCS7D01G539900.1	419	20	0	50.86	6	P:GO:0005975; P:GO:0006004; C:GO:0016020; C:GO:0016021; F:GO:0016740; F:GO:0016757	P:carbohydrate metabolic process; P:fucose metabolic process; C:membrane; C:integral component of membrane; F:transferase activity; F:transferase activity, transferring glycosyl groups
hypotheticalprotein F775_02660	[BLASTED, MAPPED]	TraesCS7D01G540100.1	420	20	0	52.6	6	P:GO:0005975; P:GO:0006004; C:GO:0016020; C:GO:0016021; F:GO:0016740; F:GO:0016757	P:carbohydrate metabolic process; P:fucose metabolic process; C:membrane; C:integral component of membrane; F:transferase activity; F:transferase activity, transferring glycosyl groups
hypotheticalprotein F775_12614	[BLASTED, MAPPED, ANNOTATED]	TraesCS7D01G550100.1	447	20	0	69.31	1	C:GO:0016020	C:membrane
hypotheticalprotein F775_12614	[BLASTED, MAPPED, ANNOTATED]	TraesCS7D01G550300.1	452	20	0	71.28	1	C:GO:0016021	C:integral component of membrane
hypotheticalprotein F775_12614	[BLASTED, MAPPED, ANNOTATED]	TraesCS7D01G550400.1	448	20	0	72.61	1	C:GO:0016021	C:integral component of membrane
hypotheticalprotein F775_16368	[BLASTED, MAPPED, ANNOTATED]	TraesCS7D01G551100.1	361	20	5.46e-172	71.59	1	C:GO:0016021	C:integral component of membrane
hypotheticalprotein BRADI_1g03307	[BLASTED, MAPPED, ANNOTATED]	TraesCS7D01G553400.1	287	20	0	74.4	2	F:GO:0004842; P:GO:0031146	F:ubiquitin-protein transferase activity; P:SCF-dependent proteasomal ubiquitin-dependent protein catabolic process
