# Supplementary material for: F-Box Genes in the Wheat Genome and Expression Profiling in Wheat at Different Developmental Stages
Source: Genes (Basel). 2020 Sep 30;11(10):1154. doi: 10.3390/genes11101154 (PMC7650748; doi:10.3390/genes11101154)
Supplement: Supplementary file 1 [file genes-11-01154-s001.zip › Supple_Table_4.xlsx]

## Sheet: Fisher’s exact test_results
S4 Table. Enriched GO terms associated with F-box genes in wheat by Fisher’ extract test
GO ID	GO Name	GO Category	FDR	P-Value	No. genes	Gene ID
GO:0031146	SCF-dependent proteasomal ubiquitin-dependent protein catabolic process	BIOLOGICAL_PROCESS	3.27971e-94	2.28505e-95	341	TraesCS1B01G092800.1 TraesCS5B01G467700.3 TraesCS1D01G429300.1 TraesCS1B01G114800.1 TraesCS5A01G458500.1 TraesCS6D01G002100.1 TraesCS4A01G049600.1 TraesCS4B01G232400.1 TraesCS2D01G357700.1 TraesCS4B01G255300.1 TraesCS2B01G276600.1 TraesCS6B01G014600.1 TraesCS1A01G428300.1 TraesCS7B01G300800.1 TraesCS2B01G610300.1 TraesCS7A01G123400.1 TraesCS4D01G233800.1 TraesCS5D01G469900.1 TraesCS7A01G141200.1 …
GO:0016567	protein ubiquitination	BIOLOGICAL_PROCESS	1.56939e-87	1.28639e-88	320	TraesCS5B01G467700.3 TraesCS7B01G308300.4 TraesCS1D01G429300.1 TraesCS1B01G114800.1 TraesCS3A01G410000.1 TraesCS5A01G458500.1 TraesCS6D01G002100.1 TraesCS4A01G049600.1 TraesCS4B01G232400.1 TraesCS2D01G357700.1 TraesCS4B01G255300.1 TraesCS6B01G014600.1 TraesCS7B01G234000.1 TraesCS1A01G428300.1 TraesCS7B01G300800.1 TraesCS2B01G610300.1 TraesCS7A01G123400.1 TraesCS4D01G233800.1 TraesCS5D01G469900.1 …
GO:0032259	methylation	BIOLOGICAL_PROCESS	8.11047e-08	1.52902e-08	33	TraesCS7D01G432600.1 TraesCS6B01G344800.1 TraesCS5D01G356400.1 TraesCS6A01G407600.1 TraesCS6B01G453700.1 TraesCS6D01G391000.1 TraesCS6B01G452900.1 TraesCS6A01G408000.1 TraesCS5B01G080800.2 TraesCS1B01G091100.2 TraesCS6D01G141200.3 TraesCS6B01G451600.1 TraesCS6B01G453800.1 TraesCS6A01G340700.1 TraesCS7A01G443400.1 TraesCS6A01G319400.1 TraesCS6A01G407500.1 TraesCS6A01G407000.1 TraesCS3B01G184000.2 …
GO:0006355	regulation of transcription, DNA-templated	BIOLOGICAL_PROCESS	1.2775e-05	3.87439e-06	23	TraesCS7D01G468700.1 TraesCS6B01G315000.1 TraesCS6D01G107200.1 TraesCS7B01G313100.1 TraesCS4B01G392900.1 TraesCS3B01G195000.1 TraesCS3B01G443500.1 TraesCS3A01G511800.1 TraesCS6B01G128500.1 TraesCS6D01G082100.7 TraesCS6A01G010000.1 TraesCS3B01G068800.1 TraesCS1A01G261100.1 TraesCS3D01G056100.1 TraesCS7B01G384000.1 TraesCS1B01G271900.1 TraesCS7D01G481700.1 TraesCS7A01G481600.1 TraesCS1D01G261100.1 …
GO:0022900	electron transport chain	BIOLOGICAL_PROCESS	0.00254592	0.000986021	13	TraesCS3D01G319600.1 TraesCS4B01G025100.2 TraesCS7B01G284600.1 TraesCS2B01G598900.1 TraesCS2B01G599100.1 TraesCS7D01G468400.1 TraesCS5D01G543200.1 TraesCS7B01G205700.1 TraesCS7D01G378600.1 TraesCS4A01G329900.1 TraesCS3B01G355500.1 TraesCS7A01G090800.1 TraesCS7D01G302100.1
GO:0015074	DNA integration	BIOLOGICAL_PROCESS	0.00254592	0.000986021	13	TraesCS5B01G027200.1 TraesCS5B01G026800.1 TraesCS3B01G403900.1 TraesCS1A01G078500.1 TraesCS5B01G026900.1 TraesCS5D01G035400.1 TraesCS5A01G027700.1 TraesCS2B01G472700.1 TraesCS4A01G382500.1 TraesCS7D01G079200.1 TraesCS5D01G035500.1 TraesCS4A01G382600.1 TraesCS5B01G027100.1
GO:0009914	hormone transport	BIOLOGICAL_PROCESS	0.00412637	0.00184334	12	TraesCS3A01G296700.1 TraesCS3B01G340400.1 TraesCS3D01G329900.1 TraesCS1B01G342700.1 TraesCS1D01G331400.1 TraesCS3D01G306000.1 TraesCS4B01G177100.1 TraesCS4A01G127600.1 TraesCS3A01G336900.1 TraesCS1A01G329300.1 TraesCS4D01G178800.1 TraesCS3B01G368000.1
GO:1902600	proton transmembrane transport	BIOLOGICAL_PROCESS	0.00412637	0.00184334	12	TraesCS3B01G355500.1 TraesCS7A01G090800.1 TraesCS7D01G302100.1 TraesCS3D01G319600.1 TraesCS4B01G025100.2 TraesCS7B01G284600.1 TraesCS2B01G598900.1 TraesCS2B01G599100.1 TraesCS5D01G543200.1 TraesCS7B01G205700.1 TraesCS7D01G378600.1 TraesCS4A01G329900.1
GO:0006468	protein phosphorylation	BIOLOGICAL_PROCESS	0.00412637	0.00184334	12	TraesCS3B01G046300.1 TraesCS6D01G271300.1 TraesCS3B01G046400.1 TraesCS3B01G179000.1 TraesCS1B01G241600.1 TraesCS5A01G200300.1 TraesCS6B01G320700.1 TraesCS5B01G198900.1 TraesCS3B01G178900.1 TraesCS6A01G290400.1 TraesCS1A01G227500.1 TraesCS3A01G037400.1
GO:0009736	cytokinin-activated signaling pathway	BIOLOGICAL_PROCESS	0.00412637	0.00184334	12	TraesCS3A01G296700.1 TraesCS3B01G340400.1 TraesCS3D01G329900.1 TraesCS1B01G342700.1 TraesCS1D01G331400.1 TraesCS3D01G306000.1 TraesCS4B01G177100.1 TraesCS4A01G127600.1 TraesCS3A01G336900.1 TraesCS1A01G329300.1 TraesCS4D01G178800.1 TraesCS3B01G368000.1
GO:0030162	regulation of proteolysis	BIOLOGICAL_PROCESS	0.0267875	0.0126252	9	TraesCS4D01G085000.1 TraesCS7D01G352400.1 TraesCS4B01G087800.1 TraesCS4B01G087600.1 TraesCS6A01G178900.1 TraesCS6D01G165600.1 TraesCS6B01G206300.1 TraesCS7B01G257400.1 TraesCS4A01G228600.1
GO:0048731	system development	BIOLOGICAL_PROCESS	0.0467364	0.0229851	7	TraesCS3D01G428200.2 TraesCS3B01G267600.1 TraesCS3A01G239100.1 TraesCS4D01G263600.1 TraesCS3B01G470300.2 TraesCS3A01G435400.2 TraesCS3D01G239300.1
GO:0009628	response to abiotic stimulus	BIOLOGICAL_PROCESS	0.04733	0.0242469	8	TraesCS6B01G052900.2 TraesCS2D01G302000.2 TraesCS2A01G303500.1 TraesCS6A01G037900.1 TraesCS6D01G043400.1 TraesCS2D01G499800.1 TraesCS2A01G499700.1 TraesCS2B01G320100.2
GO:0033554	cellular response to stress	BIOLOGICAL_PROCESS	0.04733	0.0242469	8	TraesCS2B01G484800.1 TraesCS1D01G346600.1 TraesCS2A01G463100.1 TraesCS1B01G241600.1 TraesCS3D01G267400.1 TraesCS1A01G344200.1 TraesCS2D01G463700.1 TraesCS1B01G358000.1
GO:0009620	response to fungus	BIOLOGICAL_PROCESS	0.04733	0.0242469	8	TraesCS7B01G227000.1 TraesCS1D01G336400.1 TraesCS2D01G584900.1 TraesCS2B01G613800.1 TraesCS1A01G333900.1 TraesCS1B01G347200.1 TraesCS2A01G574000.1 TraesCS7D01G323100.1
GO:0016021	integral component of membrane	CELLULAR_COMPONENT	3.47787e-78	2.99325e-79	290	TraesCS1B01G114800.1 TraesCS7D01G539900.1 TraesCS4B01G117200.1 TraesCS1D01G268400.1 TraesCS7B01G205700.1 TraesCS1A01G036400.1 TraesCS7A01G559100.1 TraesCS7B01G484700.1 TraesCS4A01G198200.1 TraesCS6A01G407000.1 TraesCS5A01G326500.1 TraesCS4A01G473900.1 TraesCS6A01G083600.1 TraesCS1D01G219600.1 TraesCS7B01G483900.1 TraesCS3A01G538900.1 TraesCS7D01G021800.1 TraesCS5B01G326800.1 TraesCS3D01G075300.1 …
GO:0005634	nucleus	CELLULAR_COMPONENT	2.05746e-09	3.54153e-10	39	TraesCS7D01G432600.1 TraesCS6D01G107200.1 TraesCS1A01G217900.1 TraesCS3A01G410000.1 TraesCS3B01G443500.1 TraesCS3A01G511800.1 TraesCS6A01G010000.1 TraesCS3B01G452300.1 TraesCS5A01G409300.1 TraesCS1A01G333900.1 TraesCS2B01G320100.2 TraesCS7B01G225800.1 TraesCS7D01G321700.1 TraesCS1D01G336400.1 TraesCS4D01G366000.1 TraesCS2D01G302000.2 TraesCS2A01G088100.1 TraesCS7A01G443400.1 TraesCS5A01G542900.1 …
GO:0031463	Cul3-RING ubiquitin ligase complex	CELLULAR_COMPONENT	8.36303e-05	2.7077e-05	19	TraesCS1B01G154600.1 TraesCS5B01G358100.1 TraesCS6B01G243200.1 TraesCS3B01G611700.1 TraesCS4B01G283400.1 TraesCS3D01G540000.1 TraesCS5D01G363900.1 TraesCS6A01G175700.1 TraesCS4A01G020200.1 TraesCS4A01G472100.1 TraesCS7A01G020100.1 TraesCS1D01G136700.1 TraesCS5A01G355600.1 TraesCS7B01G234000.1 TraesCS4B01G283500.1 TraesCS6B01G209700.1 TraesCS6D01G167900.1 TraesCS6D01G195800.1 TraesCS7D01G016400.1
GO:0012505	endomembrane system	CELLULAR_COMPONENT	0.000143594	4.85514e-05	18	TraesCS2A01G050200.1 TraesCS6A01G024800.1 TraesCS1B01G082800.1 TraesCS4A01G395300.1 TraesCS6D01G076300.1 TraesCS7D01G092000.1 TraesCS7D01G091800.1 TraesCS4A01G397600.1 TraesCS7B01G225800.1 TraesCS7D01G093300.1 TraesCS7D01G321700.1 TraesCS7D01G437100.1 TraesCS7D01G091000.1 TraesCS7D01G093800.1 TraesCS6B01G114500.1 TraesCS7B01G225900.1 TraesCS4A01G396000.1 TraesCS7D01G321800.1
GO:0005740	mitochondrial envelope	CELLULAR_COMPONENT	0.00254592	0.000986021	13	TraesCS3D01G319600.1 TraesCS4B01G025100.2 TraesCS7B01G284600.1 TraesCS2B01G598900.1 TraesCS2B01G599100.1 TraesCS5D01G543200.1 TraesCS3A01G512200.1 TraesCS7B01G205700.1 TraesCS7D01G378600.1 TraesCS4A01G329900.1 TraesCS3B01G355500.1 TraesCS7A01G090800.1 TraesCS7D01G302100.1
GO:0009506	plasmodesma	CELLULAR_COMPONENT	0.00412637	0.00184334	12	TraesCS3A01G296700.1 TraesCS3B01G340400.1 TraesCS3D01G329900.1 TraesCS1B01G342700.1 TraesCS1D01G331400.1 TraesCS3D01G306000.1 TraesCS4B01G177100.1 TraesCS4A01G127600.1 TraesCS3A01G336900.1 TraesCS1A01G329300.1 TraesCS4D01G178800.1 TraesCS3B01G368000.1
GO:0019005	SCF ubiquitin ligase complex	CELLULAR_COMPONENT	0.014194	0.00660252	10	TraesCS4D01G085000.1 TraesCS7D01G352400.1 TraesCS4B01G087800.1 TraesCS4B01G087600.1 TraesCS4D01G263600.1 TraesCS6A01G178900.1 TraesCS6D01G165600.1 TraesCS6B01G206300.1 TraesCS7B01G257400.1 TraesCS4A01G228600.1
GO:0005829	cytosol	CELLULAR_COMPONENT	0.0467364	0.0229851	7	TraesCS5A01G166200.2 TraesCS1D01G336400.1 TraesCS2B01G369400.2 TraesCS5D01G170800.2 TraesCS5B01G163600.1 TraesCS1A01G333900.1 TraesCS1B01G347200.1
GO:0004842	ubiquitin-protein transferase activity	MOLECULAR_FUNCTION	4.03573e-101	2.48098e-102	363	TraesCS1B01G092800.1 TraesCS5B01G467700.3 TraesCS1D01G429300.1 TraesCS1B01G114800.1 TraesCS3A01G410000.1 TraesCS5A01G458500.1 TraesCS6D01G002100.1 TraesCS4A01G049600.1 TraesCS4B01G232400.1 TraesCS2D01G357700.1 TraesCS4B01G255300.1 TraesCS2B01G276600.1 TraesCS6B01G014600.1 TraesCS7B01G234000.1 TraesCS1A01G428300.1 TraesCS7B01G300800.1 TraesCS2B01G610300.1 TraesCS7A01G123400.1 TraesCS4D01G233800.1 …
GO:0016788	hydrolase activity, acting on ester bonds	MOLECULAR_FUNCTION	1.5343e-07	2.95542e-08	32	TraesCS2B01G479100.1 TraesCS4D01G099800.1 TraesCS6B01G060400.1 TraesCS6D01G130000.1 TraesCS4B01G102800.1 TraesCS6B01G060500.1 TraesCS6A01G140700.1 TraesCS4A01G213000.2 TraesCS2A01G456800.1 TraesCS7D01G094600.1 TraesCS6D01G128300.1 TraesCS3A01G135000.1 TraesCS7D01G499000.1 TraesCS6B01G389600.1 TraesCS2A01G088100.1 TraesCS2B01G479000.3 TraesCS2D01G060400.1 TraesCS2D01G520600.1 TraesCS6D01G052300.1 …
GO:0005524	ATP binding	MOLECULAR_FUNCTION	2.58145e-07	5.76595e-08	31	TraesCS6B01G344800.1 TraesCS5D01G356400.1 TraesCS6A01G407600.1 TraesCS6B01G453700.1 TraesCS6D01G391000.1 TraesCS6B01G452900.1 TraesCS6A01G408000.1 TraesCS5B01G080800.2 TraesCS1B01G091100.2 TraesCS6D01G141200.3 TraesCS6B01G451600.1 TraesCS6B01G453800.1 TraesCS6A01G340700.1 TraesCS6A01G319400.1 TraesCS6A01G407500.1 TraesCS6A01G407000.1 TraesCS3B01G184000.2 TraesCS6D01G321400.2 TraesCS6B01G440700.1 …
GO:0008168	methyltransferase activity	MOLECULAR_FUNCTION	2.58145e-07	5.50704e-08	30	TraesCS5A01G200300.1 TraesCS4D01G115700.1 TraesCS1B01G358000.1 TraesCS3B01G178900.1 TraesCS1B01G110000.1 TraesCS6D01G283600.1 TraesCS7B01G446800.1 TraesCS6D01G271300.1 TraesCS2B01G570000.1 TraesCS3B01G046400.1 TraesCS1D01G346600.1 TraesCS3B01G179000.1 TraesCS3D01G267400.1 TraesCS6B01G320700.1 TraesCS5B01G198900.1 TraesCS1A01G227500.1 TraesCS3B01G046300.1 TraesCS5A01G325100.1 TraesCS1B01G241600.1 …
GO:0035091	phosphatidylinositol binding	MOLECULAR_FUNCTION	2.58145e-07	5.50704e-08	30	TraesCS4B01G166400.1 TraesCS5A01G124100.1 TraesCS2B01G613800.1 TraesCS1A01G333900.1 TraesCS4D01G110100.1 TraesCS2D01G122900.1 TraesCS4A01G140800.1 TraesCS1D01G336400.1 TraesCS3A01G378300.1 TraesCS2A01G120900.1 TraesCS5D01G132000.1 TraesCS2A01G574000.1 TraesCS7D01G323100.1 TraesCS5B01G123800.1 TraesCS6D01G252800.1 TraesCS7A01G326400.1 TraesCS1D01G273200.1 TraesCS1A01G273100.1 TraesCS3B01G411000.1 …
GO:0008270	zinc ion binding	MOLECULAR_FUNCTION	7.5648e-07	1.79819e-07	28	TraesCS6B01G377900.1 TraesCS5D01G064500.1 TraesCS3B01G443500.1 TraesCS2D01G114000.1 TraesCS6D01G012800.1 TraesCS6B01G015500.1 TraesCS5D01G302500.1 TraesCS3B01G198600.1 TraesCS6A01G007500.1 TraesCS3B01G089200.2 TraesCS6B01G014500.1 TraesCS6D01G042600.1 TraesCS6A01G037100.2 TraesCS6B01G051300.1 TraesCS6A01G008200.1 TraesCS2A01G032900.1 TraesCS6B01G013700.9 TraesCS4D01G333200.1 TraesCS2B01G469600.1 …
GO:0043531	ADP binding	MOLECULAR_FUNCTION	0.00148335	0.00053194	14	TraesCS5B01G459900.1 TraesCS2A01G450900.1 TraesCS6B01G076400.1 TraesCS7A01G567100.1 TraesCS5B01G459800.1 TraesCS6D01G060000.1 TraesCS6A01G056700.1 TraesCS6B01G372400.1 TraesCS6D01G060500.1 TraesCS5B01G459700.1 TraesCS6B01G076200.1 TraesCS5B01G522100.1 TraesCS5D01G521000.1 TraesCS6A01G341000.1
GO:0004672	protein kinase activity	MOLECULAR_FUNCTION	0.00254592	0.000986021	13	TraesCS3B01G046300.1 TraesCS1B01G241600.1 TraesCS5A01G200300.1 TraesCS3B01G178900.1 TraesCS6A01G290400.1 TraesCS6D01G271300.1 TraesCS3B01G046400.1 TraesCS3B01G179000.1 TraesCS6B01G320700.1 TraesCS5B01G198900.1 TraesCS1A01G227500.1 TraesCS3A01G037400.1 TraesCS6D01G271800.1
GO:0016874	ligase activity	MOLECULAR_FUNCTION	0.00254592	0.000986021	13	TraesCS5D01G484100.1 TraesCS1A01G217900.1 TraesCS3B01G452400.1 TraesCS3A01G417400.1 TraesCS7D01G320200.1 TraesCS3B01G452300.1 TraesCS3D01G412900.1 TraesCS3B01G452500.1 TraesCS1B01G231300.1 TraesCS3D01G413000.1 TraesCS1D01G219600.1 TraesCS3A01G417500.1 TraesCS1D01G334300.1
GO:0004252	serine-type endopeptidase activity	MOLECULAR_FUNCTION	0.00254592	0.000986021	13	TraesCS3A01G410000.1 TraesCS3D01G405300.1 TraesCS7A01G304900.1 TraesCS3A01G410700.1 TraesCS3B01G443100.1 TraesCS7B01G205200.1 TraesCS4D01G274100.1 TraesCS3B01G443800.1 TraesCS7D01G300400.1 TraesCS2A01G071400.1 TraesCS6B01G067700.1 TraesCS3A01G411000.1 TraesCS3B01G444000.1
GO:0004129	cytochrome-c oxidase activity	MOLECULAR_FUNCTION	0.00412637	0.00184334	12	TraesCS3B01G355500.1 TraesCS7A01G090800.1 TraesCS7D01G302100.1 TraesCS3D01G319600.1 TraesCS4B01G025100.2 TraesCS7B01G284600.1 TraesCS2B01G598900.1 TraesCS2B01G599100.1 TraesCS5D01G543200.1 TraesCS7B01G205700.1 TraesCS7D01G378600.1 TraesCS4A01G329900.1
GO:0015297	antiporter activity	MOLECULAR_FUNCTION	0.00753722	0.00347515	11	TraesCS5B01G326800.1 TraesCS5B01G327000.1 TraesCS5A01G326600.1 TraesCS5B01G327100.1 TraesCS5D01G332500.1 TraesCS5D01G332600.1 TraesCS5A01G326400.1 TraesCS5D01G332700.1 TraesCS5A01G326500.1 TraesCS5A01G326000.1 TraesCS5D01G333000.1
GO:0031625	ubiquitin protein ligase binding	MOLECULAR_FUNCTION	0.0267875	0.0126252	9	TraesCS4D01G085000.1 TraesCS7D01G352400.1 TraesCS4B01G087800.1 TraesCS4B01G087600.1 TraesCS6A01G178900.1 TraesCS6D01G165600.1 TraesCS6B01G206300.1 TraesCS7B01G257400.1 TraesCS4A01G228600.1
GO:0000976	transcription regulatory region sequence-specific DNA binding	MOLECULAR_FUNCTION	0.0467364	0.0229851	7	TraesCS7D01G432600.1 TraesCS6D01G107200.1 TraesCS1D01G336400.1 TraesCS7B01G342200.1 TraesCS7A01G443400.1 TraesCS1A01G333900.1 TraesCS1B01G347200.1
GO:0046982	protein heterodimerization activity	MOLECULAR_FUNCTION	0.0467364	0.0229851	7	TraesCS3B01G452500.1 TraesCS5D01G484100.1 TraesCS3B01G452400.1 TraesCS3D01G413000.1 TraesCS7D01G320200.1 TraesCS3B01G452300.1 TraesCS3D01G412900.1
GO:0016829	lyase activity	MOLECULAR_FUNCTION	0.0467364	0.0229851	7	TraesCS3A01G282300.1 TraesCS3B01G316000.1 TraesCS6A01G112300.1 TraesCS3D01G282300.1 TraesCS3B01G244400.1 TraesCS3D01G216300.1 TraesCS3A01G213700.1
GO:0004190	aspartic-type endopeptidase activity	MOLECULAR_FUNCTION	0.04733	0.0242469	8	TraesCS4D01G093800.1 TraesCS6A01G024800.1 TraesCS7D01G437100.1 TraesCS1B01G082800.1 TraesCS6D01G076300.1 TraesCS4A01G218600.1 TraesCS6B01G114500.1 TraesCS4B01G097400.1
