# Supplementary material for: F-Box Genes in the Wheat Genome and Expression Profiling in Wheat at Different Developmental Stages
Source: Genes (Basel). 2020 Sep 30;11(10):1154. doi: 10.3390/genes11101154 (PMC7650748; doi:10.3390/genes11101154)
Supplement: Supplementary file 1 [file genes-11-01154-s001.zip › Supple_Table_5.xlsx]

## Sheet: Sheet1
S5 Table. Homoeologous F-box genes in wheat.
A genome	B genome	D genome	subgenome type	cardinality_abs	cardinality_formal
TraesCS1A01G019400	TraesCS6B01G051300	TraesCS6D01G042600	ABD	1:1:1	1:1:1
TraesCS1A01G033100	TraesCS1B01G041200	TraesCS1D01G034100	ABD	1:1:1	1:1:1
TraesCS1A01G036400		TraesCS1D01G038100	AD	1:0:1	1:0:1
TraesCS1A01G036900,TraesCS1A01G037100,TraesCS1A01G213900	TraesCS1B01G699700	TraesCS2D01G193000	ABD	3:1:1	N:1:1
TraesCS1A01G063400	TraesCS1B01G119900		AB	1:1:0	1:1:0
TraesCS1A01G074200	TraesCS1B01G092900		AB	1:1:0	1:1:0
TraesCS1A01G074300	TraesCS1B01G093000	TraesCS1D01G077200	ABD	1:1:1	1:1:1
TraesCS1A01G104000	TraesCS1B01G114700	TraesCS1D01G095900	ABD	1:1:1	1:1:1
TraesCS1A01G113500	TraesCS1B01G225800,TraesCS7B01G561100	TraesCS7D01G577800	ABD	1:2:1	1:N:1
TraesCS1A01G136200	TraesCS1B01G154100	TraesCS1D01G136800	ABD	1:1:1	1:1:1
TraesCS1A01G173500,TraesCS2A01G498100,TraesCS3A01G510900	TraesCS1B01G073200	TraesCS2D01G448500,TraesCS5D01G594500	ABD	3:1:2	N:1:N
TraesCS1A01G217900	TraesCS1B01G231300	TraesCS1D01G219600	ABD	1:1:1	1:1:1
TraesCS1A01G227500	TraesCS1B01G241600	TraesCS1D01G229200	ABD	1:1:1	1:1:1
TraesCS1A01G236400	TraesCS1B01G247300	TraesCS1D01G236000	ABD	1:1:1	1:1:1
TraesCS1A01G257600		TraesCS1D01G256900	AD	1:0:1	1:0:1
TraesCS1A01G257700	TraesCS1B01G268100	TraesCS1D01G257000	ABD	1:1:1	1:1:1
TraesCS1A01G261100	TraesCS1B01G271900	TraesCS1D01G261100	ABD	1:1:1	1:1:1
TraesCS1A01G273100	TraesCS1B01G282900	TraesCS1D01G273200	ABD	1:1:1	1:1:1
TraesCS1A01G277800	TraesCS1B01G286700	TraesCS1D01G277000	ABD	1:1:1	1:1:1
TraesCS1A01G311200	TraesCS1B01G322600	TraesCS1D01G311100	ABD	1:1:1	1:1:1
TraesCS1A01G329300	TraesCS1B01G342700	TraesCS1D01G331400	ABD	1:1:1	1:1:1
TraesCS1A01G333900	TraesCS1B01G292800,TraesCS2B01G184200		AB	1:2:0	1:N:0
TraesCS1A01G344200	TraesCS1B01G358000	TraesCS1D01G468700	ABD	1:1:1	1:1:1
TraesCS1A01G346700		TraesCS5D01G092000	AD	1:0:1	1:0:1
TraesCS1A01G351100	TraesCS1B01G372300	TraesCS1D01G360200	ABD	1:1:1	1:1:1
TraesCS1A01G351500	TraesCS1B01G371800	TraesCS1D01G359200	ABD	1:1:1	1:1:1
TraesCS1A01G370900	TraesCS1B01G390100	TraesCS1D01G377000	ABD	1:1:1	1:1:1
TraesCS1A01G371100	TraesCS1B01G390500		AB	1:1:0	1:1:0
TraesCS1A01G382100	TraesCS1B01G407200	TraesCS1D01G389800	ABD	1:1:1	1:1:1
TraesCS1A01G384100	TraesCS1B01G410900		AB	1:1:0	1:1:0
TraesCS1A01G385300	TraesCS1B01G689800	TraesCS1D01G517400,TraesCS1D01G518100	ABD	1:1:2	1:1:N
TraesCS1A01G391200		TraesCS1D01G405100,TraesCS1D01G528900	AD	1:0:2	1:0:N
TraesCS1A01G399100	TraesCS1B01G426900	TraesCS1D01G406600	ABD	1:1:1	1:1:1
TraesCS1A01G408600		TraesCS1D01G271600	AD	1:0:1	1:0:1
TraesCS1A01G408700	TraesCS1B01G437400	TraesCS1D01G415800	ABD	1:1:1	1:1:1
TraesCS1A01G428600	TraesCS1B01G463200	TraesCS1D01G437800	ABD	1:1:1	1:1:1
TraesCS1A01G431000	TraesCS1B01G465800	TraesCS1D01G440200	ABD	1:1:1	1:1:1
	TraesCS1B01G020100	TraesCS1D01G015100	BD	0:1:1	0:1:1
TraesCS1A01G064700	TraesCS1B01G082800	TraesCS1D01G065400,TraesCS1D01G079700	ABD	1:1:2	1:1:N
TraesCS6A01G407900	TraesCS1B01G091100		AB	1:1:0	1:1:0
TraesCS4A01G214900	TraesCS1B01G092800,TraesCS1B01G606500,TraesCS2B01G404400,TraesCS2B01G570900,TraesCS3B01G430800,TraesCS6B01G208000,TraesCS7B01G815500	TraesCS2D01G041600	ABD	1:7:1	1:N:1
TraesCS5A01G131800	TraesCS1B01G093100	TraesCS7D01G746800	ABD	1:1:1	1:1:1
	TraesCS1B01G102900	TraesCS1D01G086900	BD	0:1:1	0:1:1
TraesCS4A01G197100	TraesCS1B01G109900,TraesCS1B01G110000,TraesCS1B01G182300,TraesCS1B01G183600	TraesCS1D01G121400	ABD	1:4:1	1:N:1
	TraesCS1B01G114800	TraesCS1D01G096000	BD	0:1:1	0:1:1
TraesCS1A01G161700	TraesCS1B01G133800	TraesCS1D01G115200	ABD	1:1:1	1:1:1
	TraesCS1B01G154600	TraesCS1D01G136700	BD	0:1:1	0:1:1
	TraesCS1B01G165100,TraesCS6B01G047500	TraesCS7D01G660400	BD	0:2:1	0:N:1
	TraesCS1B01G171100	TraesCS3D01G431200	BD	0:1:1	0:1:1
TraesCS1A01G173500	TraesCS1B01G190900	TraesCS1D01G165300	ABD	1:1:1	1:1:1
TraesCS1A01G104500	TraesCS1B01G198100	TraesCS1D01G096600	ABD	1:1:1	1:1:1
TraesCS1A01G205000	TraesCS1B01G218600	TraesCS1D01G208300	ABD	1:1:1	1:1:1
TraesCS1A01G385200	TraesCS1B01G256800		AB	1:1:0	1:1:0
TraesCS1A01G260600	TraesCS1B01G271200	TraesCS1D01G260600	ABD	1:1:1	1:1:1
TraesCS1A01G408900	TraesCS1B01G279000	TraesCS1D01G268400	ABD	1:1:1	1:1:1
	TraesCS1B01G305400	TraesCS1D01G295100	BD	0:1:1	0:1:1
TraesCS1A01G441400	TraesCS1B01G308400		AB	1:1:0	1:1:0
	TraesCS1B01G333500	TraesCS1D01G321000	BD	0:1:1	0:1:1
TraesCS1A01G333900	TraesCS1B01G347200	TraesCS1D01G336400	ABD	1:1:1	1:1:1
TraesCS1A01G346700	TraesCS1B01G360600	TraesCS1D01G349500	ABD	1:1:1	1:1:1
	TraesCS1B01G379500	TraesCS1D01G367200	BD	0:1:1	0:1:1
TraesCS1A01G187900,TraesCS1A01G350000,TraesCS3A01G231800,TraesCS5A01G516700	TraesCS1B01G390100,TraesCS1B01G643700,TraesCS2B01G505900,TraesCS2B01G701900,TraesCS3B01G399300,TraesCS3B01G430600,TraesCS4B01G068500,TraesCS4B01G228600,TraesCS5B01G201800,TraesCS6B01G345200,TraesCS6B01G411300,TraesCS7B01G224900,TraesCS7B01G535200	TraesCS1D01G167100,TraesCS3D01G225600,TraesCS4D01G278300,TraesCS5D01G347200	ABD	4:13:4	N:N:N
TraesCS5A01G023100	TraesCS1B01G400400	TraesCS5D01G028600	ABD	1:1:1	1:1:1
	TraesCS1B01G407400	TraesCS1D01G390100	BD	0:1:1	0:1:1
TraesCS3A01G382100	TraesCS1B01G408100		AB	1:1:0	1:1:0
	TraesCS1B01G411400	TraesCS1D01G392600	BD	0:1:1	0:1:1
	TraesCS1B01G411600	TraesCS1D01G392800	BD	0:1:1	0:1:1
TraesCS1A01G570300	TraesCS1B01G429000	TraesCS1D01G537800	ABD	1:1:1	1:1:1
TraesCS1A01G583400	TraesCS1B01G437200	TraesCS1D01G415400	ABD	1:1:1	1:1:1
TraesCS1A01G583800	TraesCS1B01G437300	TraesCS1D01G415600	ABD	1:1:1	1:1:1
TraesCS1A01G584900	TraesCS1B01G439500	TraesCS1D01G416500,TraesCS1D01G416600	ABD	1:1:2	1:1:N
	TraesCS1B01G455800	TraesCS1D01G429300	BD	0:1:1	0:1:1
	TraesCS1B01G462700	TraesCS1D01G566000	BD	0:1:1	0:1:1
TraesCS1A01G606900	TraesCS1B01G463300	TraesCS1D01G437900	ABD	1:1:1	1:1:1
	TraesCS1B01G467200	TraesCS7D01G629800	BD	0:1:1	0:1:1
TraesCS1A01G433200	TraesCS1B01G469100	TraesCS1D01G573800	ABD	1:1:1	1:1:1
	TraesCS7B01G243900	TraesCS1D01G012200	BD	0:1:1	0:1:1
TraesCS1A01G092500	TraesCS1B01G083300	TraesCS1D01G065900	ABD	1:1:1	1:1:1
TraesCS1A01G272900	TraesCS1B01G349900	TraesCS1D01G158800	ABD	1:1:1	1:1:1
TraesCS1A01G120500	TraesCS1B01G760400,TraesCS6B01G036500	TraesCS1D01G165300	ABD	1:2:1	1:N:1
TraesCS1A01G182600	TraesCS1B01G198100	TraesCS1D01G185900	ABD	1:1:1	1:1:1
TraesCS1A01G174800	TraesCS1B01G367100	TraesCS1D01G256900	ABD	1:1:1	1:1:1
	TraesCS7B01G446300	TraesCS1D01G313200	BD	0:1:1	0:1:1
	TraesCS1B01G543000	TraesCS1D01G320500	BD	0:1:1	0:1:1
TraesCS1A01G487200	TraesCS1B01G596600	TraesCS1D01G334300	ABD	1:1:1	1:1:1
TraesCS1A01G297100	TraesCS2B01G586700	TraesCS1D01G408200,TraesCS2D01G469400	ABD	1:1:2	1:1:N
TraesCS1A01G404400		TraesCS1D01G412100	AD	1:0:1	1:0:1
TraesCS1A01G583900		TraesCS1D01G415500	AD	1:0:1	1:0:1
TraesCS1A01G408600		TraesCS1D01G415700	AD	1:0:1	1:0:1
TraesCS1A01G424700	TraesCS1B01G759600	TraesCS1D01G433000	ABD	1:1:1	1:1:1
TraesCS1A01G046700,TraesCS4A01G148300,TraesCS4A01G148400,TraesCS7A01G514800	TraesCS4B01G237300	TraesCS1D01G438200,TraesCS3D01G257500,TraesCS4D01G061900	ABD	4:1:3	N:1:N
TraesCS1A01G431800	TraesCS1B01G467400	TraesCS1D01G441100	ABD	1:1:1	1:1:1
TraesCS2A01G002100	TraesCS2B01G020800		AB	1:1:0	1:1:0
TraesCS2A01G032900		TraesCS2D01G114000,TraesCS5D01G302500	AD	1:0:2	1:0:N
TraesCS2A01G038600	TraesCS1B01G158900	TraesCS2D01G038000	ABD	1:1:1	1:1:1
TraesCS2A01G049800	TraesCS2B01G554200	TraesCS2D01G048900,TraesCS6D01G286700	ABD	1:1:2	1:1:N
TraesCS1A01G501700,TraesCS2A01G050200	TraesCS4B01G102500		AB	2:1:0	N:1:0
TraesCS2A01G050700	TraesCS3B01G086400		AB	1:1:0	1:1:0
TraesCS2A01G051300	TraesCS2B01G064000	TraesCS2D01G050500	ABD	1:1:1	1:1:1
TraesCS1A01G308200,TraesCS2A01G060800,TraesCS5A01G413700,TraesCS5A01G575900	TraesCS2B01G338200		AB	4:1:0	N:1:0
TraesCS2A01G071400	TraesCS2B01G924800	TraesCS2D01G081600	ABD	1:1:1	1:1:1
TraesCS2A01G073600		TraesCS2D01G095000	AD	1:0:1	1:0:1
TraesCS2A01G073700	TraesCS2B01G088600		AB	1:1:0	1:1:0
TraesCS2A01G074400	TraesCS2B01G089400		AB	1:1:0	1:1:0
TraesCS2A01G075100		TraesCS2D01G069600	AD	1:0:1	1:0:1
TraesCS2A01G083800	TraesCS2B01G098000,TraesCS2B01G098300	TraesCS2D01G081800	ABD	1:2:1	1:N:1
TraesCS2A01G088000,TraesCS2A01G088100	TraesCS2B01G102500,TraesCS2B01G128200	TraesCS2D01G085100	ABD	2:2:1	N:N:1
TraesCS2A01G096100		TraesCS2D01G101400	AD	1:0:1	1:0:1
TraesCS2A01G096900,TraesCS2A01G099400	TraesCS2B01G114400	TraesCS2D01G097000	ABD	2:1:1	N:1:1
TraesCS2A01G111800	TraesCS2B01G130600	TraesCS2D01G112400	ABD	1:1:1	1:1:1
TraesCS2A01G112000	TraesCS2B01G127400	TraesCS2D01G109600	ABD	1:1:1	1:1:1
TraesCS2A01G119000		TraesCS2D01G131000	AD	1:0:1	1:0:1
TraesCS2A01G120900	TraesCS2B01G141800	TraesCS2D01G122900	ABD	1:1:1	1:1:1
TraesCS2A01G129100	TraesCS2B01G151200	TraesCS2D01G142100	ABD	1:1:1	1:1:1
TraesCS2A01G153600	TraesCS2B01G178700	TraesCS2D01G159000	ABD	1:1:1	1:1:1
TraesCS2A01G154200		TraesCS2D01G159700	AD	1:0:1	1:0:1
TraesCS2A01G167400	TraesCS2B01G193700	TraesCS2D01G175100	ABD	1:1:1	1:1:1
TraesCS2A01G181100	TraesCS2B01G207700	TraesCS2D01G188900,TraesCS2D01G189000	ABD	1:1:2	1:1:N
TraesCS2A01G265300	TraesCS2B01G276700,TraesCS3B01G481700	TraesCS2D01G258200	ABD	1:2:1	1:N:1
TraesCS2A01G286200		TraesCS1D01G194700	AD	1:0:1	1:0:1
TraesCS2A01G303500	TraesCS2B01G320100	TraesCS2D01G302000	ABD	1:1:1	1:1:1
TraesCS2A01G313400	TraesCS1B01G763200	TraesCS1D01G319600	ABD	1:1:1	1:1:1
TraesCS2A01G327500	TraesCS2B01G354500	TraesCS2D01G335400	ABD	1:1:1	1:1:1
TraesCS2A01G336200		TraesCS5D01G012700	AD	1:0:1	1:0:1
TraesCS2A01G342200		TraesCS2D01G320100	AD	1:0:1	1:0:1
TraesCS2A01G359900	TraesCS2B01G583800	TraesCS2D01G358900	ABD	1:1:1	1:1:1
TraesCS2A01G390300		TraesCS2D01G388300	AD	1:0:1	1:0:1
TraesCS2A01G423000	TraesCS2B01G442600	TraesCS2D01G420800	ABD	1:1:1	1:1:1
TraesCS2A01G431300	TraesCS2B01G452800	TraesCS2D01G429300	ABD	1:1:1	1:1:1
TraesCS2A01G451200		TraesCS7D01G525200	AD	1:0:1	1:0:1
TraesCS2A01G463100	TraesCS2B01G484800	TraesCS2D01G463700	ABD	1:1:1	1:1:1
TraesCS2A01G468600	TraesCS2B01G491500	TraesCS2D01G489800,TraesCS2D01G579600	ABD	1:1:2	1:1:N
TraesCS2A01G489900	TraesCS2B01G773000	TraesCS2D01G604400	ABD	1:1:1	1:1:1
TraesCS2A01G499700	TraesCS2B01G783300	TraesCS2D01G499800	ABD	1:1:1	1:1:1
TraesCS2A01G522200	TraesCS2B01G551900		AB	1:1:0	1:1:0
TraesCS2A01G522800		TraesCS2D01G524700	AD	1:0:1	1:0:1
TraesCS2A01G539700	TraesCS2B01G570000	TraesCS2D01G541300	ABD	1:1:1	1:1:1
TraesCS2A01G552600		TraesCS2D01G676500	AD	1:0:1	1:0:1
TraesCS2A01G552900	TraesCS2B01G584300	TraesCS2D01G553600	ABD	1:1:1	1:1:1
TraesCS2A01G567200		TraesCS2D01G127900	AD	1:0:1	1:0:1
TraesCS2A01G574000	TraesCS2B01G613800	TraesCS2D01G584900	ABD	1:1:1	1:1:1
TraesCS2A01G575300,TraesCS3A01G247800,TraesCS4A01G529300,TraesCS4A01G529500,TraesCS7A01G107700	TraesCS1B01G773300,TraesCS3B01G372700,TraesCS4B01G584900,TraesCS5B01G432600	TraesCS4D01G026700,TraesCS4D01G030600,TraesCS5D01G428900,TraesCS5D01G459400	ABD	5:4:4	N:N:N
TraesCS2A01G577100	TraesCS2B01G610300	TraesCS2D01G588100	ABD	1:1:1	1:1:1
TraesCS2A01G585500		TraesCS2D01G174000,TraesCS6D01G105700	AD	1:0:2	1:0:N
TraesCS2A01G051500	TraesCS2B01G071000,TraesCS2B01G072200	TraesCS2D01G052600	ABD	1:2:1	1:N:1
TraesCS2A01G064300	TraesCS2B01G085200,TraesCS2B01G085400	TraesCS2D01G070200	ABD	1:2:1	1:N:1
	TraesCS2B01G090200	TraesCS2D01G069700	BD	0:1:1	0:1:1
TraesCS2A01G075900	TraesCS2B01G090500		AB	1:1:0	1:1:0
TraesCS2A01G076800	TraesCS2B01G091700	TraesCS2D01G075400	ABD	1:1:1	1:1:1
TraesCS2A01G073800	TraesCS2B01G088500,TraesCS2B01G104500	TraesCS2D01G072800	ABD	1:2:1	1:N:1
	TraesCS2B01G111500	TraesCS2D01G086000	BD	0:1:1	0:1:1
TraesCS1A01G361300,TraesCS4A01G060700,TraesCS5A01G216400	TraesCS1B01G156400,TraesCS1B01G156500,TraesCS1B01G747700,TraesCS2B01G112900,TraesCS2B01G182700,TraesCS3B01G003100,TraesCS3B01G751500,TraesCS4B01G046200,TraesCS4B01G088300,TraesCS4B01G216300,TraesCS5B01G797100,TraesCS6B01G260000,TraesCS7B01G121700,TraesCS7B01G549700,TraesCS7B01G717300,TraesCS7B01G735400	TraesCS4D01G149400	ABD	3:16:1	N:N:1
TraesCS2A01G104300	TraesCS2B01G121400	TraesCS2D01G104100	ABD	1:1:1	1:1:1
TraesCS2A01G121500,TraesCS2A01G121600,TraesCS2A01G124700	TraesCS2B01G142200,TraesCS2B01G142400	TraesCS2D01G123500,TraesCS2D01G124100	ABD	3:2:2	N:N:N
TraesCS2A01G096200	TraesCS2B01G142800,TraesCS2B01G365500	TraesCS7D01G417900	ABD	1:2:1	1:N:1
	TraesCS2B01G151400,TraesCS6B01G290100	TraesCS2D01G131500	BD	0:2:1	0:N:1
TraesCS2A01G142500	TraesCS2B01G163700		AB	1:1:0	1:1:0
	TraesCS2B01G178700	TraesCS2D01G111000	BD	0:1:1	0:1:1
TraesCS2A01G265600	TraesCS2B01G276400	TraesCS2D01G258100	ABD	1:1:1	1:1:1
TraesCS2A01G286200	TraesCS2B01G302900	TraesCS2D01G285000	ABD	1:1:1	1:1:1
TraesCS2A01G313400	TraesCS2B01G332200	TraesCS2D01G311900	ABD	1:1:1	1:1:1
TraesCS2A01G336200	TraesCS2B01G345700	TraesCS2D01G326700	ABD	1:1:1	1:1:1
TraesCS2A01G482100	TraesCS2B01G346600	TraesCS2D01G426100	ABD	1:1:1	1:1:1
TraesCS2A01G351300	TraesCS2B01G369400	TraesCS2D01G349100	ABD	1:1:1	1:1:1
	TraesCS2B01G378200	TraesCS2D01G357700	BD	0:1:1	0:1:1
TraesCS2A01G532300	TraesCS2B01G394100	TraesCS2D01G373500	ABD	1:1:1	1:1:1
TraesCS2A01G580800	TraesCS2B01G441300	TraesCS2D01G419200	ABD	1:1:1	1:1:1
	TraesCS2B01G441400	TraesCS7D01G026100	BD	0:1:1	0:1:1
	TraesCS2B01G441500	TraesCS2D01G419500	BD	0:1:1	0:1:1
	TraesCS2B01G442200	TraesCS6D01G217300	BD	0:1:1	0:1:1
TraesCS2A01G608600	TraesCS2B01G469600	TraesCS2D01G556000	ABD	1:1:1	1:1:1
TraesCS2A01G610400	TraesCS2B01G472700	TraesCS2D01G559700	ABD	1:1:1	1:1:1
	TraesCS2B01G479200	TraesCS2D01G457200	BD	0:1:1	0:1:1
TraesCS2A01G489200	TraesCS2B01G517100	TraesCS2D01G489500	ABD	1:1:1	1:1:1
TraesCS1A01G112300,TraesCS2A01G150700,TraesCS2A01G369100,TraesCS3A01G014400,TraesCS3A01G244900,TraesCS4A01G005300,TraesCS4A01G435400,TraesCS5A01G669400,TraesCS7A01G288000,TraesCS7A01G380800,TraesCS7A01G521500	TraesCS1B01G050300,TraesCS1B01G740700,TraesCS2B01G403500,TraesCS2B01G518100,TraesCS3B01G240700,TraesCS3B01G286000,TraesCS4B01G146700,TraesCS5B01G264400,TraesCS6B01G321000,TraesCS7B01G335400	TraesCS3D01G236300	ABD	11:10:1	N:N:1
	TraesCS2B01G520400	TraesCS2D01G492500	BD	0:1:1	0:1:1
TraesCS2A01G666600	TraesCS2B01G535900	TraesCS2D01G508500	ABD	1:1:1	1:1:1
	TraesCS2B01G569900	TraesCS2D01G541100	BD	0:1:1	0:1:1
	TraesCS2B01G584800,TraesCS2B01G865900	TraesCS2D01G553500,TraesCS2D01G554200,TraesCS2D01G676700,TraesCS1D01G387900	BD	0:2:4	0:N:N
	TraesCS2B01G598900	TraesCS2D01G593800	BD	0:1:1	0:1:1
	TraesCS2B01G599100	TraesCS2D01G593600	BD	0:1:1	0:1:1
	TraesCS2B01G011900	TraesCS2D01G011000	BD	0:1:1	0:1:1
	TraesCS2B01G084600	TraesCS2D01G055800,TraesCS2D01G060700	BD	0:1:2	0:1:N
TraesCS6A01G252400	TraesCS6B01G200700	TraesCS2D01G106500	ABD	1:1:1	1:1:1
TraesCS2A01G104800	TraesCS2B01G161600	TraesCS2D01G112100	ABD	1:1:1	1:1:1
TraesCS1A01G065700	TraesCS5B01G269500,TraesCS7B01G199100	TraesCS1D01G592100,TraesCS2D01G114000,TraesCS7D01G443700	ABD	1:2:3	1:N:N
TraesCS5A01G551100	TraesCS2B01G194600	TraesCS2D01G124400	ABD	1:1:1	1:1:1
	TraesCS7B01G430000	TraesCS2D01G175100	BD	0:1:1	0:1:1
	TraesCS3B01G577700,TraesCS4B01G369500	TraesCS2D01G258200,TraesCS7D01G167400	BD	0:2:2	0:N:N
TraesCS2A01G584900		TraesCS2D01G424400	AD	1:0:1	1:0:1
TraesCS5A01G254300	TraesCS2B01G484400	TraesCS2D01G463300	ABD	1:1:1	1:1:1
	TraesCS2B01G817100	TraesCS2D01G520600	BD	0:1:1	0:1:1
	TraesCS7B01G300900	TraesCS2D01G524800	BD	0:1:1	0:1:1
	TraesCS2B01G669500	TraesCS2D01G525100	BD	0:1:1	0:1:1
TraesCS2A01G698800	TraesCS2B01G847500	TraesCS2D01G541700	ABD	1:1:1	1:1:1
	TraesCS7B01G399100	TraesCS2D01G556400	BD	0:1:1	0:1:1
TraesCS2A01G575300	TraesCS2B01G611900	TraesCS2D01G586000	ABD	1:1:1	1:1:1
	TraesCS2B01G597800	TraesCS2D01G601100	BD	0:1:1	0:1:1
TraesCS3A01G015700		TraesCS3D01G013100	AD	1:0:1	1:0:1
TraesCS3A01G015900		TraesCS3D01G013200	AD	1:0:1	1:0:1
TraesCS3A01G017000	TraesCS3B01G035100		AB	1:1:0	1:1:0
TraesCS3A01G017400,TraesCS3A01G018000		TraesCS3D01G013400	AD	2:0:1	N:0:1
TraesCS3A01G037400		TraesCS3D01G036400	AD	1:0:1	1:0:1
TraesCS3A01G055700	TraesCS3B01G068100		AB	1:1:0	1:1:0
TraesCS3A01G056000	TraesCS3B01G068800	TraesCS3D01G056100	ABD	1:1:1	1:1:1
TraesCS3A01G059100	TraesCS3B01G438400		AB	1:1:0	1:1:0
TraesCS3A01G063100	TraesCS3B01G075400,TraesCS3B01G076200	TraesCS3D01G063500	ABD	1:2:1	1:N:1
TraesCS3A01G063300	TraesCS3B01G075900	TraesCS3D01G063300	ABD	1:1:1	1:1:1
TraesCS3A01G063500,TraesCS3A01G064000	TraesCS3B01G076600	TraesCS3D01G063900	ABD	2:1:1	N:1:1
TraesCS3A01G064200	TraesCS3B01G076700	TraesCS3D01G064600	ABD	1:1:1	1:1:1
TraesCS3A01G079000	TraesCS3B01G094200		AB	1:1:0	1:1:0
TraesCS3A01G079100,TraesCS3A01G079200,TraesCS3A01G079300	TraesCS2B01G802100		AB	3:1:0	N:1:0
TraesCS3A01G082000,TraesCS3A01G083300,TraesCS5A01G533700	TraesCS3B01G101100	TraesCS3D01G065800,TraesCS3D01G070600,TraesCS4D01G405400	ABD	3:1:3	N:1:N
TraesCS3A01G096100	TraesCS3B01G111900	TraesCS3D01G096600	ABD	1:1:1	1:1:1
TraesCS3A01G103200		TraesCS3D01G105600	AD	1:0:1	1:0:1
TraesCS3A01G108600	TraesCS3B01G127600	TraesCS3D01G110400	ABD	1:1:1	1:1:1
TraesCS3A01G113600	TraesCS3B01G133000	TraesCS3D01G115900	ABD	1:1:1	1:1:1
TraesCS3A01G126600	TraesCS3B01G142700		AB	1:1:0	1:1:0
TraesCS3A01G135000	TraesCS3B01G168800	TraesCS3D01G151000	ABD	1:1:1	1:1:1
TraesCS3A01G158900	TraesCS3B01G534100		AB	1:1:0	1:1:0
TraesCS3A01G161500	TraesCS3B01G192800	TraesCS2D01G120700	ABD	1:1:1	1:1:1
TraesCS3A01G173100	TraesCS3B01G204000	TraesCS3D01G179500	ABD	1:1:1	1:1:1
TraesCS3A01G192000	TraesCS3B01G220900	TraesCS3D01G195100	ABD	1:1:1	1:1:1
TraesCS3A01G213700	TraesCS3B01G244400	TraesCS3D01G216300	ABD	1:1:1	1:1:1
TraesCS3A01G233100	TraesCS3B01G262500	TraesCS3D01G220000	ABD	1:1:1	1:1:1
TraesCS3A01G239100	TraesCS3B01G267600	TraesCS3D01G239300	ABD	1:1:1	1:1:1
TraesCS3A01G282200	TraesCS3B01G315900	TraesCS3D01G282200	ABD	1:1:1	1:1:1
TraesCS3A01G282300		TraesCS7D01G338800	AD	1:0:1	1:0:1
TraesCS3A01G296700	TraesCS3B01G340400	TraesCS3D01G306000	ABD	1:1:1	1:1:1
TraesCS3A01G326200		TraesCS3D01G319600	AD	1:0:1	1:0:1
TraesCS3A01G333500	TraesCS3B01G364700	TraesCS3D01G327100	ABD	1:1:1	1:1:1
TraesCS3A01G336900	TraesCS3B01G368000	TraesCS3D01G329900	ABD	1:1:1	1:1:1
TraesCS3A01G353100		TraesCS6D01G435900	AD	1:0:1	1:0:1
TraesCS3A01G372500	TraesCS3B01G404900	TraesCS3D01G365400	ABD	1:1:1	1:1:1
TraesCS3A01G375800	TraesCS3B01G408100	TraesCS3D01G368300	ABD	1:1:1	1:1:1
TraesCS3A01G377800	TraesCS3B01G410800	TraesCS3D01G371200,TraesCS3D01G371300	ABD	1:1:2	1:1:N
TraesCS3A01G378300	TraesCS3B01G411000	TraesCS3D01G371600	ABD	1:1:1	1:1:1
TraesCS3A01G379100	TraesCS3B01G412000	TraesCS3D01G372600	ABD	1:1:1	1:1:1
TraesCS3A01G379400		TraesCS5D01G551200	AD	1:0:1	1:0:1
TraesCS3A01G379500,TraesCS3A01G460000	TraesCS3B01G499800,TraesCS3B01G503300	TraesCS3D01G452800	ABD	2:2:1	N:N:1
TraesCS3A01G386700	TraesCS3B01G422100	TraesCS3D01G382400	ABD	1:1:1	1:1:1
TraesCS3A01G390000	TraesCS3B01G418800	TraesCS3D01G379700	ABD	1:1:1	1:1:1
TraesCS3A01G410000,TraesCS3A01G410100	TraesCS3B01G443500	TraesCS3D01G491600	ABD	2:1:1	N:1:1
TraesCS3A01G410700	TraesCS3B01G444000	TraesCS3D01G405300	ABD	1:1:1	1:1:1
TraesCS3A01G412300	TraesCS3B01G446000		AB	1:1:0	1:1:0
TraesCS3A01G417400	TraesCS3B01G452300	TraesCS3D01G412900	ABD	1:1:1	1:1:1
TraesCS3A01G417500	TraesCS3B01G452400	TraesCS3D01G413000	ABD	1:1:1	1:1:1
TraesCS3A01G435400	TraesCS3B01G470300	TraesCS3D01G428200	ABD	1:1:1	1:1:1
TraesCS3A01G445100	TraesCS3B01G479700	TraesCS3D01G437700	ABD	1:1:1	1:1:1
TraesCS3A01G445700	TraesCS3B01G480400		AB	1:1:0	1:1:0
TraesCS3A01G445800		TraesCS2D01G598200	AD	1:0:1	1:0:1
TraesCS3A01G446100	TraesCS3B01G481200		AB	1:1:0	1:1:0
TraesCS3A01G447400	TraesCS3B01G483100	TraesCS3D01G440100	ABD	1:1:1	1:1:1
TraesCS3A01G453300,TraesCS3A01G579100,TraesCS6A01G181700		TraesCS5D01G236400,TraesCS6D01G025900	AD	3:0:2	N:0:N
TraesCS3A01G453600	TraesCS3B01G491800	TraesCS3D01G538500	ABD	1:1:1	1:1:1
TraesCS3A01G453700	TraesCS3B01G492000		AB	1:1:0	1:1:0
TraesCS3A01G454000	TraesCS3B01G492800		AB	1:1:0	1:1:0
TraesCS3A01G458300	TraesCS3B01G498600	TraesCS3D01G451100	ABD	1:1:1	1:1:1
TraesCS3A01G460300	TraesCS3B01G500400,TraesCS3B01G502600		AB	1:2:0	1:N:0
TraesCS3A01G461700	TraesCS3B01G504300	TraesCS3D01G455100	ABD	1:1:1	1:1:1
TraesCS3A01G462600	TraesCS3B01G505800	TraesCS3D01G456700	ABD	1:1:1	1:1:1
TraesCS3A01G464900	TraesCS3B01G508900		AB	1:1:0	1:1:0
TraesCS3A01G465200	TraesCS3B01G509200	TraesCS3D01G460500	ABD	1:1:1	1:1:1
TraesCS3A01G466600		TraesCS3D01G464400	AD	1:0:1	1:0:1
TraesCS3A01G470300	TraesCS3B01G189900	TraesCS3D01G559500,TraesCS3D01G562400	ABD	1:1:2	1:1:N
TraesCS3A01G470400	TraesCS3B01G513000		AB	1:1:0	1:1:0
TraesCS3A01G495900	TraesCS3B01G827700	TraesCS3D01G503300	ABD	1:1:1	1:1:1
TraesCS3A01G500900	TraesCS3B01G565100		AB	1:1:0	1:1:0
TraesCS3A01G511900	TraesCS6B01G005400,TraesCS6B01G008000,TraesCS6B01G008500,TraesCS6B01G014600	TraesCS6D01G002100	ABD	1:4:1	1:N:1
TraesCS3A01G512000		TraesCS3D01G519500	AD	1:0:1	1:0:1
TraesCS3A01G512200	TraesCS3B01G862400		AB	1:1:0	1:1:0
TraesCS3A01G514600	TraesCS3B01G583200		AB	1:1:0	1:1:0
TraesCS3A01G514800,TraesCS3A01G514700,TraesCS3A01G515000,TraesCS3A01G515200,TraesCS3A01G701300	TraesCS3B01G583100	TraesCS3D01G639200,TraesCS3D01G639600	ABD	5:1:2	N:1:N
TraesCS3A01G514900	TraesCS3B01G583300	TraesCS3D01G523000	ABD	1:1:1	1:1:1
TraesCS3A01G515500	TraesCS3B01G583700	TraesCS3D01G523400	ABD	1:1:1	1:1:1
TraesCS3A01G515900	TraesCS3B01G584100	TraesCS3D01G523800	ABD	1:1:1	1:1:1
TraesCS3A01G518400	TraesCS3B01G869500		AB	1:1:0	1:1:0
TraesCS1A01G294500,TraesCS1A01G478500,TraesCS1A01G553500,TraesCS1A01G624300,TraesCS2A01G136700,TraesCS2A01G639700,TraesCS3A01G138700,TraesCS3A01G405200,TraesCS3A01G526900,TraesCS4A01G618200,TraesCS5A01G422000,TraesCS5A01G521200,TraesCS5A01G664200,TraesCS6A01G193600,TraesCS6A01G452000,TraesCS6A01G560800,TraesCS6A01G568300,TraesCS6A01G581100,TraesCS7A01G263200	TraesCS1B01G099500,TraesCS1B01G597100,TraesCS1B01G768800,TraesCS2B01G210600,TraesCS2B01G655900,TraesCS2B01G662500,TraesCS2B01G832000,TraesCS2B01G882500,TraesCS3B01G096900,TraesCS3B01G120500,TraesCS3B01G220400,TraesCS3B01G492400,TraesCS4B01G393900,TraesCS5B01G462100,TraesCS5B01G522600,TraesCS5B01G700600,TraesCS5B01G790000,TraesCS5B01G794100,TraesCS5B01G806000,TraesCS6B01G026300,TraesCS6B01G074100,…	TraesCS1D01G435000	ABD	19:31:1	N:N:1
TraesCS3A01G532500	TraesCS3B01G613400	TraesCS3D01G468200	ABD	1:1:1	1:1:1
TraesCS3A01G536700,TraesCS5A01G284200,TraesCS6A01G363400	TraesCS1B01G278900,TraesCS1B01G673300,TraesCS6B01G690300	TraesCS6D01G311200	ABD	3:3:1	N:N:1
TraesCS3A01G536700,TraesCS3A01G538900	TraesCS3B01G870800	TraesCS3D01G661500	ABD	2:1:1	N:1:1
TraesCS3A01G001000	TraesCS3B01G002100		AB	1:1:0	1:1:0
TraesCS3A01G436300,TraesCS4A01G010400	TraesCS3B01G004400,TraesCS3B01G790100,TraesCS7B01G016700	TraesCS3D01G482400	ABD	2:3:1	N:N:1
	TraesCS3B01G009800	TraesCS3D01G006000	BD	0:1:1	0:1:1
	TraesCS3B01G041500	TraesCS3D01G032500	BD	0:1:1	0:1:1
TraesCS3A01G037400	TraesCS3B01G046300		AB	1:1:0	1:1:0
	TraesCS3B01G046400	TraesCS3D01G042200	BD	0:1:1	0:1:1
TraesCS3A01G059300	TraesCS3B01G071500		AB	1:1:0	1:1:0
	TraesCS3B01G071800	TraesCS3D01G059400	BD	0:1:1	0:1:1
	TraesCS3B01G075200	TraesCS3D01G064000	BD	0:1:1	0:1:1
	TraesCS3B01G075400	TraesCS4D01G268200	BD	0:1:1	0:1:1
TraesCS3A01G061500	TraesCS3B01G076500,TraesCS3B01G065000	TraesCS3D01G052400	ABD	1:2:1	1:N:1
TraesCS3A01G060900	TraesCS3B01G089200	TraesCS3D01G057600	ABD	1:1:1	1:1:1
TraesCS3A01G094800	TraesCS3B01G091600	TraesCS3D01G077700	ABD	1:1:1	1:1:1
TraesCS3A01G079300	TraesCS3B01G094500	TraesCS3D01G079700	ABD	1:1:1	1:1:1
TraesCS3A01G087600,TraesCS5A01G619700	TraesCS3B01G102700,TraesCS3B01G103000	TraesCS5D01G468500	ABD	2:2:1	N:N:1
	TraesCS3B01G108300	TraesCS3D01G059300	BD	0:1:1	0:1:1
TraesCS3A01G153000	TraesCS3B01G145100	TraesCS3D01G127000	ABD	1:1:1	1:1:1
	TraesCS3B01G178500	TraesCS3D01G183800	BD	0:1:1	0:1:1
TraesCS2A01G161500	TraesCS3B01G178900,TraesCS3B01G179000		AB	1:2:0	1:N:0
TraesCS3A01G210700	TraesCS3B01G198600	TraesCS3D01G173900	ABD	1:1:1	1:1:1
TraesCS3A01G222500	TraesCS3B01G203900	TraesCS3D01G179400	ABD	1:1:1	1:1:1
	TraesCS3B01G220900	TraesCS7D01G146800	BD	0:1:1	0:1:1
	TraesCS3B01G244500	TraesCS3D01G216400	BD	0:1:1	0:1:1
TraesCS3A01G282300	TraesCS3B01G316000	TraesCS3D01G282300	ABD	1:1:1	1:1:1
TraesCS3A01G330000	TraesCS3B01G360100	TraesCS3D01G323400	ABD	1:1:1	1:1:1
	TraesCS3B01G401700	TraesCS3D01G445200	BD	0:1:1	0:1:1
	TraesCS3B01G410600	TraesCS3D01G370900	BD	0:1:1	0:1:1
	TraesCS3B01G411000	TraesCS3D01G309100	BD	0:1:1	0:1:1
	TraesCS3B01G412000	TraesCS5D01G248200	BD	0:1:1	0:1:1
TraesCS3A01G349600,TraesCS5A01G045400,TraesCS6A01G187400,TraesCS7A01G382700	TraesCS3B01G422100	TraesCS1D01G227400,TraesCS2D01G625500	ABD	4:1:2	N:1:N
TraesCS3A01G362800	TraesCS1B01G646300,TraesCS3B01G443500,TraesCS6B01G417600	TraesCS5D01G122900	ABD	1:3:1	1:N:1
TraesCS5A01G183400	TraesCS3B01G446900,TraesCS5B01G181600	TraesCS3D01G494800	ABD	1:2:1	1:N:1
	TraesCS3B01G463200	TraesCS3D01G422000	BD	0:1:1	0:1:1
	TraesCS1B01G187600,TraesCS1B01G503300,TraesCS3B01G463300	TraesCS1D01G367500	BD	0:3:1	0:N:1
TraesCS3A01G427000	TraesCS3B01G463700	TraesCS3D01G422600	ABD	1:1:1	1:1:1
TraesCS1A01G237000,TraesCS2A01G479800	TraesCS3B01G226500,TraesCS3B01G479700,TraesCS6B01G693600	TraesCS5D01G425100	ABD	2:3:1	N:N:1
TraesCS3A01G590800	TraesCS3B01G479800	TraesCS3D01G437900	ABD	1:1:1	1:1:1
TraesCS3A01G445800	TraesCS3B01G480500	TraesCS3D01G438400	ABD	1:1:1	1:1:1
	TraesCS3B01G480700	TraesCS3D01G528600	BD	0:1:1	0:1:1
TraesCS3A01G593500	TraesCS3B01G483300	TraesCS3D01G530600	ABD	1:1:1	1:1:1
TraesCS3A01G413800	TraesCS3B01G491100		AB	1:1:0	1:1:0
	TraesCS3B01G491400	TraesCS3D01G446100	BD	0:1:1	0:1:1
TraesCS3A01G602700	TraesCS3B01G491600		AB	1:1:0	1:1:0
TraesCS3A01G602900	TraesCS3B01G491900		AB	1:1:0	1:1:0
TraesCS3A01G603400	TraesCS3B01G492300	TraesCS3D01G446500	ABD	1:1:1	1:1:1
	TraesCS3B01G492700	TraesCS3D01G446600	BD	0:1:1	0:1:1
	TraesCS3B01G494000	TraesCS3D01G540000	BD	0:1:1	0:1:1
	TraesCS3B01G498600	TraesCS6D01G247500	BD	0:1:1	0:1:1
TraesCS3A01G379400	TraesCS3B01G500200,TraesCS3B01G502900		AB	1:2:0	1:N:0
	TraesCS3B01G500600,TraesCS3B01G500700	TraesCS3D01G453400	BD	0:2:1	0:N:1
	TraesCS3B01G502700	TraesCS3D01G549300	BD	0:1:1	0:1:1
	TraesCS3B01G503100	TraesCS3D01G453000	BD	0:1:1	0:1:1
TraesCS3A01G422500	TraesCS3B01G503200	TraesCS3D01G384600	ABD	1:1:1	1:1:1
TraesCS3A01G620200	TraesCS3B01G508300	TraesCS3D01G555800	ABD	1:1:1	1:1:1
TraesCS6A01G001700	TraesCS3B01G509300,TraesCS3B01G509500		AB	1:2:0	1:N:0
TraesCS3A01G476800	TraesCS3B01G520600		AB	1:1:0	1:1:0
	TraesCS3B01G528600	TraesCS3D01G477400	BD	0:1:1	0:1:1
TraesCS3A01G485800	TraesCS3B01G533400	TraesCS3D01G481100,TraesCS3D01G481500	ABD	1:1:2	1:1:N
	TraesCS3B01G537900	TraesCS3D01G483500	BD	0:1:1	0:1:1
TraesCS6A01G402500	TraesCS3B01G538000		AB	1:1:0	1:1:0
TraesCS3A01G515700	TraesCS3B01G583400	TraesCS3D01G523500	ABD	1:1:1	1:1:1
TraesCS3A01G502200	TraesCS3B01G583700	TraesCS3D01G437800	ABD	1:1:1	1:1:1
	TraesCS3B01G592600	TraesCS3D01G645500	BD	0:1:1	0:1:1
TraesCS3A01G722500	TraesCS3B01G598300,TraesCS4B01G025000		AB	1:2:0	1:N:0
	TraesCS3B01G609300	TraesCS3D01G537700	BD	0:1:1	0:1:1
TraesCS3A01G534600	TraesCS3B01G611700	TraesCS3D01G540000	ABD	1:1:1	1:1:1
	TraesCS3B01G092100	TraesCS3D01G013100	BD	0:1:1	0:1:1
	TraesCS1B01G611500	TraesCS3D01G013200	BD	0:1:1	0:1:1
	TraesCS7B01G411700	TraesCS3D01G020400	BD	0:1:1	0:1:1
	TraesCS6B01G121500	TraesCS3D01G028100	BD	0:1:1	0:1:1
TraesCS3A01G049800		TraesCS3D01G032600	AD	1:0:1	1:0:1
TraesCS3A01G062000		TraesCS3D01G059200,TraesCS3D01G061500,TraesCS3D01G061700	AD	1:0:3	1:0:N
TraesCS3A01G071700		TraesCS3D01G071300	AD	1:0:1	1:0:1
TraesCS3A01G075300	TraesCS3B01G089200	TraesCS3D01G075300	ABD	1:1:1	1:1:1
	TraesCS4B01G459600,TraesCS7B01G194000	TraesCS3D01G079500	BD	0:2:1	0:N:1
	TraesCS3B01G097600	TraesCS3D01G083600,TraesCS6D01G043900	BD	0:1:2	0:1:N
	TraesCS3B01G105800	TraesCS3D01G090800	BD	0:1:1	0:1:1
TraesCS3A01G307300	TraesCS3B01G150800,TraesCS3B01G150600,TraesCS3B01G150700	TraesCS3D01G132200,TraesCS3D01G132300,TraesCS3D01G149000	ABD	1:3:3	1:N:N
TraesCS3A01G376700	TraesCS3B01G278800	TraesCS3D01G249700	ABD	1:1:1	1:1:1
TraesCS3A01G267200	TraesCS3B01G300700	TraesCS3D01G267400	ABD	1:1:1	1:1:1
TraesCS3A01G331200	TraesCS3B01G361400	TraesCS3D01G324600	ABD	1:1:1	1:1:1
TraesCS1A01G305500,TraesCS7A01G127800	TraesCS2B01G809500	TraesCS3D01G329900	ABD	2:1:1	N:1:1
TraesCS3A01G353100	TraesCS3B01G385800	TraesCS3D01G347200	ABD	1:1:1	1:1:1
TraesCS3A01G547900		TraesCS3D01G401000	AD	1:0:1	1:0:1
	TraesCS3B01G463300	TraesCS3D01G422100	BD	0:1:1	0:1:1
	TraesCS3B01G492100	TraesCS3D01G446300	BD	0:1:1	0:1:1
TraesCS3A01G460500		TraesCS3D01G454000	AD	1:0:1	1:0:1
	TraesCS3B01G504400	TraesCS3D01G455200	BD	0:1:1	0:1:1
TraesCS3A01G615300		TraesCS3D01G456200	AD	1:0:1	1:0:1
TraesCS3A01G462700	TraesCS3B01G505900	TraesCS3D01G456800	ABD	1:1:1	1:1:1
TraesCS3A01G615400	TraesCS3B01G505600,TraesCS3B01G737000	TraesCS3D01G457100	ABD	1:2:1	1:N:1
TraesCS3A01G466000	TraesCS3B01G509900	TraesCS3D01G461100	ABD	1:1:1	1:1:1
	TraesCS3B01G748600	TraesCS3D01G461300	BD	0:1:1	0:1:1
TraesCS3A01G386600		TraesCS3D01G465200	AD	1:0:1	1:0:1
TraesCS3A01G641200		TraesCS3D01G471300	AD	1:0:1	1:0:1
TraesCS3A01G644000	TraesCS3B01G768100	TraesCS3D01G472500	ABD	1:1:1	1:1:1
TraesCS7A01G011800,TraesCS4A01G455700,TraesCS4A01G676900	TraesCS7B01G754400	TraesCS3D01G491200	ABD	3:1:1	N:1:1
	TraesCS3B01G846200	TraesCS3D01G511700	BD	0:1:1	0:1:1
TraesCS1A01G508000,TraesCS5A01G218700,TraesCS6A01G498000	TraesCS2B01G618000	TraesCS3D01G523400	ABD	3:1:1	N:1:1
	TraesCS3B01G583900	TraesCS3D01G523700	BD	0:1:1	0:1:1
TraesCS3A01G526900		TraesCS3D01G532600	AD	1:0:1	1:0:1
TraesCS3A01G184100,TraesCS4A01G013800,TraesCS7A01G170700	TraesCS3B01G474500,TraesCS6B01G193400,TraesCS7B01G607100	TraesCS6D01G339300	ABD	3:3:1	N:N:1
TraesCS4A01G013900		TraesCS4D01G288900	AD	1:0:1	1:0:1
TraesCS4A01G019200,TraesCS6A01G193900		TraesCS3D01G321400	AD	2:0:1	N:0:1
TraesCS4A01G020200		TraesCS1D01G515600,TraesCS3D01G589100	AD	1:0:2	1:0:N
TraesCS4A01G038900		TraesCS4D01G266500	AD	1:0:1	1:0:1
TraesCS4A01G041300	TraesCS4B01G262300	TraesCS4D01G262300	ABD	1:1:1	1:1:1
TraesCS4A01G042900	TraesCS4B01G263400	TraesCS4D01G263600	ABD	1:1:1	1:1:1
TraesCS4A01G048600		TraesCS4D01G356500	AD	1:0:1	1:0:1
TraesCS4A01G049600	TraesCS4B01G255300		AB	1:1:0	1:1:0
TraesCS4A01G076500	TraesCS1B01G523300,TraesCS5B01G634400	TraesCS3D01G628400,TraesCS5D01G550100	ABD	1:2:2	1:N:N
TraesCS4A01G127600	TraesCS4B01G177100	TraesCS4D01G178800	ABD	1:1:1	1:1:1
TraesCS4A01G140800	TraesCS4B01G166400	TraesCS4D01G164200	ABD	1:1:1	1:1:1
TraesCS4A01G142500	TraesCS4B01G196500	TraesCS4D01G148000	ABD	1:1:1	1:1:1
TraesCS4A01G196700	TraesCS4B01G118600	TraesCS4D01G116300	ABD	1:1:1	1:1:1
TraesCS4A01G197400		TraesCS4D01G115800	AD	1:0:1	1:0:1
TraesCS4A01G198200	TraesCS4B01G117200	TraesCS4D01G115000	ABD	1:1:1	1:1:1
TraesCS4A01G199900,TraesCS4A01G334000	TraesCS4B01G115300,TraesCS4B01G115500	TraesCS4D01G113200	ABD	2:2:1	N:N:1
TraesCS4A01G209000	TraesCS4B01G112600	TraesCS4D01G110100	ABD	1:1:1	1:1:1
TraesCS4A01G213000	TraesCS4B01G102800	TraesCS4D01G099800,TraesCS4D01G099400	ABD	1:1:2	1:1:N
TraesCS4A01G218600	TraesCS4B01G097400	TraesCS4D01G093800	ABD	1:1:1	1:1:1
TraesCS4A01G228600	TraesCS4B01G087600	TraesCS4D01G085000	ABD	1:1:1	1:1:1
TraesCS4A01G234900	TraesCS4B01G080100	TraesCS4D01G079000	ABD	1:1:1	1:1:1
TraesCS4A01G256400	TraesCS4B01G058300		AB	1:1:0	1:1:0
TraesCS4A01G275700	TraesCS4B01G038000	TraesCS4D01G035300	ABD	1:1:1	1:1:1
TraesCS4A01G309100		TraesCS4D01G005200	AD	1:0:1	1:0:1
TraesCS4A01G321900,TraesCS4A01G322000		TraesCS5D01G552700	AD	2:0:1	N:0:1
TraesCS4A01G322700,TraesCS4A01G323300	TraesCS5B01G555700		AB	2:1:0	N:1:0
TraesCS4A01G322800	TraesCS5B01G555600		AB	1:1:0	1:1:0
TraesCS4A01G323000	TraesCS5B01G555500		AB	1:1:0	1:1:0
TraesCS4A01G323200	TraesCS5B01G555300		AB	1:1:0	1:1:0
TraesCS4A01G329700,TraesCS4A01G329900	TraesCS5B01G776600	TraesCS5D01G543200	ABD	2:1:1	N:1:1
TraesCS4A01G332400	TraesCS5B01G546600	TraesCS5D01G540200	ABD	1:1:1	1:1:1
TraesCS4A01G332700		TraesCS5D01G636900	AD	1:0:1	1:0:1
TraesCS4A01G333000	TraesCS5B01G525400,TraesCS5B01G525800	TraesCS5D01G524200,TraesCS5D01G539600	ABD	1:2:2	1:N:N
TraesCS4A01G347400	TraesCS5B01G526100		AB	1:1:0	1:1:0
TraesCS4A01G347900	TraesCS5B01G525200	TraesCS5D01G523900	ABD	1:1:1	1:1:1
TraesCS1A01G237900,TraesCS4A01G350800		TraesCS4D01G209600,TraesCS7D01G351800	AD	2:0:2	N:0:N
TraesCS4A01G356900	TraesCS3B01G267200		AB	1:1:0	1:1:0
TraesCS4A01G359300	TraesCS6B01G768900		AB	1:1:0	1:1:0
TraesCS4A01G366300	TraesCS5B01G506900,TraesCS5B01G722200		AB	1:2:0	1:N:0
TraesCS4A01G366500	TraesCS4B01G125200		AB	1:1:0	1:1:0
TraesCS4A01G366600,TraesCS4A01G533500	TraesCS4B01G020500,TraesCS4B01G021400,TraesCS5B01G506300	TraesCS5D01G506700	ABD	2:3:1	N:N:1
TraesCS4A01G382500,TraesCS4A01G382600		TraesCS7D01G079200	AD	2:0:1	N:0:1
TraesCS4A01G395300		TraesCS7D01G093300	AD	1:0:1	1:0:1
TraesCS4A01G396000,TraesCS4A01G396100,TraesCS7A01G096000,TraesCS7A01G129400		TraesCS7D01G091800,TraesCS7D01G091900,TraesCS7D01G092000,TraesCS7D01G093800,TraesCS7D01G117900	AD	4:0:5	N:0:N
TraesCS4A01G465500	TraesCS4B01G375400	TraesCS5D01G501700	ABD	1:1:1	1:1:1
TraesCS4A01G466200		TraesCS5D01G068000	AD	1:0:1	1:0:1
TraesCS4A01G469400		TraesCS7D01G021700	AD	1:0:1	1:0:1
TraesCS4A01G473800,TraesCS7A01G017900,TraesCS7A01G018000		TraesCS7D01G015200	AD	3:0:1	N:0:1
TraesCS4A01G473900	TraesCS5B01G800800	TraesCS5D01G646900	ABD	1:1:1	1:1:1
TraesCS4A01G474600	TraesCS5B01G797800	TraesCS5D01G661300	ABD	1:1:1	1:1:1
	TraesCS4B01G058300	TraesCS1D01G462100,TraesCS3D01G505800,TraesCS5D01G498200,TraesCS7D01G065500	BD	0:1:4	0:1:N
TraesCS4A01G228800	TraesCS4B01G087800	TraesCS4D01G084900	ABD	1:1:1	1:1:1
TraesCS4A01G336600,TraesCS5A01G358600	TraesCS4B01G100200	TraesCS5D01G628400	ABD	2:1:1	N:1:1
TraesCS3A01G205500	TraesCS4B01G100500	TraesCS2D01G384100	ABD	1:1:1	1:1:1
TraesCS4A01G212300	TraesCS4B01G103600	TraesCS4D01G100700	ABD	1:1:1	1:1:1
TraesCS1A01G007900	TraesCS4B01G115300		AB	1:1:0	1:1:0
TraesCS4A01G197200,TraesCS4A01G329200	TraesCS4B01G118000	TraesCS4D01G115700	ABD	2:1:1	N:1:1
	TraesCS4B01G119200	TraesCS4D01G117500	BD	0:1:1	0:1:1
	TraesCS4B01G119300	TraesCS4D01G117600	BD	0:1:1	0:1:1
TraesCS4A01G164000	TraesCS4B01G157500		AB	1:1:0	1:1:0
TraesCS7A01G193100	TraesCS4B01G183800,TraesCS7B01G098400	TraesCS7D01G194400	ABD	1:2:1	1:N:1
TraesCS4A01G086200	TraesCS4B01G218300	TraesCS4D01G311700	ABD	1:1:1	1:1:1
TraesCS4A01G076500	TraesCS4B01G232400,TraesCS4B01G232500	TraesCS4D01G233700,TraesCS4D01G233800	ABD	1:2:2	1:N:N
	TraesCS4B01G255100	TraesCS4D01G254900	BD	0:1:1	0:1:1
	TraesCS4B01G264600	TraesCS3D01G052800	BD	0:1:1	0:1:1
	TraesCS4B01G264800	TraesCS4D01G364600	BD	0:1:1	0:1:1
TraesCS4A01G020200	TraesCS4B01G283400		AB	1:1:0	1:1:0
	TraesCS4B01G283500	TraesCS4D01G282200	BD	0:1:1	0:1:1
TraesCS1A01G223400,TraesCS7A01G391800	TraesCS4B01G285100	TraesCS1D01G190100	ABD	2:1:1	N:1:1
TraesCS4A01G018600	TraesCS4B01G285300		AB	1:1:0	1:1:0
TraesCS5A01G507700	TraesCS4B01G337700	TraesCS4D01G333100	ABD	1:1:1	1:1:1
	TraesCS4B01G337800	TraesCS4D01G333200	BD	0:1:1	0:1:1
TraesCS5A01G534800	TraesCS4B01G367100	TraesCS4D01G360400	ABD	1:1:1	1:1:1
TraesCS5A01G542900	TraesCS4B01G371400	TraesCS4D01G366000	ABD	1:1:1	1:1:1
TraesCS5A01G388600	TraesCS2B01G112900,TraesCS6B01G006700	TraesCS4D01G023300	ABD	1:2:1	1:N:1
TraesCS4A01G215700	TraesCS4B01G100500	TraesCS4D01G097100	ABD	1:1:1	1:1:1
	TraesCS4B01G119000	TraesCS4D01G117200	BD	0:1:1	0:1:1
	TraesCS2B01G718600	TraesCS4D01G117300	BD	0:1:1	0:1:1
TraesCS2A01G391900,TraesCS3A01G255600		TraesCS4D01G222500	AD	2:0:1	N:0:1
TraesCS4A01G041100,TraesCS4A01G041200,TraesCS5A01G551800	TraesCS4B01G264600	TraesCS4D01G264900	ABD	3:1:1	N:1:1
TraesCS4A01G127100		TraesCS4D01G274100	AD	1:0:1	1:0:1
TraesCS4A01G019200	TraesCS4B01G285100	TraesCS4D01G283900	ABD	1:1:1	1:1:1
	TraesCS4B01G285700	TraesCS4D01G284100	BD	0:1:1	0:1:1
TraesCS4A01G013800		TraesCS4D01G289000	AD	1:0:1	1:0:1
	TraesCS5B01G580000	TraesCS4D01G333100,TraesCS6D01G184500	BD	0:1:2	0:1:N
	TraesCS2B01G570700	TraesCS4D01G333200,TraesCS5D01G112700,TraesCS7D01G370600	BD	0:1:3	0:1:N
TraesCS5A01G514300		TraesCS4D01G340400	AD	1:0:1	1:0:1
TraesCS6A01G398200		TraesCS4D01G352300	AD	1:0:1	1:0:1
TraesCS5A01G706000	TraesCS4B01G363300	TraesCS4D01G356700	ABD	1:1:1	1:1:1
TraesCS5A01G005000		TraesCS5D01G007400	AD	1:0:1	1:0:1
TraesCS5A01G005700	TraesCS5B01G005500		AB	1:1:0	1:1:0
TraesCS5A01G019800		TraesCS5D01G025400	AD	1:0:1	1:0:1
TraesCS5A01G023100,TraesCS7A01G074800		TraesCS2D01G053000	AD	2:0:1	N:0:1
TraesCS1A01G420400,TraesCS5A01G037300	TraesCS5B01G038200		AB	2:1:0	N:1:0
TraesCS5A01G051300		TraesCS5D01G062300	AD	1:0:1	1:0:1
TraesCS5A01G053300	TraesCS5B01G063100,TraesCS6B01G014100	TraesCS5D01G064500	ABD	1:2:1	1:N:1
TraesCS5A01G058400	TraesCS5B01G058300	TraesCS5D01G069500	ABD	1:1:1	1:1:1
TraesCS5A01G075400	TraesCS5B01G081700	TraesCS5D01G088900	ABD	1:1:1	1:1:1
TraesCS5A01G094200	TraesCS5B01G100300	TraesCS5D01G106500	ABD	1:1:1	1:1:1
TraesCS5A01G124100	TraesCS5B01G123800	TraesCS5D01G132000	ABD	1:1:1	1:1:1
TraesCS5A01G161400	TraesCS5B01G158800	TraesCS5D01G166300	ABD	1:1:1	1:1:1
TraesCS5A01G166200	TraesCS5B01G163600	TraesCS5D01G170800	ABD	1:1:1	1:1:1
TraesCS5A01G170400	TraesCS5B01G167200	TraesCS5D01G174900	ABD	1:1:1	1:1:1
TraesCS5A01G170700	TraesCS5B01G167500	TraesCS5D01G175300	ABD	1:1:1	1:1:1
TraesCS5A01G170800	TraesCS5B01G167700	TraesCS5D01G175500	ABD	1:1:1	1:1:1
TraesCS5A01G183700,TraesCS5A01G471800	TraesCS5B01G502700	TraesCS3D01G494900	ABD	2:1:1	N:1:1
TraesCS5A01G188400	TraesCS5B01G195200	TraesCS5D01G202600	ABD	1:1:1	1:1:1
TraesCS5A01G192600	TraesCS5B01G351400,TraesCS6B01G344800	TraesCS5D01G356400	ABD	1:2:1	1:N:1
TraesCS5A01G200300,TraesCS7A01G703300	TraesCS2B01G198600	TraesCS1D01G298300,TraesCS7D01G300000	ABD	2:1:2	N:1:N
TraesCS5A01G201100		TraesCS5D01G207000	AD	1:0:1	1:0:1
TraesCS5A01G236500	TraesCS5B01G235000	TraesCS5D01G243500	ABD	1:1:1	1:1:1
TraesCS5A01G252500	TraesCS3B01G163900		AB	1:1:0	1:1:0
TraesCS5A01G253800	TraesCS5B01G252700	TraesCS5D01G261400	ABD	1:1:1	1:1:1
TraesCS5A01G253900,TraesCS5A01G378800	TraesCS5B01G252800	TraesCS5D01G261500	ABD	2:1:1	N:1:1
TraesCS5A01G254000	TraesCS5B01G252900	TraesCS5D01G261600	ABD	1:1:1	1:1:1
TraesCS5A01G254100	TraesCS5B01G253000	TraesCS5D01G261700	ABD	1:1:1	1:1:1
TraesCS5A01G044000,TraesCS5A01G254200		TraesCS6D01G229800	AD	2:0:1	N:0:1
TraesCS5A01G254500	TraesCS5B01G253500,TraesCS5B01G253600	TraesCS5D01G262300,TraesCS5D01G339700	ABD	1:2:2	1:N:N
TraesCS5A01G260800	TraesCS5B01G259200	TraesCS5D01G268300	ABD	1:1:1	1:1:1
TraesCS5A01G275000	TraesCS5B01G274800	TraesCS5D01G282600	ABD	1:1:1	1:1:1
TraesCS5A01G275500	TraesCS5B01G275000	TraesCS5D01G282900	ABD	1:1:1	1:1:1
TraesCS5A01G281000	TraesCS5B01G444300		AB	1:1:0	1:1:0
TraesCS5A01G309400	TraesCS5B01G310200	TraesCS5D01G316500	ABD	1:1:1	1:1:1
TraesCS5A01G309500	TraesCS5B01G310300	TraesCS5D01G316600	ABD	1:1:1	1:1:1
TraesCS5A01G325100	TraesCS5B01G325000		AB	1:1:0	1:1:0
TraesCS5A01G326000		TraesCS7D01G340200	AD	1:0:1	1:0:1
TraesCS5A01G326400	TraesCS5B01G326700	TraesCS5D01G332500	ABD	1:1:1	1:1:1
TraesCS5A01G326600	TraesCS5B01G327100	TraesCS5D01G333000	ABD	1:1:1	1:1:1
TraesCS5A01G335900	TraesCS5B01G335100	TraesCS5D01G340800	ABD	1:1:1	1:1:1
TraesCS5A01G355600	TraesCS5B01G358100	TraesCS5D01G363900	ABD	1:1:1	1:1:1
TraesCS5A01G357900,TraesCS6A01G383100		TraesCS6D01G367500	AD	2:0:1	N:0:1
TraesCS5A01G376800	TraesCS5B01G380300	TraesCS5D01G386700	ABD	1:1:1	1:1:1
TraesCS5A01G406800	TraesCS5B01G411800	TraesCS5D01G416800	ABD	1:1:1	1:1:1
TraesCS2A01G613900,TraesCS5A01G409300,TraesCS5A01G741000		TraesCS2D01G137400,TraesCS2D01G158400,TraesCS5D01G116500	AD	3:0:3	N:0:N
TraesCS5A01G417700		TraesCS5D01G425700	AD	1:0:1	1:0:1
TraesCS5A01G451100	TraesCS5B01G459900	TraesCS5D01G461300	ABD	1:1:1	1:1:1
TraesCS5A01G458500	TraesCS5B01G467800		AB	1:1:0	1:1:0
TraesCS5A01G458800	TraesCS5B01G468200	TraesCS5D01G469900	ABD	1:1:1	1:1:1
TraesCS5A01G474200		TraesCS5D01G343100	AD	1:0:1	1:0:1
TraesCS5A01G494000		TraesCS4D01G314600	AD	1:0:1	1:0:1
TraesCS4A01G629400,TraesCS5A01G004200,TraesCS5A01G541600	TraesCS4B01G584100,TraesCS5B01G103300	TraesCS5D01G012700,TraesCS7D01G072600	ABD	3:2:2	N:N:N
	TraesCS5B01G027100	TraesCS5D01G035400	BD	0:1:1	0:1:1
TraesCS4A01G482800,TraesCS7A01G015700	TraesCS5B01G027200	TraesCS7D01G010900	ABD	2:1:1	N:1:1
TraesCS4A01G022900	TraesCS5B01G027900		AB	1:1:0	1:1:0
	TraesCS5B01G028100	TraesCS5D01G037200	BD	0:1:1	0:1:1
	TraesCS5B01G044900	TraesCS5D01G049900	BD	0:1:1	0:1:1
	TraesCS5B01G052200	TraesCS5D01G064900	BD	0:1:1	0:1:1
TraesCS5A01G110700	TraesCS5B01G079700	TraesCS5D01G086300	ABD	1:1:1	1:1:1
TraesCS3A01G190200	TraesCS5B01G100300		AB	1:1:0	1:1:0
TraesCS5A01G182500	TraesCS3B01G609700,TraesCS5B01G180600,TraesCS5B01G180700	TraesCS5D01G187000,TraesCS5D01G258700	ABD	1:3:2	1:N:N
	TraesCS5B01G188900	TraesCS5D01G196000	BD	0:1:1	0:1:1
TraesCS5A01G200300	TraesCS5B01G198900	TraesCS5D01G279700	ABD	1:1:1	1:1:1
TraesCS5A01G319000	TraesCS5B01G199800		AB	1:1:0	1:1:0
TraesCS5A01G252500	TraesCS5B01G251200	TraesCS5D01G260100	ABD	1:1:1	1:1:1
	TraesCS5B01G253100	TraesCS5D01G262000	BD	0:1:1	0:1:1
TraesCS5A01G254200	TraesCS5B01G253200	TraesCS5D01G261900	ABD	1:1:1	1:1:1
	TraesCS5B01G253300	TraesCS5D01G221400	BD	0:1:1	0:1:1
	TraesCS5B01G253400	TraesCS5D01G262200	BD	0:1:1	0:1:1
TraesCS5A01G272100	TraesCS5B01G272400	TraesCS5D01G280300	ABD	1:1:1	1:1:1
TraesCS5A01G274900	TraesCS5B01G274700	TraesCS5D01G362500	ABD	1:1:1	1:1:1
TraesCS5A01G412500	TraesCS5B01G284300	TraesCS5D01G292400	ABD	1:1:1	1:1:1
TraesCS5A01G423200,TraesCS5A01G423300	TraesCS5B01G294300	TraesCS5D01G384600	ABD	2:1:1	N:1:1
	TraesCS5B01G326900	TraesCS5D01G332600	BD	0:1:1	0:1:1
	TraesCS5B01G337800	TraesCS5D01G343600	BD	0:1:1	0:1:1
	TraesCS5B01G342300	TraesCS4D01G384600,TraesCS4D01G389000	BD	0:1:2	0:1:N
	TraesCS5B01G356600	TraesCS5D01G361300	BD	0:1:1	0:1:1
TraesCS5A01G533300	TraesCS5B01G387400	TraesCS5D01G485500	ABD	1:1:1	1:1:1
TraesCS5A01G438100	TraesCS5B01G440900		AB	1:1:0	1:1:0
TraesCS5A01G621200	TraesCS5B01G467400		AB	1:1:0	1:1:0
	TraesCS5B01G467700	TraesCS5D01G564100	BD	0:1:1	0:1:1
	TraesCS5B01G484100	TraesCS5D01G577700	BD	0:1:1	0:1:1
	TraesCS5B01G484300	TraesCS5D01G484300	BD	0:1:1	0:1:1
TraesCS4A01G366900	TraesCS5B01G505700		AB	1:1:0	1:1:0
TraesCS4A01G366700	TraesCS5B01G505800		AB	1:1:0	1:1:0
	TraesCS5B01G506000	TraesCS7D01G478800,TraesCS7D01G478900	BD	0:1:2	0:1:N
TraesCS4A01G537400	TraesCS5B01G506200	TraesCS5D01G506600	ABD	1:1:1	1:1:1
	TraesCS5B01G506400	TraesCS5D01G506800	BD	0:1:1	0:1:1
TraesCS4A01G363600	TraesCS5B01G509800	TraesCS5D01G509900	ABD	1:1:1	1:1:1
	TraesCS5B01G510400	TraesCS5D01G348100	BD	0:1:1	0:1:1
TraesCS4A01G356900	TraesCS5B01G515700		AB	1:1:0	1:1:0
TraesCS4A01G351000,TraesCS4A01G351100,TraesCS4A01G351200,TraesCS4A01G351300	TraesCS5B01G522100,TraesCS5B01G522200	TraesCS5D01G521000	ABD	4:2:1	N:N:1
TraesCS4A01G567600	TraesCS5B01G522300		AB	1:1:0	1:1:0
	TraesCS5B01G524800,TraesCS5B01G525000	TraesCS5D01G613900	BD	0:2:1	0:N:1
	TraesCS5B01G525100	TraesCS5D01G523800	BD	0:1:1	0:1:1
	TraesCS5B01G530700	TraesCS4D01G139500	BD	0:1:1	0:1:1
	TraesCS5B01G534500	TraesCS5D01G626600	BD	0:1:1	0:1:1
	TraesCS5B01G554100	TraesCS5D01G554700	BD	0:1:1	0:1:1
TraesCS1A01G324200	TraesCS5B01G555400		AB	1:1:0	1:1:0
	TraesCS5B01G555500	TraesCS6D01G045400	BD	0:1:1	0:1:1
	TraesCS5B01G004800	TraesCS5D01G006900	BD	0:1:1	0:1:1
	TraesCS3B01G186700	TraesCS3D01G052800,TraesCS5D01G011700	BD	0:1:2	0:1:N
TraesCS2A01G715800		TraesCS5D01G022600	AD	1:0:1	1:0:1
	TraesCS1B01G227200	TraesCS5D01G028600	BD	0:1:1	0:1:1
	TraesCS7B01G341000	TraesCS5D01G028900	BD	0:1:1	0:1:1
TraesCS6A01G585700	TraesCS6B01G540000	TraesCS5D01G030900	ABD	1:1:1	1:1:1
TraesCS5A01G038000		TraesCS5D01G035500	AD	1:0:1	1:0:1
TraesCS5A01G070600	TraesCS5B01G052200	TraesCS5D01G057900,TraesCS5D01G058300	ABD	1:1:2	1:1:N
TraesCS5A01G086800	TraesCS5B01G089700	TraesCS5D01G068600,TraesCS5D01G099500	ABD	1:1:2	1:1:N
TraesCS5A01G073200	TraesCS5B01G079500	TraesCS5D01G086100	ABD	1:1:1	1:1:1
TraesCS4A01G514300,TraesCS4A01G518200	TraesCS4B01G039200	TraesCS5D01G086600,TraesCS5D01G123800	ABD	2:1:2	N:1:N
TraesCS5A01G319200		TraesCS5D01G206800	AD	1:0:1	1:0:1
TraesCS5A01G165800	TraesCS5B01G162400	TraesCS5D01G243500	ABD	1:1:1	1:1:1
	TraesCS1B01G778900,TraesCS1B01G779200,TraesCS6B01G478900	TraesCS5D01G261400	BD	0:3:1	0:N:1
TraesCS1A01G471800		TraesCS5D01G262100	AD	1:0:1	1:0:1
TraesCS5A01G264100	TraesCS7B01G082200	TraesCS5D01G271700	ABD	1:1:1	1:1:1
	TraesCS7B01G194200	TraesCS5D01G282600	BD	0:1:1	0:1:1
TraesCS4A01G635400	TraesCS4B01G548300	TraesCS1D01G059800,TraesCS3D01G078700,TraesCS5D01G282900	ABD	1:1:3	1:1:N
	TraesCS5B01G443900	TraesCS5D01G287500	BD	0:1:1	0:1:1
	TraesCS5B01G444400	TraesCS5D01G287900	BD	0:1:1	0:1:1
TraesCS4A01G675000		TraesCS5D01G292400	AD	1:0:1	1:0:1
	TraesCS5B01G471400	TraesCS5D01G310700	BD	0:1:1	0:1:1
	TraesCS5B01G405200	TraesCS5D01G340800	BD	0:1:1	0:1:1
TraesCS5A01G417200	TraesCS5B01G613900	TraesCS5D01G425300	ABD	1:1:1	1:1:1
TraesCS7A01G036300	TraesCS2B01G274500	TraesCS5D01G445300	ABD	1:1:1	1:1:1
	TraesCS5B01G531700	TraesCS5D01G448300	BD	0:1:1	0:1:1
TraesCS5A01G621600		TraesCS5D01G469500	AD	1:0:1	1:0:1
TraesCS5A01G637600	TraesCS2B01G385500,TraesCS5B01G484500,TraesCS5B01G484600	TraesCS5D01G484100	ABD	1:3:1	1:N:1
	TraesCS6B01G039600	TraesCS5D01G506600	BD	0:1:1	0:1:1
	TraesCS2B01G602100	TraesCS5D01G509900	BD	0:1:1	0:1:1
TraesCS4A01G350500		TraesCS5D01G521400	AD	1:0:1	1:0:1
TraesCS4A01G514000		TraesCS5D01G524900	AD	1:0:1	1:0:1
TraesCS4A01G332200		TraesCS5D01G540400	AD	1:0:1	1:0:1
	TraesCS5B01G780200	TraesCS5D01G541300	BD	0:1:1	0:1:1
	TraesCS5B01G544400	TraesCS5D01G543700	BD	0:1:1	0:1:1
TraesCS5A01G481600,TraesCS6A01G003900	TraesCS5B01G706900	TraesCS5D01G587300,TraesCS6D01G005900	ABD	2:1:2	N:1:N
TraesCS6A01G004200	TraesCS6B01G001200		AB	1:1:0	1:1:0
TraesCS6A01G010000		TraesCS6D01G016500	AD	1:0:1	1:0:1
TraesCS6A01G015700	TraesCS6B01G022100,TraesCS6B01G022700	TraesCS6D01G018600	ABD	1:2:1	1:N:1
TraesCS6A01G014600,TraesCS6A01G017200		TraesCS7D01G487500	AD	2:0:1	N:0:1
TraesCS2A01G110600,TraesCS6A01G026000	TraesCS5B01G605300	TraesCS7D01G132000	ABD	2:1:1	N:1:1
TraesCS6A01G033900		TraesCS6D01G039400	AD	1:0:1	1:0:1
TraesCS6A01G037900		TraesCS4D01G229200	AD	1:0:1	1:0:1
TraesCS6A01G051000	TraesCS6B01G067500		AB	1:1:0	1:1:0
TraesCS6A01G054100		TraesCS6D01G056100,TraesCS6D01G056200	AD	1:0:2	1:0:N
TraesCS6A01G054300		TraesCS6D01G056400	AD	1:0:1	1:0:1
TraesCS6A01G056000		TraesCS6D01G060700	AD	1:0:1	1:0:1
TraesCS6A01G056700		TraesCS6D01G060000	AD	1:0:1	1:0:1
TraesCS6A01G057000	TraesCS6B01G099300		AB	1:1:0	1:1:0
TraesCS6A01G057100	TraesCS6B01G075400	TraesCS6D01G059500	ABD	1:1:1	1:1:1
TraesCS6A01G057200	TraesCS6B01G075100	TraesCS6D01G059400	ABD	1:1:1	1:1:1
TraesCS6A01G057600	TraesCS6B01G074900	TraesCS6D01G058800	ABD	1:1:1	1:1:1
TraesCS6A01G057800	TraesCS6B01G074700		AB	1:1:0	1:1:0
TraesCS6A01G058900		TraesCS6D01G056900	AD	1:0:1	1:0:1
TraesCS6A01G062000	TraesCS6B01G083200	TraesCS6D01G062700	ABD	1:1:1	1:1:1
TraesCS6A01G062100		TraesCS6D01G062600	AD	1:0:1	1:0:1
TraesCS6A01G062200	TraesCS6B01G083400		AB	1:1:0	1:1:0
TraesCS6A01G062500	TraesCS6B01G083600	TraesCS6D01G062400	ABD	1:1:1	1:1:1
TraesCS6A01G063600	TraesCS6B01G085200		AB	1:1:0	1:1:0
TraesCS6A01G063700	TraesCS6B01G085300	TraesCS6D01G061100	ABD	1:1:1	1:1:1
TraesCS6A01G064000	TraesCS6B01G086000		AB	1:1:0	1:1:0
TraesCS6A01G073200	TraesCS6B01G098200	TraesCS6D01G071500	ABD	1:1:1	1:1:1
TraesCS6A01G073500	TraesCS6B01G098600		AB	1:1:0	1:1:0
TraesCS6A01G075800	TraesCS6B01G100500		AB	1:1:0	1:1:0
TraesCS6A01G076400	TraesCS6B01G101600		AB	1:1:0	1:1:0
TraesCS6A01G077100	TraesCS6B01G103100		AB	1:1:0	1:1:0
TraesCS6A01G077700	TraesCS6B01G104100		AB	1:1:0	1:1:0
TraesCS6A01G083500	TraesCS6B01G113400	TraesCS6D01G077200	ABD	1:1:1	1:1:1
TraesCS6A01G083600		TraesCS6D01G061200	AD	1:0:1	1:0:1
TraesCS6A01G089600	TraesCS6B01G112000		AB	1:1:0	1:1:0
TraesCS6A01G090000	TraesCS6B01G112100		AB	1:1:0	1:1:0
TraesCS6A01G100400	TraesCS6B01G128400	TraesCS6D01G091500	ABD	1:1:1	1:1:1
TraesCS6A01G100500	TraesCS6B01G128500	TraesCS6D01G082100	ABD	1:1:1	1:1:1
TraesCS6A01G112300		TraesCS6D01G101400	AD	1:0:1	1:0:1
TraesCS6A01G113500	TraesCS6B01G213000		AB	1:1:0	1:1:0
TraesCS6A01G113600	TraesCS6B01G140800	TraesCS6D01G101900	ABD	1:1:1	1:1:1
TraesCS6A01G113700	TraesCS6B01G212500	TraesCS6D01G101700	ABD	1:1:1	1:1:1
TraesCS6A01G119500	TraesCS6B01G147800	TraesCS6D01G127700	ABD	1:1:1	1:1:1
TraesCS6A01G121500	TraesCS6B01G149800	TraesCS6D01G111600	ABD	1:1:1	1:1:1
TraesCS6A01G140700		TraesCS6D01G130000	AD	1:0:1	1:0:1
TraesCS6A01G145000,TraesCS7A01G687300	TraesCS3B01G625900	TraesCS4D01G382400	ABD	2:1:1	N:1:1
TraesCS6A01G157200	TraesCS7B01G386300,TraesCS7B01G386600	TraesCS7D01G470300	ABD	1:2:1	1:N:1
TraesCS6A01G162200	TraesCS6B01G189200	TraesCS6D01G150100	ABD	1:1:1	1:1:1
TraesCS6A01G175700	TraesCS6B01G209700	TraesCS6D01G167900	ABD	1:1:1	1:1:1
TraesCS6A01G178900	TraesCS6B01G206300	TraesCS6D01G165600	ABD	1:1:1	1:1:1
TraesCS6A01G245700	TraesCS6B01G278700	TraesCS6D01G228100	ABD	1:1:1	1:1:1
TraesCS6A01G249800	TraesCS6B01G275600	TraesCS6D01G231500	ABD	1:1:1	1:1:1
TraesCS6A01G261600	TraesCS6B01G288900	TraesCS6D01G242300	ABD	1:1:1	1:1:1
TraesCS6A01G272800	TraesCS6B01G300200	TraesCS6D01G252800	ABD	1:1:1	1:1:1
TraesCS6A01G290400	TraesCS6B01G320500	TraesCS6D01G271100,TraesCS6D01G271800	ABD	1:1:2	1:1:N
TraesCS6A01G304200	TraesCS6B01G332500		AB	1:1:0	1:1:0
TraesCS6A01G314800		TraesCS6D01G294100	AD	1:0:1	1:0:1
TraesCS6A01G340700	TraesCS6B01G372200	TraesCS6D01G321400	ABD	1:1:1	1:1:1
TraesCS6A01G341000	TraesCS6B01G372400		AB	1:1:0	1:1:0
TraesCS6A01G358200	TraesCS6B01G390800	TraesCS6D01G341100	ABD	1:1:1	1:1:1
TraesCS6A01G358300	TraesCS6B01G390700	TraesCS6D01G341000	ABD	1:1:1	1:1:1
TraesCS6A01G373100		TraesCS6D01G467400	AD	1:0:1	1:0:1
TraesCS3A01G640800,TraesCS6A01G384000,TraesCS7A01G714000	TraesCS1B01G489400		AB	3:1:0	N:1:0
TraesCS6A01G396600	TraesCS3B01G545800	TraesCS7D01G510200	ABD	1:1:1	1:1:1
TraesCS6A01G397400	TraesCS5B01G323100	TraesCS4D01G311200,TraesCS7D01G261600	ABD	1:1:2	1:1:N
TraesCS6A01G400400	TraesCS6B01G440700	TraesCS6D01G384600	ABD	1:1:1	1:1:1
TraesCS6A01G401800	TraesCS6B01G788100	TraesCS6D01G499400	ABD	1:1:1	1:1:1
TraesCS6A01G405800	TraesCS6B01G450300		AB	1:1:0	1:1:0
TraesCS6A01G407000		TraesCS6D01G391000	AD	1:0:1	1:0:1
TraesCS6A01G407500		TraesCS6D01G391300	AD	1:0:1	1:0:1
TraesCS6A01G407600		TraesCS6D01G390800	AD	1:0:1	1:0:1
TraesCS2A01G168700,TraesCS6A01G407900		TraesCS5D01G491800	AD	2:0:1	N:0:1
TraesCS6A01G408000	TraesCS6B01G453700		AB	1:1:0	1:1:0
TraesCS6A01G408100	TraesCS6B01G453900		AB	1:1:0	1:1:0
TraesCS6A01G413900	TraesCS6B01G463200	TraesCS6D01G398500	ABD	1:1:1	1:1:1
	TraesCS6B01G000800	TraesCS6D01G007800	BD	0:1:1	0:1:1
	TraesCS6B01G009400	TraesCS6D01G008700	BD	0:1:1	0:1:1
	TraesCS6B01G009500	TraesCS6D01G006400	BD	0:1:1	0:1:1
	TraesCS6B01G009900	TraesCS6D01G009000	BD	0:1:1	0:1:1
TraesCS6A01G006800	TraesCS6B01G013700	TraesCS6D01G011000	ABD	1:1:1	1:1:1
	TraesCS6B01G016200	TraesCS6D01G032900	BD	0:1:1	0:1:1
TraesCS3A01G434900,TraesCS4A01G613200	TraesCS1B01G237000,TraesCS2B01G042900,TraesCS2B01G458900,TraesCS2B01G683400,TraesCS2B01G774200,TraesCS4B01G023800,TraesCS4B01G308300,TraesCS5B01G276900,TraesCS5B01G596000,TraesCS5B01G702200,TraesCS6B01G022700,TraesCS6B01G121400,TraesCS6B01G327900,TraesCS7B01G155500,TraesCS7B01G199300,TraesCS7B01G288700	TraesCS3D01G613000	ABD	2:16:1	N:N:1
TraesCS6A01G037900	TraesCS6B01G052900	TraesCS6D01G043400	ABD	1:1:1	1:1:1
TraesCS4A01G367900,TraesCS5A01G374000	TraesCS3B01G293100,TraesCS5B01G428900,TraesCS2B01G885100,TraesCS4B01G383400,TraesCS6B01G054500,TraesCS6B01G364300,TraesCS2B01G428200	TraesCS4D01G262800	ABD	2:7:1	N:N:1
TraesCS6A01G049800	TraesCS6B01G055800,TraesCS6B01G055900,TraesCS6B01G056000,TraesCS6B01G074800	TraesCS6D01G047000,TraesCS6D01G047200,TraesCS6D01G047300	ABD	1:4:3	1:N:N
	TraesCS6B01G060500	TraesCS6D01G052300,TraesCS6D01G056900,TraesCS6D01G057200	BD	0:1:3	0:1:N
TraesCS6A01G040800	TraesCS1B01G613200,TraesCS6B01G061200		AB	1:2:0	1:N:0
TraesCS6A01G054400	TraesCS6B01G072700		AB	1:1:0	1:1:0
	TraesCS6B01G074500	TraesCS6D01G058100	BD	0:1:1	0:1:1
TraesCS2A01G233600	TraesCS6B01G075400	TraesCS7D01G570700	ABD	1:1:1	1:1:1
	TraesCS6B01G076400	TraesCS6D01G060500	BD	0:1:1	0:1:1
	TraesCS6B01G081000,TraesCS6B01G807700	TraesCS1D01G534500	BD	0:2:1	0:N:1
	TraesCS6B01G081200	TraesCS6D01G063700	BD	0:1:1	0:1:1
TraesCS6A01G049100,TraesCS6A01G049200,TraesCS6A01G049400,TraesCS6A01G049500,TraesCS6A01G049600,TraesCS6A01G049700,TraesCS6A01G049800	TraesCS6B01G065800,TraesCS6B01G087000,TraesCS6B01G087500		AB	7:3:0	N:N:0
TraesCS4A01G222000,TraesCS6A01G078500	TraesCS6B01G087600		AB	2:1:0	N:1:0
TraesCS6A01G069800	TraesCS6B01G094100	TraesCS6D01G067600	ABD	1:1:1	1:1:1
TraesCS3A01G324200	TraesCS6B01G098200	TraesCS3D01G300400	ABD	1:1:1	1:1:1
	TraesCS6B01G099000	TraesCS6D01G058300	BD	0:1:1	0:1:1
	TraesCS6B01G103400	TraesCS2D01G227000	BD	0:1:1	0:1:1
TraesCS6A01G097700	TraesCS6B01G103700		AB	1:1:0	1:1:0
TraesCS3A01G198000	TraesCS6B01G112600	TraesCS5D01G295900	ABD	1:1:1	1:1:1
	TraesCS6B01G114500	TraesCS6D01G076300	BD	0:1:1	0:1:1
	TraesCS6B01G130000	TraesCS6D01G090300	BD	0:1:1	0:1:1
TraesCS6A01G075400	TraesCS6B01G100100,TraesCS6B01G135700,TraesCS6B01G136000	TraesCS3D01G521700	ABD	1:3:1	1:N:1
	TraesCS6B01G140500	TraesCS6D01G101500	BD	0:1:1	0:1:1
TraesCS6A01G038800	TraesCS6B01G162500	TraesCS6D01G123500	ABD	1:1:1	1:1:1
	TraesCS6B01G179300	TraesCS6D01G141200	BD	0:1:1	0:1:1
TraesCS1A01G262100	TraesCS2B01G516600,TraesCS3B01G825400,TraesCS5B01G100900,TraesCS6B01G189200,TraesCS6B01G510500,TraesCS7B01G481800		AB	1:6:0	1:N:0
TraesCS6A01G336900	TraesCS6B01G227500	TraesCS6D01G276800	ABD	1:1:1	1:1:1
TraesCS6A01G211500	TraesCS6B01G243200,TraesCS7B01G234000	TraesCS6D01G195800	ABD	1:2:1	1:N:1
TraesCS6A01G140500	TraesCS6B01G260300		AB	1:1:0	1:1:0
TraesCS1A01G250900,TraesCS5A01G041300	TraesCS6B01G278700	TraesCS5D01G123400	ABD	2:1:1	N:1:1
	TraesCS6B01G288900	TraesCS2D01G530600,TraesCS2D01G623400,TraesCS7D01G125500	BD	0:1:3	0:1:N
	TraesCS6B01G303200	TraesCS6D01G360600	BD	0:1:1	0:1:1
TraesCS1A01G119000	TraesCS1B01G709200,TraesCS6B01G310200		AB	1:2:0	1:N:0
	TraesCS6B01G315000	TraesCS6D01G375100	BD	0:1:1	0:1:1
	TraesCS6B01G320700	TraesCS6D01G271300	BD	0:1:1	0:1:1
TraesCS6A01G484500	TraesCS6B01G328800	TraesCS6D01G279100	ABD	1:1:1	1:1:1
TraesCS1A01G289100	TraesCS6B01G372400		AB	1:1:0	1:1:0
TraesCS6A01G341200	TraesCS6B01G372500		AB	1:1:0	1:1:0
	TraesCS6B01G377900	TraesCS6D01G436900	BD	0:1:1	0:1:1
	TraesCS6B01G389600	TraesCS6D01G340000	BD	0:1:1	0:1:1
	TraesCS6B01G390900	TraesCS6D01G340800,TraesCS6D01G340900	BD	0:1:2	0:1:N
	TraesCS6B01G394500	TraesCS6D01G453600	BD	0:1:1	0:1:1
	TraesCS6B01G422400,TraesCS6B01G756200	TraesCS6D01G368000	BD	0:2:1	0:N:1
TraesCS7A01G431600	TraesCS6B01G426300	TraesCS7D01G423400	ABD	1:1:1	1:1:1
	TraesCS6B01G436600	TraesCS6D01G381800	BD	0:1:1	0:1:1
TraesCS6A01G397400	TraesCS6B01G437500,TraesCS6B01G436800		AB	1:2:0	1:N:0
	TraesCS6B01G450400	TraesCS2D01G139000,TraesCS2D01G644000	BD	0:1:2	0:1:N
	TraesCS5B01G357500,TraesCS6B01G451600	TraesCS1D01G172100	BD	0:2:1	0:N:1
	TraesCS6B01G451800	TraesCS6D01G390300	BD	0:1:1	0:1:1
	TraesCS6B01G451900	TraesCS6D01G390600	BD	0:1:1	0:1:1
TraesCS2A01G533100	TraesCS6B01G453700,TraesCS5B01G430700,TraesCS5B01G063700	TraesCS7D01G646700	ABD	1:3:1	1:N:1
	TraesCS6B01G454000	TraesCS6D01G391900	BD	0:1:1	0:1:1
TraesCS6A01G040900		TraesCS6D01G046800	AD	1:0:1	1:0:1
TraesCS4A01G470500,TraesCS5A01G640200	TraesCS6B01G026600	TraesCS6D01G056200	ABD	2:1:1	N:1:1
	TraesCS6B01G096100	TraesCS6D01G056400	BD	0:1:1	0:1:1
TraesCS6A01G072100		TraesCS6D01G057300	AD	1:0:1	1:0:1
	TraesCS6B01G132900	TraesCS6D01G059400,TraesCS6D01G065100	BD	0:1:2	0:1:N
TraesCS2A01G633300,TraesCS7A01G337800	TraesCS4B01G134800,TraesCS4B01G134900	TraesCS5D01G008000,TraesCS5D01G323400,TraesCS6D01G062400	ABD	2:2:3	N:N:N
	TraesCS6B01G122600	TraesCS6D01G065800	BD	0:1:1	0:1:1
	TraesCS6B01G123400	TraesCS6D01G066000	BD	0:1:1	0:1:1
	TraesCS6B01G131300	TraesCS6D01G070700	BD	0:1:1	0:1:1
TraesCS2A01G544200,TraesCS5A01G533700	TraesCS7B01G446200	TraesCS6D01G077200	ABD	2:1:1	N:1:1
	TraesCS6B01G143900	TraesCS6D01G104900	BD	0:1:1	0:1:1
	TraesCS6B01G437400	TraesCS6D01G107200	BD	0:1:1	0:1:1
	TraesCS4B01G302300	TraesCS5D01G470900,TraesCS6D01G111600,TraesCS6D01G227100	BD	0:1:3	0:1:N
TraesCS7A01G158800	TraesCS7B01G106200	TraesCS6D01G119200	ABD	1:1:1	1:1:1
TraesCS6A01G198700	TraesCS6B01G172900	TraesCS6D01G133700	ABD	1:1:1	1:1:1
TraesCS6A01G133600		TraesCS6D01G150100	AD	1:0:1	1:0:1
TraesCS6A01G241600		TraesCS6D01G155900	AD	1:0:1	1:0:1
	TraesCS6B01G204900	TraesCS6D01G164400	BD	0:1:1	0:1:1
TraesCS1A01G262000	TraesCS2B01G516500,TraesCS3B01G825500,TraesCS5B01G101000,TraesCS7B01G481900	TraesCS6D01G279000,TraesCS6D01G279100,TraesCS6D01G279400	ABD	1:4:3	1:N:N
TraesCS2A01G557100,TraesCS6A01G115700	TraesCS2B01G384100,TraesCS4B01G181500	TraesCS6D01G283500	ABD	2:2:1	N:N:1
	TraesCS6B01G332600	TraesCS6D01G283600	BD	0:1:1	0:1:1
TraesCS5A01G273000		TraesCS6D01G298600	AD	1:0:1	1:0:1
TraesCS7A01G334100		TraesCS4D01G362400,TraesCS6D01G338200	AD	1:0:2	1:0:N
	TraesCS7B01G365800	TraesCS6D01G341000	BD	0:1:1	0:1:1
TraesCS3A01G359900,TraesCS3A01G373400,TraesCS5A01G305400,TraesCS7A01G006000	TraesCS7B01G073200	TraesCS6D01G367900	ABD	4:1:1	N:1:1
TraesCS7A01G013300		TraesCS6D01G368600	AD	1:0:1	1:0:1
TraesCS6A01G384100		TraesCS6D01G369200	AD	1:0:1	1:0:1
	TraesCS6B01G344000	TraesCS6D01G381800	BD	0:1:1	0:1:1
TraesCS7A01G017800		TraesCS7D01G015100	AD	1:0:1	1:0:1
TraesCS7A01G020100		TraesCS7D01G016400	AD	1:0:1	1:0:1
TraesCS7A01G025500		TraesCS7D01G023400	AD	1:0:1	1:0:1
TraesCS7A01G024100,TraesCS7A01G024200,TraesCS7A01G025400,TraesCS7A01G025600,TraesCS7A01G025700		TraesCS7D01G020100	AD	5:0:1	N:0:1
TraesCS4A01G461900,TraesCS4A01G691300,TraesCS7A01G027600		TraesCS7D01G009500	AD	3:0:1	N:0:1
TraesCS7A01G050800		TraesCS7D01G058300	AD	1:0:1	1:0:1
TraesCS6A01G522100,TraesCS7A01G075300,TraesCS7A01G447600	TraesCS2B01G372100		AB	3:1:0	N:1:0
TraesCS4A01G390700,TraesCS7A01G090800		TraesCS7D01G086100	AD	2:0:1	N:0:1
TraesCS7A01G100300		TraesCS7D01G094600	AD	1:0:1	1:0:1
TraesCS4A01G399100,TraesCS7A01G101100		TraesCS7D01G095200	AD	2:0:1	N:0:1
TraesCS7A01G123400	TraesCS7B01G022600		AB	1:1:0	1:1:0
TraesCS7A01G123600,TraesCS7A01G123500	TraesCS7B01G022700	TraesCS7D01G121500	ABD	2:1:1	N:1:1
TraesCS7A01G123700		TraesCS7D01G121700	AD	1:0:1	1:0:1
TraesCS7A01G127700	TraesCS7B01G327300		AB	1:1:0	1:1:0
TraesCS7A01G140000	TraesCS7B01G041800	TraesCS7D01G142500	ABD	1:1:1	1:1:1
TraesCS3A01G521900,TraesCS7A01G145500		TraesCS1D01G130100	AD	2:0:1	N:0:1
TraesCS7A01G145600	TraesCS3B01G497200	TraesCS3D01G449900	ABD	1:1:1	1:1:1
TraesCS7A01G148200	TraesCS7B01G052000	TraesCS7D01G150100	ABD	1:1:1	1:1:1
TraesCS7A01G161800		TraesCS7D01G145400	AD	1:0:1	1:0:1
TraesCS7A01G163000	TraesCS7B01G068500	TraesCS7D01G206600	ABD	1:1:1	1:1:1
TraesCS7A01G177200		TraesCS2D01G237200	AD	1:0:1	1:0:1
TraesCS7A01G217900	TraesCS7B01G196600	TraesCS7D01G268700	ABD	1:1:1	1:1:1
TraesCS7A01G259000	TraesCS7B01G156500	TraesCS7D01G259900	ABD	1:1:1	1:1:1
TraesCS7A01G304900	TraesCS7B01G205200	TraesCS7D01G300400	ABD	1:1:1	1:1:1
TraesCS7A01G305400		TraesCS7D01G420400	AD	1:0:1	1:0:1
TraesCS7A01G305500		TraesCS7D01G302200	AD	1:0:1	1:0:1
TraesCS7A01G305600		TraesCS6D01G231100	AD	1:0:1	1:0:1
TraesCS7A01G326400	TraesCS5B01G435400	TraesCS5D01G125600,TraesCS6D01G093200	ABD	1:1:2	1:1:N
TraesCS7A01G371000		TraesCS7D01G351500	AD	1:0:1	1:0:1
TraesCS5A01G143600,TraesCS7A01G379700	TraesCS3B01G325000,TraesCS6B01G376000		AB	2:2:0	N:N:0
TraesCS7A01G395500	TraesCS7B01G297400	TraesCS7D01G391000	ABD	1:1:1	1:1:1
TraesCS7A01G400700	TraesCS7B01G300800	TraesCS7D01G394500	ABD	1:1:1	1:1:1
TraesCS7A01G408600	TraesCS7B01G308300	TraesCS7D01G401900	ABD	1:1:1	1:1:1
TraesCS7A01G433300	TraesCS7B01G378600		AB	1:1:0	1:1:0
TraesCS7A01G437800	TraesCS7B01G383100	TraesCS7D01G467800	ABD	1:1:1	1:1:1
TraesCS7A01G440800	TraesCS7B01G339400	TraesCS7D01G430200	ABD	1:1:1	1:1:1
TraesCS7A01G443400	TraesCS7B01G342200	TraesCS7D01G432600	ABD	1:1:1	1:1:1
TraesCS7A01G448500	TraesCS5B01G366500	TraesCS7D01G597100	ABD	1:1:1	1:1:1
TraesCS7A01G448700	TraesCS7B01G348500		AB	1:1:0	1:1:0
TraesCS7A01G480300	TraesCS7B01G382400	TraesCS7D01G605200	ABD	1:1:1	1:1:1
TraesCS7A01G480400		TraesCS7D01G467300	AD	1:0:1	1:0:1
TraesCS7A01G481100	TraesCS7B01G383200		AB	1:1:0	1:1:0
TraesCS7A01G481200	TraesCS3B01G101500,TraesCS7B01G350600		AB	1:2:0	1:N:0
TraesCS7A01G481600	TraesCS1B01G638700		AB	1:1:0	1:1:0
TraesCS7A01G483300	TraesCS7B01G245100	TraesCS7D01G341100	ABD	1:1:1	1:1:1
TraesCS7A01G483600	TraesCS7B01G255100,TraesCS7B01G255200,TraesCS7B01G386400	TraesCS7D01G470700	ABD	1:3:1	1:N:1
TraesCS7A01G484100		TraesCS3D01G089300	AD	1:0:1	1:0:1
TraesCS7A01G487100	TraesCS7B01G390700	TraesCS7D01G473500,TraesCS7D01G473800	ABD	1:1:2	1:1:N
TraesCS7A01G487200	TraesCS7B01G654900	TraesCS7D01G473900	ABD	1:1:1	1:1:1
TraesCS7A01G487300		TraesCS7D01G474100	AD	1:0:1	1:0:1
TraesCS7A01G487700	TraesCS7B01G390400		AB	1:1:0	1:1:0
TraesCS2A01G507700,TraesCS7A01G505500		TraesCS4D01G459000	AD	2:0:1	N:0:1
TraesCS7A01G505500,TraesCS7A01G505600	TraesCS7B01G412800	TraesCS7D01G493200	ABD	2:1:1	N:1:1
TraesCS7A01G505700		TraesCS7D01G493700	AD	1:0:1	1:0:1
TraesCS7A01G507000	TraesCS7B01G415200	TraesCS7D01G671800	ABD	1:1:1	1:1:1
TraesCS7A01G544400	TraesCS7B01G466700	TraesCS7D01G529900	ABD	1:1:1	1:1:1
TraesCS7A01G552900		TraesCS7D01G726600	AD	1:0:1	1:0:1
TraesCS7A01G553400	TraesCS7B01G797700	TraesCS7D01G539900,TraesCS7D01G540100	ABD	1:1:2	1:1:N
TraesCS7A01G558900	TraesCS7B01G483700		AB	1:1:0	1:1:0
TraesCS7A01G559100	TraesCS1B01G442800		AB	1:1:0	1:1:0
TraesCS7A01G559600	TraesCS7B01G484700	TraesCS7D01G550300	ABD	1:1:1	1:1:1
TraesCS7A01G567100		TraesCS7D01G544400	AD	1:0:1	1:0:1
	TraesCS7B01G027300	TraesCS7D01G158100	BD	0:1:1	0:1:1
	TraesCS7B01G027600	TraesCS7D01G126300	BD	0:1:1	0:1:1
TraesCS7A01G175600	TraesCS7B01G030200	TraesCS7D01G129200,TraesCS7D01G161700	ABD	1:1:2	1:1:N
	TraesCS7B01G041300	TraesCS7D01G141000	BD	0:1:1	0:1:1
TraesCS4A01G704200	TraesCS7B01G041800	TraesCS7D01G123300,TraesCS7D01G153700,TraesCS7D01G153800	ABD	1:1:3	1:1:N
	TraesCS7B01G050600	TraesCS7D01G149100	BD	0:1:1	0:1:1
TraesCS7A01G218300	TraesCS7B01G066800	TraesCS7D01G163000	ABD	1:1:1	1:1:1
TraesCS7A01G161800	TraesCS7B01G067100,TraesCS7B01G113100	TraesCS7D01G163400	ABD	1:2:1	1:N:1
TraesCS4A01G348200	TraesCS7B01G077900		AB	1:1:0	1:1:0
	TraesCS7B01G082300	TraesCS7D01G178500	BD	0:1:1	0:1:1
TraesCS4A01G081400	TraesCS7B01G098400,TraesCS7B01G098500		AB	1:2:0	1:N:0
	TraesCS3B01G148000,TraesCS6B01G569800,TraesCS7B01G108800	TraesCS4D01G207200,TraesCS7D01G200800,TraesCS7D01G280100,TraesCS7D01G351100	BD	0:3:4	0:N:N
TraesCS7A01G445500	TraesCS7B01G205700	TraesCS7D01G302100	ABD	1:1:1	1:1:1
TraesCS7A01G305600	TraesCS7B01G205800		AB	1:1:0	1:1:0
TraesCS7A01G475400	TraesCS7B01G225800	TraesCS7D01G321700	ABD	1:1:1	1:1:1
TraesCS3A01G608500	TraesCS5B01G365200,TraesCS7B01G225900	TraesCS3D01G252400	ABD	1:2:1	1:N:1
TraesCS7A01G326400	TraesCS7B01G227000	TraesCS7D01G323100	ABD	1:1:1	1:1:1
TraesCS7A01G340500	TraesCS7B01G255200	TraesCS7D01G328000	ABD	1:1:1	1:1:1
TraesCS7A01G528400	TraesCS7B01G257400	TraesCS7D01G352400	ABD	1:1:1	1:1:1
TraesCS7A01G261500	TraesCS1B01G215300,TraesCS2B01G532500,TraesCS2B01G560500,TraesCS7B01G268600	TraesCS2D01G483600	ABD	1:4:1	1:N:1
	TraesCS7B01G281300	TraesCS7D01G506300	BD	0:1:1	0:1:1
TraesCS7A01G379800	TraesCS7B01G281700	TraesCS7D01G376300	ABD	1:1:1	1:1:1
	TraesCS7B01G284600,TraesCS7B01G486500	TraesCS7D01G378600	BD	0:2:1	0:N:1
TraesCS3A01G313500	TraesCS7B01G287400		AB	1:1:0	1:1:0
	TraesCS7B01G303500	TraesCS3D01G438500	BD	0:1:1	0:1:1
TraesCS7A01G411200	TraesCS7B01G310500	TraesCS7D01G404200	ABD	1:1:1	1:1:1
	TraesCS7B01G312300	TraesCS7D01G406000	BD	0:1:1	0:1:1
	TraesCS7B01G329700	TraesCS7D01G421700	BD	0:1:1	0:1:1
	TraesCS7B01G332700,TraesCS7B01G332800,TraesCS7B01G558400	TraesCS7D01G424100	BD	0:3:1	0:N:1
	TraesCS7B01G332900	TraesCS7D01G424200	BD	0:1:1	0:1:1
	TraesCS7B01G382500	TraesCS7D01G467400	BD	0:1:1	0:1:1
	TraesCS3B01G532000,TraesCS7B01G383100,TraesCS7B01G797400	TraesCS1D01G030200,TraesCS6D01G176300	BD	0:3:2	0:N:N
TraesCS7A01G481200	TraesCS7B01G383300,TraesCS7B01G383500	TraesCS7D01G468100	ABD	1:2:1	1:N:1
	TraesCS4B01G211200,TraesCS7B01G213200,TraesCS7B01G383600,TraesCS7B01G383800	TraesCS4D01G254400,TraesCS5D01G064700,TraesCS6D01G211300	BD	0:4:3	0:N:N
TraesCS7A01G680200	TraesCS7B01G383700		AB	1:1:0	1:1:0
TraesCS7A01G481600	TraesCS7B01G384000	TraesCS7D01G468700	ABD	1:1:1	1:1:1
TraesCS7A01G688600	TraesCS7B01G391000	TraesCS7D01G645100	ABD	1:1:1	1:1:1
TraesCS7A01G492200	TraesCS7B01G398200		AB	1:1:0	1:1:0
TraesCS6A01G220600	TraesCS1B01G033800,TraesCS3B01G570200,TraesCS3B01G624800,TraesCS3B01G800700,TraesCS4B01G344400,TraesCS5B01G167700,TraesCS7B01G399000		AB	1:7:0	1:N:0
	TraesCS7B01G403500	TraesCS7D01G481700	BD	0:1:1	0:1:1
	TraesCS7B01G412900	TraesCS7D01G493500	BD	0:1:1	0:1:1
	TraesCS7B01G413000	TraesCS7D01G493600	BD	0:1:1	0:1:1
TraesCS4A01G339900	TraesCS4B01G254500,TraesCS5B01G312200,TraesCS7B01G415200		AB	1:3:0	1:N:0
	TraesCS7B01G426500,TraesCS7B01G429000	TraesCS7D01G504700	BD	0:2:1	0:N:1
TraesCS7A01G752400	TraesCS7B01G446700	TraesCS7D01G700400	ABD	1:1:1	1:1:1
TraesCS7A01G530600	TraesCS7B01G446800	TraesCS7D01G475400	ABD	1:1:1	1:1:1
	TraesCS7B01G467500	TraesCS7D01G715100	BD	0:1:1	0:1:1
	TraesCS7B01G481900	TraesCS7D01G553400	BD	0:1:1	0:1:1
TraesCS7A01G559100	TraesCS7B01G483900	TraesCS7D01G550000,TraesCS7D01G550400,TraesCS7D01G551100	ABD	1:1:3	1:1:N
	TraesCS7B01G484800	TraesCS7D01G550100	BD	0:1:1	0:1:1
TraesCS5A01G269300	TraesCS7B01G489400	TraesCS3D01G183300,TraesCS6D01G208600	ABD	1:1:2	1:1:N
TraesCS1A01G160900	TraesCS2B01G402900,TraesCS7B01G497800	TraesCS4D01G218200	ABD	1:2:1	1:N:1
	TraesCS5B01G246100	TraesCS5D01G403000,TraesCS5D01G621200,TraesCS2D01G056000,TraesCS2D01G352700,TraesCS3D01G421300,TraesCS3D01G597700,TraesCS4D01G231500,TraesCS4D01G233000,TraesCS5D01G061800,TraesCS7D01G015200	BD	0:1:10	0:1:N
TraesCS7A01G023900		TraesCS7D01G021600	AD	1:0:1	1:0:1
TraesCS4A01G706100		TraesCS7D01G021800	AD	1:0:1	1:0:1
	TraesCS2B01G739200	TraesCS6D01G504800,TraesCS7D01G023400	BD	0:1:2	0:1:N
TraesCS4A01G690900		TraesCS7D01G025100	AD	1:0:1	1:0:1
TraesCS4A01G641900,TraesCS6A01G563800	TraesCS7B01G833200	TraesCS7D01G060800	ABD	2:1:1	N:1:1
TraesCS6A01G563900		TraesCS7D01G061100	AD	1:0:1	1:0:1
TraesCS7A01G066800,TraesCS7A01G082500		TraesCS7D01G061200	AD	2:0:1	N:0:1
TraesCS4A01G373400,TraesCS4A01G383600		TraesCS7D01G070800	AD	2:0:1	N:0:1
TraesCS4A01G568000		TraesCS7D01G079300	AD	1:0:1	1:0:1
	TraesCS2B01G365700	TraesCS7D01G094600	BD	0:1:1	0:1:1
TraesCS4A01G385700		TraesCS7D01G104200	AD	1:0:1	1:0:1
TraesCS7A01G157100		TraesCS7D01G109800	AD	1:0:1	1:0:1
TraesCS4A01G398900,TraesCS4A01G399900,TraesCS7A01G101400,TraesCS7A01G101600		TraesCS7D01G121500	AD	4:0:1	N:0:1
TraesCS7A01G127800	TraesCS7B01G027700	TraesCS7D01G126400	ABD	1:1:1	1:1:1
TraesCS6A01G428200		TraesCS3D01G047800,TraesCS4D01G291500,TraesCS4D01G435700,TraesCS7D01G141200	AD	1:0:4	1:0:N
TraesCS7A01G121000	TraesCS7B01G019300	TraesCS7D01G146900	ABD	1:1:1	1:1:1
	TraesCS7B01G106500	TraesCS7D01G159700	BD	0:1:1	0:1:1
TraesCS7A01G262600,TraesCS7A01G262700	TraesCS7B01G172800,TraesCS7B01G172900	TraesCS7D01G203600	ABD	2:2:1	N:N:1
	TraesCS7B01G108800	TraesCS7D01G205100	BD	0:1:1	0:1:1
TraesCS7A01G202600	TraesCS7B01G109600	TraesCS7D01G205900	ABD	1:1:1	1:1:1
	TraesCS2B01G660500	TraesCS7D01G300400	BD	0:1:1	0:1:1
	TraesCS1B01G148700	TraesCS7D01G321700	BD	0:1:1	0:1:1
TraesCS7A01G325100	TraesCS7B01G225900	TraesCS7D01G321800	ABD	1:1:1	1:1:1
	TraesCS7B01G423600	TraesCS7D01G334000	BD	0:1:1	0:1:1
TraesCS6A01G447800		TraesCS7D01G352400	AD	1:0:1	1:0:1
TraesCS1A01G627200,TraesCS3A01G664600,TraesCS6A01G066200	TraesCS7B01G031200	TraesCS1D01G512100,TraesCS2D01G258400,TraesCS4D01G201000,TraesCS7D01G167600,TraesCS7D01G363900	ABD	3:1:5	N:1:N
TraesCS7A01G543200	TraesCS7B01G287400	TraesCS7D01G381100	ABD	1:1:1	1:1:1
	TraesCS7B01G479400	TraesCS7D01G394500	BD	0:1:1	0:1:1
TraesCS7A01G310000	TraesCS7B01G380300	TraesCS7D01G423400	ABD	1:1:1	1:1:1
TraesCS2A01G293100		TraesCS5D01G185000,TraesCS7D01G432600	AD	1:0:2	1:0:N
TraesCS3A01G257700	TraesCS6B01G255500	TraesCS7D01G467700	ABD	1:1:1	1:1:1
TraesCS7A01G483400	TraesCS7B01G386100	TraesCS7D01G470500	ABD	1:1:1	1:1:1
	TraesCS7B01G655000	TraesCS7D01G474000	BD	0:1:1	0:1:1
	TraesCS7B01G667500	TraesCS7D01G478200	BD	0:1:1	0:1:1
	TraesCS2B01G879400	TraesCS7D01G499000	BD	0:1:1	0:1:1
TraesCS5A01G617000		TraesCS7D01G517500	AD	1:0:1	1:0:1
	TraesCS4B01G308800	TraesCS7D01G540100	BD	0:1:1	0:1:1
