# Supplementary material for: F-Box Genes in the Wheat Genome and Expression Profiling in Wheat at Different Developmental Stages
Source: Genes (Basel). 2020 Sep 30;11(10):1154. doi: 10.3390/genes11101154 (PMC7650748; doi:10.3390/genes11101154)
Supplement: Supplementary file 1 [file genes-11-01154-s001.zip › Supple_Table_6.xlsx]

## Sheet: F_box_homeologous chromosome
S6. Table. High sequence homology pairs of F-box genes present on homeologous chromosomes and non-homeologous chromosomes in wheat.
Query		Subject		BLASTP parameter
Gene_ID	chromosome	Gene_ID	chromosome	percentage	e-value	bitscore
TraesCS1A01G005300.1	1A	TraesCS1B01G008600.1	1B	90.14	0	892
TraesCS1A01G005300.1	1A	TraesCS1B01G010300.1	1B	91.38	0	904
TraesCS1A01G051600.1	1A	TraesCS1B01G068300.1	1B	94.92	3e-110	329
TraesCS1A01G051600.1	1A	TraesCS1D01G053600.1	1D	90.53	2e-104	313
TraesCS1A01G074300.1	1A	TraesCS1B01G093100.2	1B	91.96	9e-66	211
TraesCS1A01G074300.1	1A	TraesCS1D01G077200.1	1D	94.67	9e-158	448
TraesCS1A01G171900.1	1A	TraesCS1B01G184800.1	1B	93.19	0	544
TraesCS1A01G227500.1	1A	TraesCS1B01G241700.1	1B	94.89	5e-118	355
TraesCS1A01G259300.2	1A	TraesCS1B01G269700.3	1B	92.55	0	828
TraesCS1A01G259300.2	1A	TraesCS1D01G259200.1	1D	91.16	0	804
TraesCS1A01G259400.1	1A	TraesCS1A01G259300.2	1A	95.41	0	848
TraesCS1A01G259400.1	1A	TraesCS1B01G269700.3	1B	93.19	0	857
TraesCS1A01G259400.1	1A	TraesCS1D01G259200.1	1D	90.91	0	799
TraesCS1A01G336200.1	1A	TraesCS1A01G336700.1	1A	95.97	0	691
TraesCS1A01G371100.1	1A	TraesCS1A01G370900.1	1A	92.54	0	707
TraesCS1A01G371100.1	1A	TraesCS1B01G390100.1	1B	92.84	0	716
TraesCS1A01G379500.1	1A	TraesCS1B01G401200.1	1B	94.19	0	1038
TraesCS1A01G379500.1	1A	TraesCS1D01G386600.1	1D	94.19	0	1038
TraesCS1A01G408700.1	1A	TraesCS1B01G437400.1	1B	91.1	0	617
TraesCS1A01G431800.1	1A	TraesCS1B01G467400.1	1B	92.62	0	978
TraesCS1B01G046600.1	1B	TraesCS1B01G047100.1	1B	93.65	0	681
TraesCS1B01G058400.1	1B	TraesCS1A01G045100.1	1A	91.59	0	754
TraesCS1B01G059300.1	1B	TraesCS1D01G046600.1	1D	90.67	0	690
TraesCS1B01G085600.1	1B	TraesCS5B01G055100.1	5B	91.56	0	907
TraesCS1B01G091100.2	1B	TraesCS6B01G453500.1	6B	96.89	2e-133	388
TraesCS1B01G092800.1	1B	TraesCS1A01G074200.1	1A	91.21	0	687
TraesCS1B01G093000.1	1B	TraesCS1A01G074300.1	1A	93.81	0	761
TraesCS1B01G093000.1	1B	TraesCS1D01G077200.1	1D	95.54	1e-156	446
TraesCS1B01G093100.2	1B	TraesCS1A01G074200.1	1A	90.24	7e-70	220
TraesCS1B01G093100.2	1B	TraesCS1B01G093000.1	1B	91.04	3e-82	253
TraesCS1B01G114700.1	1B	TraesCS1A01G104000.1	1A	93.25	0	713
TraesCS1B01G114800.1	1B	TraesCS1A01G104000.1	1A	90.06	0	645
TraesCS1B01G114800.1	1B	TraesCS1B01G114700.1	1B	90.91	0	651
TraesCS1B01G114800.1	1B	TraesCS1B01G114900.1	1B	97.56	3e-83	254
TraesCS1B01G114800.1	1B	TraesCS1D01G095900.1	1D	90.06	0	642
TraesCS1B01G119100.1	1B	TraesCS1A01G091300.1	1A	98.31	0	1185
TraesCS1B01G154100.1	1B	TraesCS1A01G136200.1	1A	98.34	0	1903
TraesCS1B01G190900.1	1B	TraesCS1A01G173500.3	1A	100	0	655
TraesCS1B01G218600.1	1B	TraesCS1A01G205000.1	1A	95.43	1e-116	343
TraesCS1B01G241600.1	1B	TraesCS1A01G227500.1	1A	94.39	0	851
TraesCS1B01G247300.1	1B	TraesCS1A01G236400.1	1A	98.37	7e-178	494
TraesCS1B01G271200.1	1B	TraesCS1A01G260600.1	1A	95.72	5e-130	376
TraesCS1B01G271200.1	1B	TraesCS1D01G260600.1	1D	96.05	0	602
TraesCS1B01G282900.1	1B	TraesCS1A01G273100.1	1A	97.38	0	906
TraesCS1B01G286700.1	1B	TraesCS1A01G277800.1	1A	95.07	0	892
TraesCS1B01G292900.2	1B	TraesCS1A01G283700.2	1A	94.09	0	873
TraesCS1B01G347200.1	1B	TraesCS1A01G333900.1	1A	97.07	0	746
TraesCS1B01G360600.1	1B	TraesCS1A01G346700.1	1A	94.21	0	521
TraesCS1B01G379500.1	1B	TraesCS1A01G362200.1	1A	93.33	1e-82	265
TraesCS1B01G379500.1	1B	TraesCS1A01G362300.1	1A	91.24	8e-147	431
TraesCS1B01G379500.1	1B	TraesCS1A01G362300.1	1A	91.24	8e-147	431
TraesCS1B01G390100.1	1B	TraesCS1A01G370900.1	1A	98.35	0	746
TraesCS1B01G390500.1	1B	TraesCS1A01G370900.1	1A	92.27	0	699
TraesCS1B01G390500.1	1B	TraesCS1A01G371100.1	1A	95.38	0	733
TraesCS1B01G390500.1	1B	TraesCS1B01G390100.1	1B	92.54	0	706
TraesCS1B01G400400.1	1B	TraesCS5D01G028800.1	5D	92.99	5e-139	417
TraesCS1B01G407200.1	1B	TraesCS1A01G382100.1	1A	92.25	0	753
TraesCS1B01G410900.1	1B	TraesCS1A01G384100.1	1A	91.27	0	826
TraesCS1B01G426900.1	1B	TraesCS1A01G399100.1	1A	93.38	0	782
TraesCS1B01G442700.1	1B	TraesCS1A01G384100.1	1A	91.48	0	827
TraesCS1B01G442700.1	1B	TraesCS1B01G410900.1	1B	92.42	0	868
TraesCS1B01G465800.1	1B	TraesCS1A01G431000.1	1A	97.12	0	769
TraesCS1D01G038100.2	1D	TraesCS1A01G036500.1	1A	92.81	0	806
TraesCS1D01G065900.1	1D	TraesCS1B01G083300.1	1B	91.63	2e-159	457
TraesCS1D01G068100.1	1D	TraesCS1B01G085600.1	1B	93.62	0	929
TraesCS1D01G095900.1	1D	TraesCS1A01G104000.1	1A	96.88	0	689
TraesCS1D01G095900.1	1D	TraesCS1B01G114700.1	1B	96.31	0	681
TraesCS1D01G096000.1	1D	TraesCS1B01G114800.1	1B	98.91	0	762
TraesCS1D01G096000.1	1D	TraesCS1B01G114900.1	1B	97.56	1e-82	255
TraesCS1D01G096000.1	1D	TraesCS1D01G095900.1	1D	90.34	0	642
TraesCS1D01G099900.1	1D	TraesCS1A01G091300.1	1A	98	0	1195
TraesCS1D01G099900.1	1D	TraesCS1B01G119100.1	1B	98.64	0	1184
TraesCS1D01G113500.1	1D	TraesCS1B01G132200.1	1B	93.56	0	684
TraesCS1D01G136700.1	1D	TraesCS1B01G154600.1	1B	98.86	0	902
TraesCS1D01G136800.4	1D	TraesCS1A01G136200.1	1A	97.5	0	1894
TraesCS1D01G136800.4	1D	TraesCS1B01G154100.1	1B	98.72	0	2024
TraesCS1D01G165300.1	1D	TraesCS1A01G173500.3	1A	93.11	0	741
TraesCS1D01G165300.1	1D	TraesCS1B01G190900.1	1B	99.05	0	649
TraesCS1D01G208300.1	1D	TraesCS1A01G205000.1	1A	97.71	2e-119	349
TraesCS1D01G208300.1	1D	TraesCS1B01G218600.1	1B	96.08	0	803
TraesCS1D01G259100.1	1D	TraesCS1A01G259300.2	1A	96.77	0	858
TraesCS1D01G259100.1	1D	TraesCS1A01G259400.1	1A	96.02	0	837
TraesCS1D01G259100.1	1D	TraesCS1B01G269700.3	1B	92.41	0	813
TraesCS1D01G261100.1	1D	TraesCS1B01G271900.1	1B	90.93	0	965
TraesCS1D01G268400.1	1D	TraesCS1B01G279000.1	1B	96.3	0	1004
TraesCS1D01G273200.1	1D	TraesCS1A01G273100.1	1A	98.47	0	916
TraesCS1D01G273200.1	1D	TraesCS1B01G282900.1	1B	97.8	0	920
TraesCS1D01G277000.1	1D	TraesCS1A01G277800.1	1A	94.65	0	891
TraesCS1D01G277000.1	1D	TraesCS1B01G286700.1	1B	93.79	0	886
TraesCS1D01G295100.1	1D	TraesCS1B01G305400.1	1B	92.96	0	919
TraesCS1D01G320500.1	1D	TraesCS1B01G313600.1	1B	96.09	0	570
TraesCS1D01G320500.1	1D	TraesCS1B01G332800.1	1B	96.88	1e-57	202
TraesCS1D01G321000.1	1D	TraesCS1B01G333500.1	1B	93.61	0	773
TraesCS1D01G336400.1	1D	TraesCS1A01G333900.1	1A	97.35	0	753
TraesCS1D01G336400.1	1D	TraesCS1B01G347200.1	1B	96.55	0	744
TraesCS1D01G345000.1	1D	TraesCS1B01G356000.1	1B	95.37	0	833
TraesCS1D01G349500.1	1D	TraesCS1A01G346700.1	1A	93.89	0	521
TraesCS1D01G349500.1	1D	TraesCS1B01G360600.1	1B	96.46	0	612
TraesCS1D01G367200.1	1D	TraesCS1A01G362200.1	1A	94.03	9e-81	260
TraesCS1D01G367200.1	1D	TraesCS1A01G362300.1	1A	93.23	9e-151	442
TraesCS1D01G367200.1	1D	TraesCS1A01G362300.1	1A	93.23	9e-151	442
TraesCS1D01G367200.1	1D	TraesCS1B01G379500.1	1B	95.54	0	909
TraesCS1D01G389800.1	1D	TraesCS1A01G382100.1	1A	93.75	0	772
TraesCS1D01G389800.1	1D	TraesCS1B01G407200.1	1B	95	0	783
TraesCS1D01G390100.1	1D	TraesCS1B01G407400.1	1B	90.82	2e-124	357
TraesCS1D01G392600.1	1D	TraesCS1B01G411400.1	1B	97.84	0	925
TraesCS1D01G406600.1	1D	TraesCS1A01G399100.1	1A	96.81	0	807
TraesCS1D01G406600.1	1D	TraesCS1B01G426900.1	1B	93.63	0	778
TraesCS1D01G412100.1	1D	TraesCS1A01G404400.1	1A	94.32	0	766
TraesCS1D01G415400.2	1D	TraesCS1B01G437200.1	1B	90.66	0	764
TraesCS1D01G415700.1	1D	TraesCS1A01G408600.1	1A	91.02	0	757
TraesCS1D01G415800.1	1D	TraesCS1A01G408700.1	1A	93.3	0	776
TraesCS1D01G415800.1	1D	TraesCS1B01G437400.1	1B	93.27	0	614
TraesCS1D01G416500.1	1D	TraesCS1B01G439500.1	1B	95	0	835
TraesCS1D01G416600.1	1D	TraesCS1D01G416500.1	1D	92.24	0	836
TraesCS1D01G429300.1	1D	TraesCS1B01G455800.1	1B	91.61	0	837
TraesCS1D01G437900.1	1D	TraesCS1B01G463300.1	1B	94.25	0	768
TraesCS1D01G438200.1	1D	TraesCS1A01G428900.1	1A	91	0	559
TraesCS1D01G440200.1	1D	TraesCS1A01G431000.1	1A	97.38	0	769
TraesCS1D01G440200.1	1D	TraesCS1B01G465800.1	1B	96.61	0	764
TraesCS1D01G441100.4	1D	TraesCS1A01G431800.1	1A	91.34	0	941
TraesCS1D01G441100.4	1D	TraesCS1B01G467400.1	1B	96.36	0	993
TraesCS2A01G002100.1	2A	TraesCS2B01G020800.1	2B	90.35	0	665
TraesCS2A01G058400.1	2A	TraesCS2D01G057400.2	2D	93.87	0	723
TraesCS2A01G074400.1	2A	TraesCS2B01G089400.1	2B	93.75	0	933
TraesCS2A01G265300.1	2A	TraesCS2B01G276700.1	2B	95.16	1e-80	248
TraesCS2A01G265600.1	2A	TraesCS2A01G265400.1	2A	91.46	9e-168	475
TraesCS2A01G359900.1	2A	TraesCS2D01G358900.1	2D	98.42	0	872
TraesCS2A01G451200.1	2A	TraesCS2B01G472500.1	2B	94.22	0	563
TraesCS2A01G456800.1	2A	TraesCS2D01G457100.1	2D	91.78	0	653
TraesCS2A01G575300.1	2A	TraesCS2B01G611900.2	2B	93.94	0	972
TraesCS2B01G064000.1	2B	TraesCS2A01G051300.1	2A	95.02	0	612
TraesCS2B01G071000.1	2B	TraesCS2B01G072200.1	2B	94.63	9e-165	467
TraesCS2B01G088600.1	2B	TraesCS2A01G073700.1	2A	92.68	0	952
TraesCS2B01G090200.1	2B	TraesCS2A01G075100.1	2A	97.06	5e-89	270
TraesCS2B01G111500.1	2B	TraesCS2A01G096100.1	2A	92.58	0	685
TraesCS2B01G141800.1	2B	TraesCS2A01G120900.1	2A	96.83	0	750
TraesCS2B01G142200.1	2B	TraesCS2A01G121500.1	2A	92.56	0	896
TraesCS2B01G142200.1	2B	TraesCS2A01G121600.1	2A	92.42	0	835
TraesCS2B01G142400.1	2B	TraesCS2A01G121500.1	2A	91.92	0	961
TraesCS2B01G142400.1	2B	TraesCS2A01G121600.1	2A	91.95	0	901
TraesCS2B01G142400.1	2B	TraesCS2B01G142200.1	2B	95.77	0	924
TraesCS2B01G142800.1	2B	TraesCS2A01G121500.1	2A	92.26	0	785
TraesCS2B01G142800.1	2B	TraesCS2A01G121600.1	2A	92.82	0	730
TraesCS2B01G142800.1	2B	TraesCS2B01G142200.1	2B	95.67	0	808
TraesCS2B01G142800.1	2B	TraesCS2B01G142400.1	2B	96.36	0	871
TraesCS2B01G151200.1	2B	TraesCS2A01G129100.1	2A	98.43	0	513
TraesCS2B01G178700.1	2B	TraesCS2A01G153600.1	2A	91.61	0	585
TraesCS2B01G193700.1	2B	TraesCS2A01G167400.1	2A	94.02	0	719
TraesCS2B01G276400.1	2B	TraesCS2A01G265400.1	2A	93.02	3e-179	504
TraesCS2B01G276400.1	2B	TraesCS2A01G265600.1	2A	91.26	0	697
TraesCS2B01G320100.2	2B	TraesCS2A01G303500.1	2A	97.3	0	666
TraesCS2B01G339000.1	2B	TraesCS2A01G341300.1	2A	92.77	0	613
TraesCS2B01G339000.1	2B	TraesCS2D01G318900.1	2D	95.21	0	616
TraesCS2B01G345700.1	2B	TraesCS2A01G336200.1	2A	100	0	518
TraesCS2B01G354300.1	2B	TraesCS2A01G327700.1	2A	97.45	0	690
TraesCS2B01G369400.2	2B	TraesCS2A01G351300.1	2A	98.1	0	1921
TraesCS2B01G442600.1	2B	TraesCS2A01G423000.1	2A	90.87	0	804
TraesCS2B01G452800.1	2B	TraesCS2A01G431300.1	2A	92.18	0	814
TraesCS2B01G479300.1	2B	TraesCS2A01G456800.1	2A	91.61	0	780
TraesCS2B01G484800.1	2B	TraesCS2A01G463100.1	2A	97.68	0	1140
TraesCS2B01G498600.1	2B	TraesCS2D01G474800.1	2D	92.83	0	918
TraesCS2B01G512800.1	2B	TraesCS2D01G486100.1	2D	94.03	3e-133	385
TraesCS2B01G514900.1	2B	TraesCS2A01G487600.1	2A	91.81	0	969
TraesCS2B01G517100.1	2B	TraesCS2A01G489200.1	2A	95.74	7e-122	360
TraesCS2B01G570000.1	2B	TraesCS2A01G539700.1	2A	96.75	0	972
TraesCS2B01G597800.1	2B	TraesCS2D01G174000.1	2D	91.33	0	729
TraesCS2B01G597800.1	2B	TraesCS6D01G105700.1	6D	93.37	0	749
TraesCS2B01G598300.1	2B	TraesCS2B01G598100.1	2B	94.23	1e-178	506
TraesCS2B01G610300.1	2B	TraesCS2A01G577100.1	2A	95.69	0	774
TraesCS2B01G613800.1	2B	TraesCS2A01G574000.1	2A	98.52	0	951
TraesCS2D01G038000.1	2D	TraesCS2A01G038600.1	2A	95.19	0	1500
TraesCS2D01G048900.1	2D	TraesCS2A01G049800.1	2A	95.52	0	934
TraesCS2D01G049000.1	2D	TraesCS2A01G049800.1	2A	97.01	0	942
TraesCS2D01G049000.1	2D	TraesCS2D01G048900.1	2D	93.8	0	914
TraesCS2D01G050500.1	2D	TraesCS2A01G051300.1	2A	95.33	0	612
TraesCS2D01G050500.1	2D	TraesCS2B01G064000.1	2B	97.93	0	785
TraesCS2D01G091200.1	2D	TraesCS2A01G092100.1	2A	92.69	1e-146	419
TraesCS2D01G112400.1	2D	TraesCS2B01G130600.1	2B	94.99	0	752
TraesCS2D01G112500.1	2D	TraesCS2A01G111900.2	2A	97.69	2e-156	445
TraesCS2D01G112500.1	2D	TraesCS2D01G112400.1	2D	90.88	0	671
TraesCS2D01G122900.1	2D	TraesCS2A01G120900.1	2A	97.08	0	747
TraesCS2D01G122900.1	2D	TraesCS2B01G141800.1	2B	97.36	0	752
TraesCS2D01G123500.1	2D	TraesCS2A01G121500.1	2A	91.92	0	966
TraesCS2D01G123500.1	2D	TraesCS2A01G121600.1	2A	92.76	0	914
TraesCS2D01G123500.1	2D	TraesCS2B01G142200.1	2B	94.16	0	914
TraesCS2D01G123500.1	2D	TraesCS2B01G142400.1	2B	94.74	0	1016
TraesCS2D01G123500.1	2D	TraesCS2B01G142800.1	2B	94.76	0	830
TraesCS2D01G124100.1	2D	TraesCS2A01G121500.1	2A	91.73	0	965
TraesCS2D01G124100.1	2D	TraesCS2A01G121600.1	2A	92.56	0	912
TraesCS2D01G124100.1	2D	TraesCS2B01G142200.1	2B	93.96	0	913
TraesCS2D01G124100.1	2D	TraesCS2B01G142400.1	2B	94.36	0	1013
TraesCS2D01G124100.1	2D	TraesCS2B01G142800.1	2B	94.31	0	826
TraesCS2D01G124100.1	2D	TraesCS2D01G123500.1	2D	98.5	0	1082
TraesCS2D01G127900.1	2D	TraesCS2A01G567200.1	2A	97.32	0	911
TraesCS2D01G159000.1	2D	TraesCS2A01G153600.1	2A	93.23	0	596
TraesCS2D01G159000.1	2D	TraesCS2B01G178700.1	2B	95.16	0	608
TraesCS2D01G175100.1	2D	TraesCS2A01G167400.1	2A	95.22	0	728
TraesCS2D01G175100.1	2D	TraesCS2B01G193700.1	2B	95.45	0	748
TraesCS2D01G189000.1	2D	TraesCS2A01G181100.1	2A	90.37	0	949
TraesCS2D01G189000.1	2D	TraesCS2B01G207700.1	2B	90.3	0	661
TraesCS2D01G189000.1	2D	TraesCS2D01G188900.1	2D	92.22	0	997
TraesCS2D01G258100.1	2D	TraesCS2A01G265400.1	2A	92.61	1e-177	500
TraesCS2D01G258100.1	2D	TraesCS2A01G265600.1	2A	90.16	0	686
TraesCS2D01G258100.1	2D	TraesCS2B01G276400.1	2B	95.48	0	744
TraesCS2D01G258200.1	2D	TraesCS2A01G265300.1	2A	95.1	9e-161	458
TraesCS2D01G258200.1	2D	TraesCS2B01G276700.1	2B	94.59	1e-179	506
TraesCS2D01G259000.1	2D	TraesCS2B01G277100.1	2B	95.19	0	535
TraesCS2D01G302000.2	2D	TraesCS2A01G303500.1	2A	99.09	0	677
TraesCS2D01G302000.2	2D	TraesCS2B01G320100.2	2B	97.6	0	668
TraesCS2D01G307200.1	2D	TraesCS2B01G325900.1	2B	90.83	0	621
TraesCS2D01G320100.3	2D	TraesCS2A01G342200.2	2A	95.25	0	963
TraesCS2D01G320400.3	2D	TraesCS2A01G342200.2	2A	97.31	0	973
TraesCS2D01G320400.3	2D	TraesCS2D01G320100.3	2D	95.66	0	961
TraesCS2D01G323200.1	2D	TraesCS2A01G344700.1	2A	96.36	9e-26	107
TraesCS2D01G326700.1	2D	TraesCS2A01G336200.1	2A	100	0	518
TraesCS2D01G326700.1	2D	TraesCS2B01G345700.1	2B	100	0	518
TraesCS2D01G335200.1	2D	TraesCS2A01G327700.1	2A	96.88	0	686
TraesCS2D01G335200.1	2D	TraesCS2B01G354300.1	2B	98.87	0	702
TraesCS2D01G335400.1	2D	TraesCS2A01G327500.1	2A	92.27	0	802
TraesCS2D01G335400.1	2D	TraesCS2B01G354500.1	2B	91.52	0	860
TraesCS2D01G349100.1	2D	TraesCS2A01G351300.1	2A	97.78	0	1916
TraesCS2D01G349100.1	2D	TraesCS2B01G369400.2	2B	97.36	0	1910
TraesCS2D01G357700.1	2D	TraesCS2A01G358800.1	2A	97.07	0	762
TraesCS2D01G365500.1	2D	TraesCS2B01G386000.1	2B	93.18	0	936
TraesCS2D01G388300.1	2D	TraesCS2A01G390300.3	2A	99.05	0	1070
TraesCS2D01G419200.1	2D	TraesCS2B01G441300.1	2B	95.25	0	817
TraesCS2D01G419500.1	2D	TraesCS2B01G441500.1	2B	93.54	0	798
TraesCS2D01G420800.1	2D	TraesCS2A01G423000.1	2A	92.89	0	820
TraesCS2D01G429300.1	2D	TraesCS2A01G431300.1	2A	93.56	0	822
TraesCS2D01G429300.1	2D	TraesCS2B01G452800.1	2B	92.87	0	795
TraesCS2D01G450900.1	2D	TraesCS2A01G451200.1	2A	93.18	0	951
TraesCS2D01G450900.1	2D	TraesCS2B01G472500.1	2B	91.84	0	547
TraesCS2D01G463300.1	2D	TraesCS2B01G484400.1	2B	97	0	672
TraesCS2D01G463700.1	2D	TraesCS2A01G463100.1	2A	98.93	0	1149
TraesCS2D01G463700.1	2D	TraesCS2B01G484800.1	2B	98.04	0	1144
TraesCS2D01G486000.1	2D	TraesCS2B01G512800.1	2B	92.01	0	729
TraesCS2D01G489500.1	2D	TraesCS2A01G489200.1	2A	95.74	3e-123	364
TraesCS2D01G489500.1	2D	TraesCS2B01G517100.1	2B	94.88	0	1006
TraesCS2D01G499800.1	2D	TraesCS2A01G499700.1	2A	93.14	0	760
TraesCS2D01G524700.1	2D	TraesCS2A01G522800.1	2A	91.73	0	728
TraesCS2D01G525100.1	2D	TraesCS2B01G552900.1	2B	92.81	5e-97	297
TraesCS2D01G541100.1	2D	TraesCS2B01G569900.1	2B	94.18	0	899
TraesCS2D01G541300.1	2D	TraesCS2A01G539700.1	2A	98.17	0	994
TraesCS2D01G541300.1	2D	TraesCS2B01G570000.1	2B	96.75	0	982
TraesCS2D01G559800.1	2D	TraesCS2A01G554600.1	2A	90.19	0	683
TraesCS2D01G559800.1	2D	TraesCS2B01G589300.1	2B	93.51	0	880
TraesCS2D01G559800.1	2D	TraesCS2B01G589400.1	2B	93.76	0	890
TraesCS2D01G584900.1	2D	TraesCS2A01G574000.1	2A	98.94	0	954
TraesCS2D01G584900.1	2D	TraesCS2B01G613800.1	2B	98.73	0	951
TraesCS2D01G586000.2	2D	TraesCS2A01G575300.1	2A	94.7	0	975
TraesCS2D01G586000.2	2D	TraesCS2B01G611900.2	2B	94.32	0	982
TraesCS2D01G588100.1	2D	TraesCS2A01G577100.1	2A	93.26	0	718
TraesCS2D01G588100.1	2D	TraesCS2B01G610300.1	2B	97.57	0	784
TraesCS2D01G593600.1	2D	TraesCS2B01G599100.1	2B	90.49	0	629
TraesCS2D01G593800.1	2D	TraesCS2B01G598900.1	2B	92.21	0	708
TraesCS3A01G064200.1	3A	TraesCS3D01G063200.1	3D	91.25	0	746
TraesCS3A01G064200.1	3A	TraesCS3D01G064600.1	3D	94.36	0	513
TraesCS3A01G108600.1	3A	TraesCS3B01G127600.1	3B	94.33	0	787
TraesCS3A01G172800.1	3A	TraesCS3D01G179400.1	3D	90.02	0	692
TraesCS3A01G353100.1	3A	TraesCS3B01G385800.1	3B	93.01	0	551
TraesCS3A01G377800.1	3A	TraesCS3B01G410800.2	3B	91.12	0	632
TraesCS3A01G379500.2	3A	TraesCS3B01G503300.1	3B	93.83	0	1023
TraesCS3A01G379500.2	3A	TraesCS3D01G452800.1	3D	94.39	0	1038
TraesCS3A01G412300.1	3A	TraesCS3D01G406700.1	3D	91.52	7e-145	415
TraesCS3A01G446100.1	3A	TraesCS3B01G481200.1	3B	90.8	0	649
TraesCS3A01G453300.1	3A	TraesCS3B01G491200.1	3B	94.34	2e-64	208
TraesCS3A01G453300.1	3A	TraesCS3B01G491200.1	3B	94.34	2e-64	208
TraesCS3A01G460000.1	3A	TraesCS3A01G379500.2	3A	98.7	0	1078
TraesCS3A01G460000.1	3A	TraesCS3B01G503300.1	3B	94.02	0	1021
TraesCS3A01G460000.1	3A	TraesCS3D01G452800.1	3D	94.58	0	1036
TraesCS3A01G461700.1	3A	TraesCS3B01G504300.1	3B	93.05	0	738
TraesCS3A01G461700.1	3A	TraesCS3D01G455100.1	3D	93.73	0	741
TraesCS3A01G466600.1	3A	TraesCS3D01G464400.1	3D	92.14	5e-155	441
TraesCS3A01G511900.1	3A	TraesCS6B01G008500.1	6B	90.19	3e-177	499
TraesCS3A01G514800.1	3A	TraesCS3A01G514700.1	3A	95.85	0	608
TraesCS3A01G515200.1	3A	TraesCS3B01G583500.1	3B	99.17	2e-82	251
TraesCS3A01G515200.1	3A	TraesCS3D01G523100.1	3D	95.87	9e-80	245
TraesCS3A01G516100.1	3A	TraesCS3A01G515900.1	3A	92.79	0	810
TraesCS3A01G532500.1	3A	TraesCS3B01G609700.1	3B	93.88	4e-25	104
TraesCS3B01G002100.1	3B	TraesCS3A01G001000.1	3A	92.79	0	606
TraesCS3B01G035300.1	3B	TraesCS3A01G047400.1	3A	91.71	1e-142	414
TraesCS3B01G046300.1	3B	TraesCS3A01G037400.1	3A	91.13	0	748
TraesCS3B01G068100.1	3B	TraesCS3A01G055700.1	3A	95.48	1e-137	390
TraesCS3B01G075400.1	3B	TraesCS3A01G063100.1	3A	91.92	0	691
TraesCS3B01G076200.1	3B	TraesCS3A01G063100.1	3A	92.92	0	715
TraesCS3B01G076200.1	3B	TraesCS3B01G075400.1	3B	93.78	0	731
TraesCS3B01G076600.1	3B	TraesCS3A01G064000.1	3A	91.15	8e-165	471
TraesCS3B01G086300.2	3B	TraesCS3A01G072000.1	3A	96.95	0	1033
TraesCS3B01G108300.1	3B	TraesCS3D01G059300.1	3D	90.97	0	893
TraesCS3B01G133000.1	3B	TraesCS3A01G113600.1	3A	96.97	0	737
TraesCS3B01G142700.1	3B	TraesCS3A01G126600.1	3A	93.22	0	766
TraesCS3B01G178500.1	3B	TraesCS3A01G151500.1	3A	92.86	0	573
TraesCS3B01G179000.1	3B	TraesCS3B01G178900.1	3B	99.65	0	587
TraesCS3B01G192800.1	3B	TraesCS2D01G120700.1	2D	95.92	0	790
TraesCS3B01G198600.1	3B	TraesCS3D01G173900.1	3D	92.8	0	678
TraesCS3B01G203900.1	3B	TraesCS3A01G172800.1	3A	93.92	0	735
TraesCS3B01G203900.1	3B	TraesCS3D01G179400.1	3D	91	0	691
TraesCS3B01G220900.1	3B	TraesCS3A01G192000.1	3A	96.81	0	813
TraesCS3B01G244400.1	3B	TraesCS3A01G213700.1	3A	97.16	0	904
TraesCS3B01G262500.1	3B	TraesCS3A01G233100.1	3A	98.8	0	823
TraesCS3B01G267600.1	3B	TraesCS3A01G239100.1	3A	98.01	0	819
TraesCS3B01G315900.1	3B	TraesCS3A01G282200.1	3A	93.47	0	1011
TraesCS3B01G316000.1	3B	TraesCS3A01G282300.1	3A	95.59	0	862
TraesCS3B01G340400.1	3B	TraesCS3A01G296700.1	3A	96.29	0	763
TraesCS3B01G340400.1	3B	TraesCS3D01G306000.1	3D	97.52	0	775
TraesCS3B01G355500.1	3B	TraesCS3A01G326200.1	3A	96.65	0	942
TraesCS3B01G360100.1	3B	TraesCS3A01G330000.1	3A	92.68	6e-45	150
TraesCS3B01G364700.1	3B	TraesCS3A01G333500.1	3A	95.79	0	761
TraesCS3B01G401700.1	3B	TraesCS3A01G369800.1	3A	92.25	0	703
TraesCS3B01G403900.1	3B	TraesCS3A01G371600.1	3A	96.08	0	1180
TraesCS3B01G404900.1	3B	TraesCS3A01G372500.1	3A	99.23	0	798
TraesCS3B01G411000.1	3B	TraesCS3A01G378300.1	3A	99.33	0	919
TraesCS3B01G412000.1	3B	TraesCS3A01G379100.1	3A	96.14	0	682
TraesCS3B01G418800.1	3B	TraesCS3A01G390000.1	3A	96.06	0	701
TraesCS3B01G422100.1	3B	TraesCS3A01G386700.3	3A	93.35	0	878
TraesCS3B01G443100.1	3B	TraesCS3A01G410000.1	3A	93.82	9e-170	489
TraesCS3B01G445900.1	3B	TraesCS3D01G406600.1	3D	91.99	0	683
TraesCS3B01G446000.1	3B	TraesCS3A01G412300.1	3A	90.11	0	667
TraesCS3B01G446000.1	3B	TraesCS3D01G406700.1	3D	90.62	2e-144	414
TraesCS3B01G452400.1	3B	TraesCS3A01G417500.1	3A	90.06	0	605
TraesCS3B01G452500.1	3B	TraesCS3D01G413100.1	3D	90.71	0	642
TraesCS3B01G463300.1	3B	TraesCS3B01G463200.1	3B	91.7	0	948
TraesCS3B01G463700.1	3B	TraesCS3A01G427000.1	3A	91.29	0	832
TraesCS3B01G470300.2	3B	TraesCS3A01G435400.2	3A	98.88	0	923
TraesCS3B01G479700.1	3B	TraesCS3A01G445100.1	3A	90.13	0	652
TraesCS3B01G480500.1	3B	TraesCS3A01G445800.1	3A	90.43	0	664
TraesCS3B01G481700.1	3B	TraesCS2A01G265300.1	2A	92.65	3e-158	450
TraesCS3B01G481700.1	3B	TraesCS2B01G276700.1	2B	93.7	4e-172	486
TraesCS3B01G481700.1	3B	TraesCS2D01G258200.1	2D	91.89	0	672
TraesCS3B01G483100.1	3B	TraesCS3A01G447400.1	3A	93.41	0	805
TraesCS3B01G491400.1	3B	TraesCS3D01G446100.1	3D	92.16	2e-134	389
TraesCS3B01G491600.1	3B	TraesCS3B01G491400.1	3B	95.33	5e-149	425
TraesCS3B01G491800.1	3B	TraesCS3A01G453600.1	3A	92.13	3e-142	407
TraesCS3B01G491900.1	3B	TraesCS3D01G445900.1	3D	94.14	0	534
TraesCS3B01G499800.1	3B	TraesCS3A01G379500.2	3A	94.02	0	1025
TraesCS3B01G499800.1	3B	TraesCS3A01G460000.1	3A	94.21	0	1024
TraesCS3B01G499800.1	3B	TraesCS3B01G503300.1	3B	98.12	0	1066
TraesCS3B01G499800.1	3B	TraesCS3D01G452800.1	3D	93.46	0	1016
TraesCS3B01G500200.1	3B	TraesCS3A01G379400.2	3A	91.12	0	977
TraesCS3B01G500700.1	3B	TraesCS3B01G500600.1	3B	97.41	0	1074
TraesCS3B01G502200.1	3B	TraesCS3B01G500600.1	3B	92.86	3e-134	402
TraesCS3B01G502200.1	3B	TraesCS3B01G500600.1	3B	92.86	3e-134	402
TraesCS3B01G502200.1	3B	TraesCS3B01G500700.1	3B	97.62	2e-141	421
TraesCS3B01G502200.1	3B	TraesCS3B01G500700.1	3B	97.62	2e-141	421
TraesCS3B01G502700.1	3B	TraesCS3B01G500300.1	3B	99.41	1e-116	348
TraesCS3B01G502700.1	3B	TraesCS3D01G453200.1	3D	93.98	4e-179	512
TraesCS3B01G502900.3	3B	TraesCS3A01G379400.2	3A	92.25	0	991
TraesCS3B01G502900.3	3B	TraesCS3B01G500200.1	3B	95.65	0	1001
TraesCS3B01G505800.1	3B	TraesCS3A01G462600.1	3A	90.41	5e-142	408
TraesCS3B01G509500.1	3B	TraesCS3D01G460700.1	3D	91.39	0	559
TraesCS3B01G520600.1	3B	TraesCS3A01G476800.1	3A	90.44	0	709
TraesCS3B01G583200.1	3B	TraesCS3A01G514600.1	3A	96.04	0	838
TraesCS3B01G583700.1	3B	TraesCS3A01G515500.1	3A	94.51	0	809
TraesCS3B01G584100.1	3B	TraesCS3A01G515900.1	3A	92.01	0	823
TraesCS3B01G584100.1	3B	TraesCS3A01G516100.1	3A	92.74	0	811
TraesCS3B01G609300.1	3B	TraesCS3B01G609700.1	3B	94.72	0	561
TraesCS3B01G611700.1	3B	TraesCS3A01G534600.1	3A	96.66	0	845
TraesCS3B01G611700.1	3B	TraesCS4D01G282200.1	4D	90.17	0	791
TraesCS3D01G032600.1	3D	TraesCS3A01G047400.1	3A	90.16	1e-70	227
TraesCS3D01G056100.1	3D	TraesCS3A01G511800.1	3A	91.82	2e-50	171
TraesCS3D01G056100.1	3D	TraesCS3B01G068800.1	3B	92.98	1e-137	392
TraesCS3D01G059400.1	3D	TraesCS3B01G071800.1	3B	91.49	0	897
TraesCS3D01G062400.2	3D	TraesCS3B01G075100.1	3B	92.8	3e-168	482
TraesCS3D01G063300.1	3D	TraesCS3A01G063300.1	3A	96.09	0	766
TraesCS3D01G063900.1	3D	TraesCS3A01G064000.1	3A	94.62	6e-171	486
TraesCS3D01G063900.1	3D	TraesCS3B01G076600.1	3B	91.85	0	852
TraesCS3D01G071900.1	3D	TraesCS3A01G072000.1	3A	98.09	0	1057
TraesCS3D01G071900.1	3D	TraesCS3B01G086300.2	3B	97.29	0	1099
TraesCS3D01G075300.1	3D	TraesCS3A01G075300.1	3A	93.41	0	630
TraesCS3D01G079700.1	3D	TraesCS3A01G079300.1	3A	90.75	0	528
TraesCS3D01G083600.1	3D	TraesCS3A01G082500.1	3A	95.45	2e-140	400
TraesCS3D01G105600.1	3D	TraesCS3A01G103200.1	3A	94.86	0	718
TraesCS3D01G110400.1	3D	TraesCS3A01G108600.1	3A	96.95	0	824
TraesCS3D01G110400.1	3D	TraesCS3B01G127600.1	3B	95.79	0	815
TraesCS3D01G115900.1	3D	TraesCS3A01G113600.1	3A	97.8	0	744
TraesCS3D01G115900.1	3D	TraesCS3B01G133000.1	3B	98.35	0	748
TraesCS3D01G151000.1	3D	TraesCS3B01G168800.1	3B	91.41	0	798
TraesCS3D01G159500.1	3D	TraesCS3A01G151500.1	3A	93.89	0	561
TraesCS3D01G159500.1	3D	TraesCS3B01G178500.1	3B	91.96	0	531
TraesCS3D01G179500.1	3D	TraesCS3B01G204000.1	3B	97.01	0	850
TraesCS3D01G195100.1	3D	TraesCS3A01G192000.1	3A	97.06	0	815
TraesCS3D01G195100.1	3D	TraesCS3B01G220900.1	3B	98.27	0	820
TraesCS3D01G216300.1	3D	TraesCS3A01G213700.1	3A	98.25	0	915
TraesCS3D01G216300.1	3D	TraesCS3B01G244400.1	3B	97.59	0	907
TraesCS3D01G216400.1	3D	TraesCS3B01G244500.1	3B	98.62	0	1014
TraesCS3D01G220000.1	3D	TraesCS3A01G233100.1	3A	99.04	0	821
TraesCS3D01G220000.1	3D	TraesCS3B01G262500.1	3B	98.8	0	820
TraesCS3D01G239300.1	3D	TraesCS3A01G239100.1	3A	99.26	0	827
TraesCS3D01G239300.1	3D	TraesCS3B01G267600.1	3B	98.76	0	828
TraesCS3D01G249700.1	3D	TraesCS3B01G278800.1	3B	96.08	0	614
TraesCS3D01G282200.1	3D	TraesCS3A01G282200.1	3A	93.31	0	1012
TraesCS3D01G282200.1	3D	TraesCS3B01G315900.1	3B	94.36	0	1007
TraesCS3D01G282300.1	3D	TraesCS3A01G282300.1	3A	96.26	0	908
TraesCS3D01G282300.1	3D	TraesCS3B01G316000.1	3B	95.59	0	867
TraesCS3D01G311200.1	3D	TraesCS3B01G346800.1	3B	91.99	0	901
TraesCS3D01G319600.1	3D	TraesCS3A01G326200.1	3A	97.04	0	939
TraesCS3D01G319600.1	3D	TraesCS3B01G355500.1	3B	97.46	0	940
TraesCS3D01G323400.1	3D	TraesCS3B01G360100.1	3B	93.33	1e-142	406
TraesCS3D01G327100.1	3D	TraesCS3A01G333500.1	3A	97.01	0	776
TraesCS3D01G327100.1	3D	TraesCS3B01G364700.1	3B	96.53	0	769
TraesCS3D01G347200.1	3D	TraesCS3A01G353100.1	3A	94.32	0	748
TraesCS3D01G347200.1	3D	TraesCS3B01G385800.1	3B	94.76	0	566
TraesCS3D01G365400.1	3D	TraesCS3A01G372500.1	3A	98.47	0	793
TraesCS3D01G365400.1	3D	TraesCS3B01G404900.1	3B	99.28	0	845
TraesCS3D01G370900.1	3D	TraesCS3B01G410600.1	3B	95.66	0	764
TraesCS3D01G371200.1	3D	TraesCS3A01G378000.1	3A	91.25	2e-156	446
TraesCS3D01G371600.1	3D	TraesCS3A01G378300.1	3A	99.78	0	927
TraesCS3D01G371600.1	3D	TraesCS3B01G411000.1	3B	99.11	0	918
TraesCS3D01G372600.1	3D	TraesCS3A01G379100.1	3A	98.07	0	697
TraesCS3D01G372600.1	3D	TraesCS3B01G412000.1	3B	96.14	0	681
TraesCS3D01G379700.1	3D	TraesCS3A01G390000.1	3A	96.36	0	695
TraesCS3D01G379700.1	3D	TraesCS3B01G418800.1	3B	96.36	0	703
TraesCS3D01G382400.1	3D	TraesCS3A01G386700.3	3A	90.64	0	855
TraesCS3D01G382400.1	3D	TraesCS3B01G422100.1	3B	93.56	0	894
TraesCS3D01G405300.1	3D	TraesCS3A01G410700.1	3A	94.86	0	649
TraesCS3D01G405300.1	3D	TraesCS3B01G444000.1	3B	95.47	0	630
TraesCS3D01G412900.1	3D	TraesCS3B01G452300.1	3B	95.1	0	893
TraesCS3D01G413000.1	3D	TraesCS3A01G417500.1	3A	93.18	0	613
TraesCS3D01G413000.1	3D	TraesCS3B01G452400.1	3B	92.22	0	764
TraesCS3D01G422000.1	3D	TraesCS3B01G463200.1	3B	96.66	0	1001
TraesCS3D01G422000.1	3D	TraesCS3B01G463300.1	3B	92.16	0	905
TraesCS3D01G422100.1	3D	TraesCS3B01G463300.1	3B	95.78	0	865
TraesCS3D01G422100.1	3D	TraesCS3D01G422000.1	3D	90.19	0	827
TraesCS3D01G422600.1	3D	TraesCS3A01G427000.1	3A	93.88	0	948
TraesCS3D01G422600.1	3D	TraesCS3B01G463700.1	3B	95.02	0	924
TraesCS3D01G428200.2	3D	TraesCS3A01G435400.2	3A	99.33	0	928
TraesCS3D01G428200.2	3D	TraesCS3B01G470300.2	3B	99.11	0	926
TraesCS3D01G437700.1	3D	TraesCS3B01G479700.1	3B	92.24	0	660
TraesCS3D01G437900.1	3D	TraesCS3B01G479800.1	3B	93.17	0	781
TraesCS3D01G440100.1	3D	TraesCS3A01G447400.1	3A	93.1	0	784
TraesCS3D01G440100.1	3D	TraesCS3B01G483100.1	3B	92.65	0	770
TraesCS3D01G446300.1	3D	TraesCS3B01G492100.1	3B	93.55	0	578
TraesCS3D01G447900.1	3D	TraesCS3B01G494200.1	3B	90.36	0	828
TraesCS3D01G451100.1	3D	TraesCS3A01G458300.1	3A	93.04	0	738
TraesCS3D01G451100.1	3D	TraesCS3B01G498600.1	3B	91.24	0	730
TraesCS3D01G452200.1	3D	TraesCS1A01G005300.1	1A	92.81	0	922
TraesCS3D01G452200.1	3D	TraesCS1B01G008600.1	1B	91.53	0	931
TraesCS3D01G452200.1	3D	TraesCS1B01G010300.1	1B	91.58	0	917
TraesCS3D01G453400.1	3D	TraesCS3B01G500600.1	3B	92.78	0	1023
TraesCS3D01G453400.1	3D	TraesCS3B01G500700.1	3B	95	0	1046
TraesCS3D01G453400.1	3D	TraesCS3B01G502200.1	3B	95.24	2e-138	414
TraesCS3D01G453400.1	3D	TraesCS3B01G502200.1	3B	95.24	2e-138	414
TraesCS3D01G453500.1	3D	TraesCS3B01G502200.1	3B	90.48	7e-130	391
TraesCS3D01G453800.1	3D	TraesCS3B01G501400.1	3B	95.55	0	1019
TraesCS3D01G454000.1	3D	TraesCS3A01G460500.1	3A	93.52	0	993
TraesCS3D01G456700.1	3D	TraesCS3A01G462600.1	3A	90.4	0	739
TraesCS3D01G457100.1	3D	TraesCS3B01G506300.1	3B	90.95	0	711
TraesCS3D01G458200.1	3D	TraesCS3A01G463900.1	3A	94.71	0	746
TraesCS3D01G458200.1	3D	TraesCS3B01G507400.1	3B	95.58	0	791
TraesCS3D01G464500.1	3D	TraesCS3D01G463500.1	3D	90.77	5e-174	491
TraesCS3D01G472500.1	3D	TraesCS3B01G520900.1	3B	91.39	0	642
TraesCS3D01G481500.1	3D	TraesCS3D01G481100.1	3D	91.93	0	706
TraesCS3D01G482400.1	3D	TraesCS3A01G487100.1	3A	91.86	0	561
TraesCS3D01G490000.1	3D	TraesCS3B01G543900.1	3B	97.99	0	2355
TraesCS3D01G511700.1	3D	TraesCS3B01G570000.1	3B	92.15	0	533
TraesCS3D01G520300.1	3D	TraesCS3A01G514800.1	3A	90.42	0	584
TraesCS3D01G520300.1	3D	TraesCS3B01G583100.1	3B	95.6	0	839
TraesCS3D01G520400.1	3D	TraesCS3A01G514300.2	3A	95.97	9e-168	496
TraesCS3D01G520400.1	3D	TraesCS3A01G514300.2	3A	95.97	9e-168	496
TraesCS3D01G520400.1	3D	TraesCS3A01G515500.1	3A	92.22	2e-45	170
TraesCS3D01G520400.1	3D	TraesCS3B01G583000.2	3B	97.08	0	826
TraesCS3D01G523000.1	3D	TraesCS3B01G583300.1	3B	96.01	0	836
TraesCS3D01G523400.2	3D	TraesCS3A01G515500.1	3A	94.24	0	810
TraesCS3D01G523400.2	3D	TraesCS3B01G583700.1	3B	92.38	0	791
TraesCS3D01G523700.1	3D	TraesCS3B01G583900.1	3B	95.62	0	761
TraesCS3D01G523800.1	3D	TraesCS3A01G515900.1	3A	92.92	0	801
TraesCS3D01G523800.1	3D	TraesCS3A01G516100.1	3A	94.3	0	810
TraesCS3D01G523800.1	3D	TraesCS3B01G584100.1	3B	93.11	0	802
TraesCS3D01G532600.1	3D	TraesCS3A01G526900.1	3A	95.72	0	779
TraesCS3D01G537700.1	3D	TraesCS3B01G609300.1	3B	92.62	0	828
TraesCS3D01G537700.1	3D	TraesCS3B01G609700.1	3B	92.61	0	541
TraesCS3D01G540000.1	3D	TraesCS3A01G534600.1	3A	96.66	0	847
TraesCS3D01G540000.1	3D	TraesCS3B01G611700.1	3B	97.66	0	873
TraesCS4A01G018700.1	4A	TraesCS4D01G284300.1	4D	92.18	0	702
TraesCS4A01G020200.1	4A	TraesCS3B01G611700.1	3B	90.17	0	795
TraesCS4A01G020200.1	4A	TraesCS4D01G282200.1	4D	97.6	0	847
TraesCS4A01G021200.1	4A	TraesCS4D01G281300.1	4D	94.25	0	511
TraesCS4A01G038900.1	4A	TraesCS4D01G266500.1	4D	93.2	6e-170	482
TraesCS4A01G088900.1	4A	TraesCS4B01G215400.1	4B	93.15	1e-147	427
TraesCS4A01G196700.1	4A	TraesCS4B01G118600.1	4B	93.77	0	662
TraesCS4A01G197200.1	4A	TraesCS4A01G197100.1	4A	96.38	4e-84	267
TraesCS4A01G197200.1	4A	TraesCS4A01G197300.1	4A	97.4	0	550
TraesCS4A01G197400.1	4A	TraesCS4A01G197100.1	4A	94.93	2e-83	265
TraesCS4A01G198200.1	4A	TraesCS4B01G117200.1	4B	96.36	0	622
TraesCS4A01G198200.1	4A	TraesCS4D01G115000.1	4D	96.36	0	623
TraesCS4A01G199900.1	4A	TraesCS4B01G115500.1	4B	96.79	0	857
TraesCS4A01G309100.1	4A	TraesCS4B01G004100.1	4B	90.68	9e-70	219
TraesCS4A01G323200.1	4A	TraesCS4A01G322800.1	4A	91.21	0	1003
TraesCS4A01G323300.1	4A	TraesCS4A01G322700.1	4A	96.61	0	1116
TraesCS4A01G329900.1	4A	TraesCS4A01G329700.1	4A	95	0	726
TraesCS4A01G331000.1	4A	TraesCS5B01G545700.1	5B	95.79	0	983
TraesCS4A01G331000.1	4A	TraesCS5D01G541900.3	5D	95.59	0	973
TraesCS4A01G347400.1	4A	TraesCS5B01G526100.1	5B	94.09	0	879
TraesCS4A01G347900.1	4A	TraesCS5B01G525200.1	5B	92.47	0	595
TraesCS4A01G379000.1	4A	TraesCS4A01G379100.1	4A	90.18	2e-146	419
TraesCS4A01G382600.1	4A	TraesCS4A01G382500.1	4A	96.77	0	806
TraesCS4A01G383600.1	4A	TraesCS4A01G373400.1	4A	92.72	0	715
TraesCS4A01G395300.1	4A	TraesCS4A01G395200.1	4A	93.89	2e-178	502
TraesCS4A01G397600.1	4A	TraesCS7D01G093900.1	7D	92.52	2e-95	287
TraesCS4A01G455700.1	4A	TraesCS3D01G491200.1	3D	91.6	0	677
TraesCS4A01G467900.1	4A	TraesCS7D01G020300.1	7D	91.93	0	615
TraesCS4A01G469400.1	4A	TraesCS4A01G465500.1	4A	91.49	0	743
TraesCS4B01G021400.1	4B	TraesCS4B01G020500.2	4B	97.21	0	1086
TraesCS4B01G025000.1	4B	TraesCS3B01G598300.1	3B	94.74	0	762
TraesCS4B01G038000.1	4B	TraesCS4A01G275700.1	4A	93.57	1e-162	456
TraesCS4B01G058300.1	4B	TraesCS4A01G256400.1	4A	91.71	0	771
TraesCS4B01G061700.1	4B	TraesCS4B01G060900.1	4B	98.33	0	855
TraesCS4B01G087600.1	4B	TraesCS4A01G228600.1	4A	97.29	0	724
TraesCS4B01G087800.1	4B	TraesCS4A01G228800.1	4A	98.38	0	735
TraesCS4B01G095100.1	4B	TraesCS4A01G222100.1	4A	91.18	1e-12	68.2
TraesCS4B01G100500.1	4B	TraesCS4A01G215700.1	4A	95.35	0	755
TraesCS4B01G102800.1	4B	TraesCS4A01G213000.2	4A	94.8	0	818
TraesCS4B01G103600.1	4B	TraesCS4A01G212300.1	4A	90.37	0	723
TraesCS4B01G112600.1	4B	TraesCS4A01G209000.1	4A	99.32	0	907
TraesCS4B01G115300.1	4B	TraesCS4D01G113000.1	4D	94.33	0	809
TraesCS4B01G118000.1	4B	TraesCS4A01G197200.1	4A	93.14	0	805
TraesCS4B01G118200.1	4B	TraesCS4A01G197100.1	4A	94.93	7e-83	263
TraesCS4B01G118200.1	4B	TraesCS4A01G197300.1	4A	92.57	0	519
TraesCS4B01G119000.1	4B	TraesCS4A01G195900.1	4A	94.57	0	711
TraesCS4B01G119200.1	4B	TraesCS4A01G195800.1	4A	94.29	5e-162	466
TraesCS4B01G157500.1	4B	TraesCS4A01G164000.1	4A	96.17	0	1226
TraesCS4B01G166400.1	4B	TraesCS4A01G140800.1	4A	97.28	0	812
TraesCS4B01G232400.1	4B	TraesCS4A01G076500.1	4A	91.44	0	754
TraesCS4B01G258700.2	4B	TraesCS4B01G259000.1	4B	97.32	0	533
TraesCS4B01G258800.1	4B	TraesCS4B01G258700.2	4B	99.37	0	655
TraesCS4B01G258800.1	4B	TraesCS4B01G259000.1	4B	98.17	0	667
TraesCS4B01G262300.1	4B	TraesCS4A01G041300.1	4A	93.98	6e-168	473
TraesCS4B01G263400.1	4B	TraesCS4A01G042900.1	4A	93.01	4e-94	276
TraesCS4B01G271700.1	4B	TraesCS4A01G033700.1	4A	96.74	0	845
TraesCS4B01G283400.1	4B	TraesCS3B01G611700.1	3B	90.17	0	795
TraesCS4B01G283400.1	4B	TraesCS4A01G020200.1	4A	97.91	0	880
TraesCS4B01G283400.1	4B	TraesCS4D01G282200.1	4D	98.08	0	848
TraesCS4B01G283500.1	4B	TraesCS4A01G020200.1	4A	97.36	0	845
TraesCS4B01G283500.1	4B	TraesCS4B01G283400.1	4B	99.52	0	860
TraesCS4B01G283500.1	4B	TraesCS4D01G282200.1	4D	98.31	0	845
TraesCS4B01G285100.1	4B	TraesCS4A01G019200.1	4A	93.32	0	759
TraesCS4B01G306800.1	4B	TraesCS4D01G304800.1	4D	95.11	0	875
TraesCS4D01G005200.1	4D	TraesCS4B01G004100.1	4B	95.24	2e-63	204
TraesCS4D01G022900.1	4D	TraesCS4D01G023000.1	4D	98.57	7e-151	434
TraesCS4D01G035300.1	4D	TraesCS4A01G275700.1	4A	94.38	2e-164	461
TraesCS4D01G035300.1	4D	TraesCS4B01G038000.1	4B	95.12	1e-166	466
TraesCS4D01G059800.1	4D	TraesCS3A01G072000.1	3A	97.33	0	1044
TraesCS4D01G059800.1	4D	TraesCS3B01G086300.2	3B	96.57	0	1086
TraesCS4D01G059800.1	4D	TraesCS3D01G071900.1	3D	98.92	0	1125
TraesCS4D01G084900.1	4D	TraesCS4A01G228800.1	4A	98.92	0	738
TraesCS4D01G084900.1	4D	TraesCS4B01G087800.1	4B	99.46	0	742
TraesCS4D01G085000.1	4D	TraesCS4A01G228600.1	4A	98.92	0	733
TraesCS4D01G085000.1	4D	TraesCS4B01G087600.1	4B	97.83	0	726
TraesCS4D01G093800.1	4D	TraesCS4A01G218600.1	4A	97.27	0	956
TraesCS4D01G093800.1	4D	TraesCS4B01G097400.1	4B	93.56	0	845
TraesCS4D01G097100.1	4D	TraesCS4A01G215700.1	4A	93.02	0	731
TraesCS4D01G097100.1	4D	TraesCS4B01G100500.1	4B	93.1	0	719
TraesCS4D01G099400.1	4D	TraesCS4A01G213000.2	4A	93.62	0	803
TraesCS4D01G099400.1	4D	TraesCS4B01G102800.1	4B	93.72	0	941
TraesCS4D01G099800.1	4D	TraesCS4A01G213000.2	4A	95.74	0	826
TraesCS4D01G099800.1	4D	TraesCS4B01G102800.1	4B	95.56	0	967
TraesCS4D01G099800.1	4D	TraesCS4D01G099400.1	4D	96.49	0	1065
TraesCS4D01G100400.1	4D	TraesCS4B01G103500.1	4B	94.89	4e-83	263
TraesCS4D01G100400.1	4D	TraesCS4B01G103500.1	4B	94.89	4e-83	263
TraesCS4D01G100700.2	4D	TraesCS4A01G212300.1	4A	92.35	0	739
TraesCS4D01G100700.2	4D	TraesCS4B01G103600.1	4B	93.83	0	774
TraesCS4D01G110100.1	4D	TraesCS4A01G209000.1	4A	99.09	0	907
TraesCS4D01G110100.1	4D	TraesCS4B01G112600.1	4B	99.32	0	909
TraesCS4D01G113200.1	4D	TraesCS4A01G199900.1	4A	96.08	0	1091
TraesCS4D01G113200.1	4D	TraesCS4B01G115500.1	4B	94.97	0	833
TraesCS4D01G115700.1	4D	TraesCS4A01G197100.1	4A	93.48	3e-83	265
TraesCS4D01G115700.1	4D	TraesCS4A01G197200.1	4A	95.44	0	948
TraesCS4D01G115700.1	4D	TraesCS4A01G197300.1	4A	94.05	0	531
TraesCS4D01G115700.1	4D	TraesCS4B01G118000.1	4B	92.67	0	802
TraesCS4D01G115800.1	4D	TraesCS4A01G197100.1	4A	93.48	7e-83	263
TraesCS4D01G115800.1	4D	TraesCS4A01G197400.1	4A	98.17	0	887
TraesCS4D01G116300.1	4D	TraesCS4A01G196700.1	4A	93.86	0	845
TraesCS4D01G116300.1	4D	TraesCS4B01G118600.1	4B	93.02	0	663
TraesCS4D01G117200.1	4D	TraesCS4A01G195900.1	4A	93.8	0	705
TraesCS4D01G117200.1	4D	TraesCS4B01G119000.1	4B	95.94	0	1004
TraesCS4D01G117300.1	4D	TraesCS4B01G119100.1	4B	96.63	0	984
TraesCS4D01G117500.1	4D	TraesCS4A01G195800.1	4A	95.88	2e-164	472
TraesCS4D01G117500.1	4D	TraesCS4B01G119200.1	4B	96.19	0	976
TraesCS4D01G164200.1	4D	TraesCS4A01G140800.1	4A	97.04	0	813
TraesCS4D01G164200.1	4D	TraesCS4B01G166400.1	4B	98.02	0	823
TraesCS4D01G215900.1	4D	TraesCS4A01G088900.1	4A	94.85	0	961
TraesCS4D01G215900.1	4D	TraesCS4B01G215400.1	4B	94.06	3e-152	439
TraesCS4D01G233700.1	4D	TraesCS4A01G076500.1	4A	91.69	0	762
TraesCS4D01G233700.1	4D	TraesCS4B01G232400.1	4B	95.35	0	796
TraesCS4D01G233800.1	4D	TraesCS4B01G232500.1	4B	96.89	0	773
TraesCS4D01G255000.1	4D	TraesCS4A01G049600.1	4A	92.31	1e-124	363
TraesCS4D01G255000.1	4D	TraesCS4B01G255300.1	4B	91.87	4e-132	382
TraesCS4D01G262300.1	4D	TraesCS4A01G041300.1	4A	95.13	2e-172	484
TraesCS4D01G262300.1	4D	TraesCS4B01G262300.1	4B	93.23	4e-168	471
TraesCS4D01G263600.1	4D	TraesCS4A01G042900.1	4A	95.16	2e-98	288
TraesCS4D01G263600.1	4D	TraesCS4B01G263400.1	4B	95.6	2e-115	331
TraesCS4D01G270800.1	4D	TraesCS4A01G033700.1	4A	96.74	0	845
TraesCS4D01G270800.1	4D	TraesCS4B01G271700.1	4B	96.98	0	850
TraesCS4D01G283900.1	4D	TraesCS4A01G019200.1	4A	91.65	0	755
TraesCS4D01G288900.1	4D	TraesCS4A01G013900.1	4A	93.88	0	792
TraesCS4D01G289000.1	4D	TraesCS4A01G013800.1	4A	91.63	0	785
TraesCS4D01G333100.1	4D	TraesCS4B01G337700.1	4B	95.99	0	744
TraesCS4D01G340300.1	4D	TraesCS5A01G514200.1	5A	93.68	5e-122	363
TraesCS4D01G340300.1	4D	TraesCS5A01G514200.1	5A	93.68	5e-122	363
TraesCS4D01G356700.1	4D	TraesCS4B01G363300.1	4B	93.75	0	594
TraesCS4D01G360400.1	4D	TraesCS4B01G367100.1	4B	95.88	0	725
TraesCS4D01G366000.1	4D	TraesCS4B01G371400.1	4B	97.81	0	1678
TraesCS5A01G019800.1	5A	TraesCS1B01G400400.1	1B	90.17	0	771
TraesCS5A01G019800.1	5A	TraesCS5D01G028800.1	5D	91.59	2e-141	415
TraesCS5A01G023100.1	5A	TraesCS1B01G400400.1	1B	93.88	0	1746
TraesCS5A01G023100.1	5A	TraesCS5A01G019800.1	5A	90.69	0	770
TraesCS5A01G023100.1	5A	TraesCS5D01G028800.1	5D	96.26	4e-146	436
TraesCS5A01G080400.1	5A	TraesCS5B01G085700.1	5B	90.82	0	588
TraesCS5A01G137000.1	5A	TraesCS5D01G154900.1	5D	96.62	0	833
TraesCS5A01G142800.1	5A	TraesCS5B01G141600.2	5B	94.77	0	1039
TraesCS5A01G142800.1	5A	TraesCS5D01G149200.1	5D	95.64	0	896
TraesCS5A01G166200.2	5A	TraesCS2A01G351300.1	2A	92.09	0	1804
TraesCS5A01G166200.2	5A	TraesCS2B01G369400.2	2B	91.88	0	1803
TraesCS5A01G166200.2	5A	TraesCS2D01G349100.1	2D	91.67	0	1807
TraesCS5A01G193600.1	5A	TraesCS5D01G196000.1	5D	94.74	1e-16	73.6
TraesCS5A01G255400.1	5A	TraesCS5D01G263900.1	5D	99.08	4e-152	441
TraesCS5A01G312700.1	5A	TraesCS5B01G313700.1	5B	97.58	0	581
TraesCS5A01G312700.1	5A	TraesCS5D01G319500.1	5D	97.92	0	587
TraesCS5A01G326400.1	5A	TraesCS5B01G326700.1	5B	93.48	0	681
TraesCS5A01G339400.1	5A	TraesCS5B01G337900.1	5B	98.12	0	751
TraesCS5A01G502700.1	5A	TraesCS4B01G331300.2	4B	96.88	0	1247
TraesCS5A01G502700.1	5A	TraesCS4D01G328200.2	4D	95.97	0	1190
TraesCS5A01G507700.1	5A	TraesCS4B01G337700.1	4B	90.25	0	689
TraesCS5A01G507700.1	5A	TraesCS4D01G333100.1	4D	90.5	0	691
TraesCS5A01G514300.1	5A	TraesCS4B01G345300.1	4B	91.91	0	710
TraesCS5A01G514300.1	5A	TraesCS4D01G340400.1	4D	93.58	2e-143	417
TraesCS5A01G527700.1	5A	TraesCS4D01G352300.1	4D	90.45	0	583
TraesCS5A01G534800.1	5A	TraesCS4B01G367100.1	4B	95.77	6e-151	429
TraesCS5A01G534800.1	5A	TraesCS4D01G360400.1	4D	94.88	6e-141	405
TraesCS5A01G534800.1	5A	TraesCS7A01G024400.1	7A	91.67	4e-15	72.8
TraesCS5A01G541700.1	5A	TraesCS4B01G372500.1	4B	96.03	4e-84	260
TraesCS5A01G542900.1	5A	TraesCS4B01G371400.1	4B	97.69	0	1669
TraesCS5A01G542900.1	5A	TraesCS4D01G366000.1	4D	98.35	0	1779
TraesCS5B01G027200.1	5B	TraesCS5B01G026800.1	5B	93.7	0	1655
TraesCS5B01G027200.1	5B	TraesCS5B01G026900.1	5B	90.31	0	1619
TraesCS5B01G027900.1	5B	TraesCS5A01G029500.1	5A	98.15	0	551
TraesCS5B01G038200.1	5B	TraesCS5A01G037300.1	5A	93.16	0	857
TraesCS5B01G042500.1	5B	TraesCS5A01G041200.1	5A	96.95	3e-107	322
TraesCS5B01G058300.1	5B	TraesCS5A01G058400.2	5A	94.33	0	1036
TraesCS5B01G059500.1	5B	TraesCS6B01G436700.1	6B	94.78	9e-161	459
TraesCS5B01G063100.1	5B	TraesCS5A01G053300.1	5A	94.3	0	574
TraesCS5B01G064700.1	5B	TraesCS5B01G057900.1	5B	93.43	2e-116	345
TraesCS5B01G064700.1	5B	TraesCS5B01G058100.1	5B	97.42	4e-129	380
TraesCS5B01G064700.1	5B	TraesCS5B01G065000.1	5B	91.94	6e-33	124
TraesCS5B01G064700.1	5B	TraesCS5D01G063100.1	5D	98.45	9e-132	382
TraesCS5B01G079500.1	5B	TraesCS5A01G073200.1	5A	91.61	0	784
TraesCS5B01G081700.1	5B	TraesCS5A01G075400.1	5A	100	5e-119	343
TraesCS5B01G100300.1	5B	TraesCS5A01G094200.1	5A	95.29	0	783
TraesCS5B01G123800.1	5B	TraesCS5A01G124100.1	5A	99.09	0	908
TraesCS5B01G135700.1	5B	TraesCS5A01G137000.1	5A	95.95	0	823
TraesCS5B01G135700.1	5B	TraesCS5D01G154900.1	5D	97.75	0	847
TraesCS5B01G158800.1	5B	TraesCS5A01G161400.1	5A	97.73	0	1016
TraesCS5B01G163600.1	5B	TraesCS2A01G351300.1	2A	91.77	0	1786
TraesCS5B01G163600.1	5B	TraesCS2B01G369400.2	2B	91.35	0	1776
TraesCS5B01G163600.1	5B	TraesCS2D01G349100.1	2D	91.14	0	1783
TraesCS5B01G163600.1	5B	TraesCS5A01G166200.2	5A	96.92	0	1885
TraesCS5B01G167200.1	5B	TraesCS5A01G170400.1	5A	97.45	0	847
TraesCS5B01G167500.1	5B	TraesCS5A01G170700.1	5A	95.22	0	783
TraesCS5B01G167700.1	5B	TraesCS5A01G170800.1	5A	93.2	0	616
TraesCS5B01G181100.1	5B	TraesCS5B01G181000.1	5B	99.53	0	874
TraesCS5B01G188900.1	5B	TraesCS5A01G193600.1	5A	91.3	2e-11	58.9
TraesCS5B01G195200.1	5B	TraesCS5A01G188400.1	5A	96.68	0	736
TraesCS5B01G198900.1	5B	TraesCS5A01G200300.1	5A	93.85	0	704
TraesCS5B01G206700.1	5B	TraesCS5D01G214700.2	5D	91.53	2e-146	420
TraesCS5B01G235000.1	5B	TraesCS5A01G236500.1	5A	98.61	0	876
TraesCS5B01G251200.1	5B	TraesCS5A01G252500.1	5A	93.75	0	684
TraesCS5B01G252700.1	5B	TraesCS5A01G253800.1	5A	93.87	0	821
TraesCS5B01G252800.2	5B	TraesCS5A01G253900.2	5A	96.39	0	1012
TraesCS5B01G252900.3	5B	TraesCS5A01G254000.1	5A	97.34	0	1081
TraesCS5B01G253000.1	5B	TraesCS5A01G254100.1	5A	93.15	0	917
TraesCS5B01G253100.1	5B	TraesCS5A01G254200.2	5A	90.66	0	962
TraesCS5B01G253200.3	5B	TraesCS5A01G254200.2	5A	96.39	0	1102
TraesCS5B01G253200.3	5B	TraesCS5B01G253100.1	5B	90.66	0	954
TraesCS5B01G253400.1	5B	TraesCS5A01G254300.1	5A	94.51	0	652
TraesCS5B01G253600.1	5B	TraesCS5A01G254500.1	5A	91.49	0	979
TraesCS5B01G259200.1	5B	TraesCS5A01G260800.1	5A	96.18	0	1035
TraesCS5B01G272400.1	5B	TraesCS5A01G272100.1	5A	91.49	0	937
TraesCS5B01G274700.1	5B	TraesCS5A01G274900.1	5A	93.09	0	989
TraesCS5B01G274800.2	5B	TraesCS5A01G275000.1	5A	98.23	5e-166	463
TraesCS5B01G275000.1	5B	TraesCS5A01G275500.1	5A	94.9	0	1004
TraesCS5B01G276800.1	5B	TraesCS5A01G277000.1	5A	93.22	0	803
TraesCS5B01G280300.1	5B	TraesCS5D01G288300.1	5D	90.24	0	583
TraesCS5B01G286800.1	5B	TraesCS5A01G286300.2	5A	90.44	2e-174	497
TraesCS5B01G304000.2	5B	TraesCS5A01G303600.1	5A	95.57	0	843
TraesCS5B01G310200.1	5B	TraesCS5A01G309400.1	5A	93.33	0	701
TraesCS5B01G310300.1	5B	TraesCS5A01G309500.1	5A	91.37	0	700
TraesCS5B01G327100.1	5B	TraesCS5A01G326600.1	5A	94.79	0	825
TraesCS5B01G335100.1	5B	TraesCS5A01G335900.1	5A	91.88	0	552
TraesCS5B01G337800.1	5B	TraesCS5A01G340200.1	5A	91.95	0	611
TraesCS5B01G358100.1	5B	TraesCS5A01G355600.1	5A	95.73	0	1108
TraesCS5B01G380300.1	5B	TraesCS5A01G376800.1	5A	94.74	1e-176	494
TraesCS5B01G383800.1	5B	TraesCS5A01G380200.1	5A	94.62	0	1089
TraesCS5B01G393600.1	5B	TraesCS5A01G388600.1	5A	90.09	1e-142	412
TraesCS5B01G411800.1	5B	TraesCS5A01G406800.1	5A	94.14	0	910
TraesCS5B01G420000.1	5B	TraesCS5A01G417900.1	5A	96.64	0	809
TraesCS5B01G420000.1	5B	TraesCS5D01G425900.1	5D	93.29	0	748
TraesCS5B01G433100.1	5B	TraesCS5A01G431300.1	5A	96.14	0	1044
TraesCS5B01G440900.1	5B	TraesCS5A01G438100.1	5A	92.25	3e-178	516
TraesCS5B01G459500.1	5B	TraesCS5A01G451000.1	5A	91.83	0	679
TraesCS5B01G460000.1	5B	TraesCS5A01G451200.1	5A	93.31	0	521
TraesCS5B01G467400.1	5B	TraesCS5D01G469300.1	5D	95.13	0	531
TraesCS5B01G467800.1	5B	TraesCS5A01G458500.1	5A	91.88	0	723
TraesCS5B01G468200.1	5B	TraesCS5A01G458800.1	5A	94.74	0	742
TraesCS5B01G497300.1	5B	TraesCS5D01G497500.1	5D	94.49	5e-157	463
TraesCS5B01G505700.1	5B	TraesCS4A01G366900.1	4A	94.1	0	552
TraesCS5B01G506300.1	5B	TraesCS4A01G366600.1	4A	90.21	0	1375
TraesCS5B01G522200.1	5B	TraesCS5B01G522100.1	5B	94.47	0	714
TraesCS5B01G553200.1	5B	TraesCS4A01G332900.1	4A	91.45	0	705
TraesCS5B01G555200.1	5B	TraesCS4A01G323300.1	4A	90.25	0	1042
TraesCS5B01G555300.1	5B	TraesCS4A01G323200.1	4A	96.95	0	1113
TraesCS5B01G555500.1	5B	TraesCS4A01G323000.1	4A	97.24	0	1375
TraesCS5B01G555600.1	5B	TraesCS4A01G322800.1	4A	97.96	0	892
TraesCS5B01G555700.1	5B	TraesCS4A01G322700.1	4A	92.73	0	1063
TraesCS5B01G555700.1	5B	TraesCS4A01G323300.1	4A	93.26	0	1064
TraesCS5B01G555700.1	5B	TraesCS5B01G555200.1	5B	91.5	0	1061
TraesCS5D01G011700.1	5D	TraesCS5A01G005000.1	5A	92.07	0	608
TraesCS5D01G025400.1	5D	TraesCS5A01G019800.1	5A	91.14	0	1122
TraesCS5D01G025400.1	5D	TraesCS5A01G023100.1	5A	90.44	0	753
TraesCS5D01G025400.1	5D	TraesCS5D01G028800.1	5D	92.52	9e-144	421
TraesCS5D01G028600.1	5D	TraesCS1B01G400400.1	1B	92.43	0	1703
TraesCS5D01G028600.1	5D	TraesCS5A01G019800.1	5A	90.59	0	764
TraesCS5D01G028600.1	5D	TraesCS5A01G023100.1	5A	93.8	0	1688
TraesCS5D01G028600.1	5D	TraesCS5D01G025400.1	5D	90.35	0	764
TraesCS5D01G028600.1	5D	TraesCS5D01G028800.1	5D	92.52	5e-138	415
TraesCS5D01G028900.1	5D	TraesCS1B01G400400.1	1B	90.17	0	1080
TraesCS5D01G028900.1	5D	TraesCS5A01G023100.1	5A	90.5	0	1061
TraesCS5D01G028900.1	5D	TraesCS5D01G028600.1	5D	91.36	0	1082
TraesCS5D01G035400.1	5D	TraesCS5B01G027100.1	5B	91.94	0	1602
TraesCS5D01G035500.1	5D	TraesCS5B01G027100.1	5B	94.5	0	1649
TraesCS5D01G035500.1	5D	TraesCS5D01G035400.1	5D	90.97	0	1620
TraesCS5D01G037200.1	5D	TraesCS5B01G028100.1	5B	94.81	0	949
TraesCS5D01G048200.1	5D	TraesCS5B01G042500.1	5B	92.35	0	618
TraesCS5D01G049900.1	5D	TraesCS5B01G044900.1	5B	98.75	0	981
TraesCS5D01G058300.1	5D	TraesCS5D01G057900.1	5D	92.98	0	776
TraesCS5D01G062300.1	5D	TraesCS5A01G051300.1	5A	90.74	0	606
TraesCS5D01G064500.1	5D	TraesCS5A01G053300.1	5A	93.98	0	735
TraesCS5D01G064500.1	5D	TraesCS5B01G063100.1	5B	91.86	0	544
TraesCS5D01G069500.1	5D	TraesCS5A01G058400.2	5A	94.94	0	1029
TraesCS5D01G069500.1	5D	TraesCS5B01G058300.1	5B	97.83	0	1178
TraesCS5D01G086100.1	5D	TraesCS5A01G073200.1	5A	92.31	0	785
TraesCS5D01G086100.1	5D	TraesCS5B01G079500.1	5B	95.77	0	831
TraesCS5D01G088900.1	5D	TraesCS5A01G075400.1	5A	98.7	0	618
TraesCS5D01G088900.1	5D	TraesCS5B01G081700.1	5B	98.8	7e-117	339
TraesCS5D01G092100.1	5D	TraesCS5A01G080400.1	5A	93.1	2e-154	445
TraesCS5D01G092100.1	5D	TraesCS5A01G080400.1	5A	93.1	2e-154	445
TraesCS5D01G092100.1	5D	TraesCS5B01G085700.1	5B	93.91	1e-158	452
TraesCS5D01G106500.1	5D	TraesCS5A01G094200.1	5A	93.82	0	861
TraesCS5D01G106500.1	5D	TraesCS5B01G100300.1	5B	95.04	0	780
TraesCS5D01G132000.1	5D	TraesCS5A01G124100.1	5A	98.86	0	904
TraesCS5D01G132000.1	5D	TraesCS5B01G123800.1	5B	98.41	0	900
TraesCS5D01G166300.1	5D	TraesCS5A01G161400.1	5A	98.11	0	1024
TraesCS5D01G166300.1	5D	TraesCS5B01G158800.1	5B	99.24	0	1034
TraesCS5D01G170800.2	5D	TraesCS2A01G351300.1	2A	92.72	0	1814
TraesCS5D01G170800.2	5D	TraesCS2B01G369400.2	2B	92.51	0	1811
TraesCS5D01G170800.2	5D	TraesCS2D01G349100.1	2D	92.3	0	1814
TraesCS5D01G170800.2	5D	TraesCS5A01G166200.2	5A	98.3	0	1926
TraesCS5D01G170800.2	5D	TraesCS5B01G163600.1	5B	97.35	0	1894
TraesCS5D01G174900.1	5D	TraesCS5A01G170400.1	5A	97.92	0	852
TraesCS5D01G174900.1	5D	TraesCS5B01G167200.1	5B	98.61	0	862
TraesCS5D01G175200.1	5D	TraesCS5A01G170700.1	5A	90.43	0	743
TraesCS5D01G175200.1	5D	TraesCS5B01G167500.1	5B	92.34	0	741
TraesCS5D01G175300.1	5D	TraesCS5A01G170700.1	5A	97.37	0	823
TraesCS5D01G175300.1	5D	TraesCS5B01G167500.1	5B	95.69	0	773
TraesCS5D01G175300.1	5D	TraesCS5D01G175200.1	5D	90.91	0	769
TraesCS5D01G175500.1	5D	TraesCS5A01G170800.1	5A	93.04	0	633
TraesCS5D01G175500.1	5D	TraesCS5B01G167700.1	5B	92.61	0	608
TraesCS5D01G196000.1	5D	TraesCS5B01G188900.1	5B	95.7	3e-59	181
TraesCS5D01G202600.1	5D	TraesCS5A01G188400.1	5A	97.3	0	754
TraesCS5D01G202600.1	5D	TraesCS5B01G195200.1	5B	97.56	0	752
TraesCS5D01G243500.1	5D	TraesCS5A01G236500.1	5A	98.57	0	846
TraesCS5D01G243500.1	5D	TraesCS5B01G235000.1	5B	99.05	0	848
TraesCS5D01G260100.1	5D	TraesCS5A01G252500.1	5A	96.23	0	705
TraesCS5D01G260100.1	5D	TraesCS5B01G251200.1	5B	95.5	0	706
TraesCS5D01G261400.1	5D	TraesCS5A01G253800.1	5A	93.43	0	806
TraesCS5D01G261400.1	5D	TraesCS5B01G252700.1	5B	93.01	0	820
TraesCS5D01G261600.4	5D	TraesCS5A01G254000.1	5A	97.71	0	1073
TraesCS5D01G261600.4	5D	TraesCS5B01G252900.3	5B	95.55	0	1102
TraesCS5D01G261700.1	5D	TraesCS5A01G254100.1	5A	96.32	0	1090
TraesCS5D01G261700.1	5D	TraesCS5B01G253000.1	5B	93.58	0	920
TraesCS5D01G261900.3	5D	TraesCS5A01G254200.2	5A	97.11	0	1120
TraesCS5D01G261900.3	5D	TraesCS5B01G253100.1	5B	91.05	0	967
TraesCS5D01G261900.3	5D	TraesCS5B01G253200.3	5B	96.75	0	1108
TraesCS5D01G262000.1	5D	TraesCS5A01G254200.2	5A	90.36	0	789
TraesCS5D01G262000.1	5D	TraesCS5B01G253100.1	5B	91.08	0	791
TraesCS5D01G262000.1	5D	TraesCS5B01G253200.3	5B	90.84	0	782
TraesCS5D01G262000.1	5D	TraesCS5D01G261900.3	5D	91.33	0	798
TraesCS5D01G262100.2	5D	TraesCS5B01G253300.3	5B	94.84	0	1106
TraesCS5D01G262300.1	5D	TraesCS5A01G254500.1	5A	90.1	0	952
TraesCS5D01G262300.1	5D	TraesCS5B01G253600.1	5B	93.82	0	1006
TraesCS5D01G268300.1	5D	TraesCS5A01G260800.1	5A	94.78	0	972
TraesCS5D01G268300.1	5D	TraesCS5B01G259200.1	5B	96.59	0	990
TraesCS5D01G269700.1	5D	TraesCS5B01G260500.1	5B	99.23	0	1077
TraesCS5D01G271700.1	5D	TraesCS5A01G264100.2	5A	91.94	0	571
TraesCS5D01G271700.1	5D	TraesCS5A01G264200.1	5A	92.44	1e-71	229
TraesCS5D01G271700.1	5D	TraesCS5B01G263500.1	5B	92.14	0	694
TraesCS5D01G280300.1	5D	TraesCS5A01G272100.1	5A	92.84	0	954
TraesCS5D01G280300.1	5D	TraesCS5B01G272400.1	5B	92.82	0	961
TraesCS5D01G282600.1	5D	TraesCS5A01G275000.1	5A	98.67	1e-166	465
TraesCS5D01G282600.1	5D	TraesCS5B01G274800.2	5B	99.59	0	506
TraesCS5D01G282900.1	5D	TraesCS5A01G275500.1	5A	93.73	0	994
TraesCS5D01G282900.1	5D	TraesCS5B01G275000.1	5B	95.34	0	1016
TraesCS5D01G284400.1	5D	TraesCS5A01G277000.1	5A	92.55	0	536
TraesCS5D01G284400.1	5D	TraesCS5B01G276800.1	5B	94.53	0	779
TraesCS5D01G293900.1	5D	TraesCS5A01G286300.2	5A	93.75	0	517
TraesCS5D01G293900.1	5D	TraesCS5B01G285600.1	5B	93.95	0	979
TraesCS5D01G293900.1	5D	TraesCS5D01G295200.1	5D	93.43	0	978
TraesCS5D01G304600.1	5D	TraesCS5A01G297600.1	5A	93.05	0	790
TraesCS5D01G310300.1	5D	TraesCS5A01G303600.1	5A	95.35	0	592
TraesCS5D01G310300.1	5D	TraesCS5B01G304000.2	5B	98.81	0	688
TraesCS5D01G316500.1	5D	TraesCS5A01G309400.1	5A	95.73	0	712
TraesCS5D01G316500.1	5D	TraesCS5B01G310200.1	5B	95.72	0	721
TraesCS5D01G316600.1	5D	TraesCS5A01G309500.1	5A	92.18	0	712
TraesCS5D01G316600.1	5D	TraesCS5B01G310300.1	5B	91.4	0	696
TraesCS5D01G332500.1	5D	TraesCS5A01G326400.1	5A	95.72	0	824
TraesCS5D01G332500.1	5D	TraesCS5B01G326700.1	5B	94.05	0	686
TraesCS5D01G333000.1	5D	TraesCS5A01G326600.1	5A	93.84	0	815
TraesCS5D01G333000.1	5D	TraesCS5B01G327100.1	5B	96.21	0	836
TraesCS5D01G340800.1	5D	TraesCS5A01G335900.1	5A	92.38	0	556
TraesCS5D01G340800.1	5D	TraesCS5B01G335100.1	5B	90.13	0	541
TraesCS5D01G343600.1	5D	TraesCS5A01G340200.1	5A	92.17	1e-154	443
TraesCS5D01G343700.1	5D	TraesCS5A01G339400.1	5A	96.75	0	1518
TraesCS5D01G343700.1	5D	TraesCS5B01G337900.1	5B	98.39	0	753
TraesCS5D01G356400.1	5D	TraesCS5B01G351400.1	5B	94.32	0	694
TraesCS5D01G363900.1	5D	TraesCS5A01G355600.1	5A	96.04	0	983
TraesCS5D01G363900.1	5D	TraesCS5B01G358100.1	5B	94.36	0	998
TraesCS5D01G386700.1	5D	TraesCS5A01G376800.1	5A	95.58	0	521
TraesCS5D01G386700.1	5D	TraesCS5B01G380300.1	5B	96.13	0	530
TraesCS5D01G389900.1	5D	TraesCS5A01G380200.1	5A	95.34	0	1108
TraesCS5D01G389900.1	5D	TraesCS5B01G383800.1	5B	94.98	0	1104
TraesCS5D01G398600.1	5D	TraesCS5A01G388600.1	5A	91.42	1e-142	413
TraesCS5D01G416800.1	5D	TraesCS5A01G406800.1	5A	95.61	0	916
TraesCS5D01G416800.1	5D	TraesCS5B01G411800.1	5B	94.77	0	889
TraesCS5D01G425300.1	5D	TraesCS5A01G417200.1	5A	91.32	0	728
TraesCS5D01G425700.1	5D	TraesCS5A01G417700.1	5A	92.89	0	792
TraesCS5D01G438900.1	5D	TraesCS5B01G433200.1	5B	91.78	0	951
TraesCS5D01G461200.1	5D	TraesCS5A01G451000.1	5A	95.1	0	701
TraesCS5D01G461200.1	5D	TraesCS5B01G459500.1	5B	91.96	0	707
TraesCS5D01G461300.1	5D	TraesCS5B01G459900.1	5B	91.45	0	714
TraesCS5D01G461400.1	5D	TraesCS5A01G451200.1	5A	92.94	0	514
TraesCS5D01G461400.1	5D	TraesCS5B01G460000.1	5B	94.04	0	713
TraesCS5D01G468200.1	5D	TraesCS5B01G466500.1	5B	90.38	7e-61	190
TraesCS5D01G469200.1	5D	TraesCS5B01G467700.3	5B	95.25	0	743
TraesCS5D01G469900.1	5D	TraesCS5A01G458800.1	5A	95.79	0	756
TraesCS5D01G469900.1	5D	TraesCS5B01G468200.1	5B	96.86	0	768
TraesCS5D01G484300.1	5D	TraesCS5A01G471800.1	5A	90.69	7e-124	354
TraesCS5D01G506500.1	5D	TraesCS5B01G505600.1	5B	90.19	0	775
TraesCS5D01G506600.1	5D	TraesCS5B01G506200.1	5B	90.49	0	722
TraesCS5D01G506700.2	5D	TraesCS4A01G366600.1	4A	93.73	0	1396
TraesCS5D01G506700.2	5D	TraesCS5B01G506300.1	5B	91.38	0	1375
TraesCS5D01G510400.1	5D	TraesCS1B01G085600.1	1B	92.67	0	858
TraesCS5D01G510400.1	5D	TraesCS1D01G068100.1	1D	91.11	0	845
TraesCS5D01G510400.1	5D	TraesCS5B01G055100.1	5B	90.44	0	840
TraesCS5D01G521400.1	5D	TraesCS4A01G350500.1	4A	91.14	0	711
TraesCS5D01G523800.1	5D	TraesCS5B01G525100.1	5B	92.41	0	736
TraesCS5D01G523900.1	5D	TraesCS4A01G347900.1	4A	93.94	0	729
TraesCS5D01G523900.1	5D	TraesCS5B01G525200.1	5B	94.28	0	608
TraesCS5D01G528700.1	5D	TraesCS4A01G343900.1	4A	94.83	0	867
TraesCS5D01G539600.2	5D	TraesCS4A01G333000.1	4A	96.19	0	773
TraesCS5D01G539700.1	5D	TraesCS4A01G332900.1	4A	90.93	0	704
TraesCS5D01G539700.1	5D	TraesCS5B01G553200.1	5B	93.35	0	719
TraesCS5D01G540200.1	5D	TraesCS4A01G332400.1	4A	96.76	0	921
TraesCS5D01G541200.1	5D	TraesCS5D01G540100.1	5D	91.29	0	589
TraesCS5D01G541300.2	5D	TraesCS4A01G331700.1	4A	91.82	2e-98	295
TraesCS5D01G542200.1	5D	TraesCS5B01G545400.1	5B	94.62	0	903
TraesCS5D01G543200.1	5D	TraesCS4A01G329700.1	4A	93.42	0	705
TraesCS5D01G543200.1	5D	TraesCS4A01G329900.1	4A	93.95	0	709
TraesCS5D01G543700.1	5D	TraesCS5B01G544400.1	5B	94.63	0	721
TraesCS6A01G006800.1	6A	TraesCS6D01G011000.1	6D	96.4	0	884
TraesCS6A01G033900.1	6A	TraesCS6D01G039400.2	6D	96.03	0	946
TraesCS6A01G057200.1	6A	TraesCS6B01G075100.1	6B	94.65	0	699
TraesCS6A01G058100.1	6A	TraesCS6D01G058000.1	6D	92.25	0	667
TraesCS6A01G062000.1	6A	TraesCS6B01G083200.2	6B	90.79	0	582
TraesCS6A01G062500.1	6A	TraesCS6B01G083700.1	6B	93.33	6e-171	484
TraesCS6A01G073100.1	6A	TraesCS6D01G071300.1	6D	97.3	4e-70	219
TraesCS6A01G075800.1	6A	TraesCS6B01G101300.1	6B	92.66	3e-68	215
TraesCS6A01G082700.1	6A	TraesCS6D01G075700.1	6D	92.88	0	742
TraesCS6A01G082700.1	6A	TraesCS6D01G075900.1	6D	90.18	8e-99	305
TraesCS6A01G083500.1	6A	TraesCS6B01G113400.1	6B	94.56	0	751
TraesCS6A01G096700.1	6A	TraesCS4A01G309600.1	4A	96.88	8e-12	68.2
TraesCS6A01G103100.1	6A	TraesCS6B01G132200.2	6B	90.97	0	781
TraesCS6A01G112300.1	6A	TraesCS6D01G101400.1	6D	96.05	0	651
TraesCS6A01G113500.1	6A	TraesCS6B01G140500.1	6B	90.03	0	1029
TraesCS6A01G114700.1	6A	TraesCS6D01G103200.1	6D	97.2	0	782
TraesCS6A01G134200.1	6A	TraesCS6B01G162500.1	6B	92.62	0	649
TraesCS6A01G135400.1	6A	TraesCS6D01G124500.2	6D	92.39	0	897
TraesCS6A01G290400.1	6A	TraesCS6D01G271400.1	6D	92.63	0	531
TraesCS6A01G304200.1	6A	TraesCS6B01G332600.1	6B	94.03	6e-37	135
TraesCS6A01G319400.1	6A	TraesCS6B01G349900.1	6B	90.33	0	795
TraesCS6A01G340700.1	6A	TraesCS6A01G341200.1	6A	95.08	0	837
TraesCS6A01G353300.1	6A	TraesCS6B01G386000.1	6B	93.09	3e-119	356
TraesCS6A01G353300.1	6A	TraesCS6D01G335700.1	6D	94.01	0	531
TraesCS6A01G369600.1	6A	TraesCS6B01G405800.1	6B	91.71	0	738
TraesCS6A01G383900.1	6A	TraesCS6D01G369000.1	6D	92.09	0	546
TraesCS6A01G396900.1	6A	TraesCS6A01G396700.1	6A	99.15	0	967
TraesCS6A01G397000.1	6A	TraesCS6B01G436900.1	6B	95.42	0	979
TraesCS6A01G397400.1	6A	TraesCS6B01G436700.1	6B	93.04	5e-158	455
TraesCS6A01G397700.1	6A	TraesCS5B01G059600.1	5B	95.23	0	822
TraesCS6A01G406800.2	6A	TraesCS6A01G146300.2	6A	96.44	0	713
TraesCS6A01G407900.2	6A	TraesCS1B01G091100.2	1B	96.99	0	921
TraesCS6A01G407900.2	6A	TraesCS6B01G453500.1	6B	97.41	4e-135	392
TraesCS6A01G409900.1	6A	TraesCS1B01G007200.1	1B	90.12	0	890
TraesCS6A01G409900.1	6A	TraesCS1B01G061700.1	1B	95.08	0	953
TraesCS6B01G008000.1	6B	TraesCS6B01G008500.1	6B	98.08	0	531
TraesCS6B01G009400.1	6B	TraesCS6B01G001000.1	6B	96.27	0	534
TraesCS6B01G013700.9	6B	TraesCS6A01G006800.1	6A	92.67	0	842
TraesCS6B01G013700.9	6B	TraesCS6D01G011000.1	6D	93.93	0	841
TraesCS6B01G014600.1	6B	TraesCS6B01G008500.1	6B	90.57	2e-177	500
TraesCS6B01G022100.1	6B	TraesCS6A01G015700.1	6A	92.05	0	766
TraesCS6B01G022700.1	6B	TraesCS6A01G015700.1	6A	94.22	0	787
TraesCS6B01G022700.1	6B	TraesCS6B01G022100.1	6B	95.9	0	822
TraesCS6B01G047500.1	6B	TraesCS6A01G033900.1	6A	90.4	4e-165	473
TraesCS6B01G052900.2	6B	TraesCS6A01G037900.1	6A	96.15	0	733
TraesCS6B01G054600.1	6B	TraesCS6A01G038800.2	6A	92.43	0	935
TraesCS6B01G072700.1	6B	TraesCS6A01G054400.1	6A	91.53	0	543
TraesCS6B01G074400.1	6B	TraesCS6A01G058100.1	6A	91.62	0	682
TraesCS6B01G074400.1	6B	TraesCS6D01G058000.1	6D	93.35	0	686
TraesCS6B01G076400.1	6B	TraesCS6D01G060500.1	6D	92.01	0	676
TraesCS6B01G083600.1	6B	TraesCS6A01G062500.1	6A	94.79	0	715
TraesCS6B01G083600.1	6B	TraesCS6B01G083700.1	6B	96.15	1e-180	509
TraesCS6B01G085200.1	6B	TraesCS6A01G063600.1	6A	90.52	0	733
TraesCS6B01G085300.2	6B	TraesCS6A01G063700.1	6A	92.5	0	730
TraesCS6B01G086000.1	6B	TraesCS6A01G064000.1	6A	95.27	0	729
TraesCS6B01G087500.1	6B	TraesCS6B01G087300.1	6B	100	0	776
TraesCS6B01G087600.1	6B	TraesCS6B01G087400.1	6B	99.26	0	842
TraesCS6B01G088000.1	6B	TraesCS6B01G088100.1	6B	96.23	2e-109	324
TraesCS6B01G088300.1	6B	TraesCS6A01G065300.1	6A	91.49	0	875
TraesCS6B01G098200.1	6B	TraesCS6A01G073200.1	6A	93.49	0	728
TraesCS6B01G100500.1	6B	TraesCS6A01G075800.1	6A	92.41	0	689
TraesCS6B01G100500.1	6B	TraesCS6B01G101100.1	6B	91.98	0	605
TraesCS6B01G100500.1	6B	TraesCS6B01G101200.1	6B	93.48	0	702
TraesCS6B01G100500.1	6B	TraesCS6B01G101300.1	6B	92.79	7e-69	216
TraesCS6B01G103100.1	6B	TraesCS6A01G077100.1	6A	92.62	0	706
TraesCS6B01G103400.1	6B	TraesCS6B01G102400.1	6B	92.13	0	527
TraesCS6B01G104100.1	6B	TraesCS6A01G077700.1	6A	93.06	0	788
TraesCS6B01G109900.1	6B	TraesCS6A01G082700.1	6A	90.13	0	707
TraesCS6B01G109900.1	6B	TraesCS6D01G075900.1	6D	92.09	4e-110	338
TraesCS6B01G109900.1	6B	TraesCS6D01G076000.1	6D	93.5	3e-174	500
TraesCS6B01G119700.1	6B	TraesCS5B01G510300.1	5B	95.34	0	754
TraesCS6B01G125100.1	6B	TraesCS6D01G085600.1	6D	92.49	3e-136	397
TraesCS6B01G125100.1	6B	TraesCS6D01G085900.1	6D	91.23	0	790
TraesCS6B01G128400.1	6B	TraesCS6A01G100400.1	6A	94.87	0	837
TraesCS6B01G128500.1	6B	TraesCS6A01G100500.1	6A	94.72	0	788
TraesCS6B01G142100.1	6B	TraesCS6A01G114700.1	6A	95.12	0	968
TraesCS6B01G142100.1	6B	TraesCS6D01G103200.1	6D	95.18	0	761
TraesCS6B01G149800.1	6B	TraesCS6A01G121500.1	6A	99.03	0	1248
TraesCS6B01G157500.1	6B	TraesCS6A01G129300.1	6A	91.56	0	871
TraesCS6B01G173200.1	6B	TraesCS6A01G145000.1	6A	92.6	0	924
TraesCS6B01G189200.1	6B	TraesCS6A01G162200.1	6A	96.71	0	800
TraesCS6B01G202100.1	6B	TraesCS6B01G201900.1	6B	99.29	0	575
TraesCS6B01G206300.1	6B	TraesCS6A01G178900.1	6A	95.44	0	652
TraesCS6B01G209700.1	6B	TraesCS6A01G175700.1	6A	95.28	0	791
TraesCS6B01G243200.1	6B	TraesCS6A01G211500.1	6A	98.85	0	530
TraesCS6B01G278700.1	6B	TraesCS6A01G245700.1	6A	92.18	0	772
TraesCS6B01G288900.2	6B	TraesCS6A01G261600.1	6A	99.32	3e-106	305
TraesCS6B01G300200.1	6B	TraesCS6A01G272800.1	6A	97.91	0	857
TraesCS6B01G303200.1	6B	TraesCS5A01G062200.1	5A	94.7	0	528
TraesCS6B01G303200.1	6B	TraesCS6A01G275900.1	6A	93.39	2e-156	445
TraesCS6B01G332500.1	6B	TraesCS6A01G304200.1	6A	91.85	3e-114	335
TraesCS6B01G344800.1	6B	TraesCS5B01G351400.1	5B	94.32	0	694
TraesCS6B01G344800.1	6B	TraesCS5D01G356400.1	5D	91.04	0	917
TraesCS6B01G372200.1	6B	TraesCS6A01G340700.1	6A	95.95	0	976
TraesCS6B01G372200.1	6B	TraesCS6A01G341200.1	6A	94.37	0	829
TraesCS6B01G372400.1	6B	TraesCS6A01G341000.1	6A	97.55	1e-145	412
TraesCS6B01G372500.1	6B	TraesCS6A01G340700.1	6A	95.34	0	965
TraesCS6B01G372500.1	6B	TraesCS6A01G341200.1	6A	97.19	0	856
TraesCS6B01G372500.1	6B	TraesCS6B01G372200.1	6B	93.93	0	950
TraesCS6B01G389600.1	6B	TraesCS6D01G340000.1	6D	96.43	4e-116	341
TraesCS6B01G390800.1	6B	TraesCS6A01G358200.1	6A	94.9	0	1008
TraesCS6B01G405000.1	6B	TraesCS6A01G369100.1	6A	91.07	6e-26	107
TraesCS6B01G405000.1	6B	TraesCS6D01G352600.3	6D	92.45	3e-60	201
TraesCS6B01G422400.1	6B	TraesCS6A01G383100.1	6A	92.22	1e-51	170
TraesCS6B01G423500.1	6B	TraesCS6A01G384000.2	6A	96.64	0	592
TraesCS6B01G429900.2	6B	TraesCS6A01G389500.1	6A	95.44	0	1002
TraesCS6B01G436800.1	6B	TraesCS6A01G397400.1	6A	97	0	521
TraesCS6B01G437500.1	6B	TraesCS5B01G059600.1	5B	97.98	4e-175	499
TraesCS6B01G437500.1	6B	TraesCS6A01G397700.1	6A	95.14	0	636
TraesCS6B01G451700.1	6B	TraesCS6B01G451500.1	6B	93.64	0	920
TraesCS6B01G453400.1	6B	TraesCS1B01G091100.2	1B	93.37	5e-125	366
TraesCS6B01G453400.1	6B	TraesCS6A01G407900.2	6A	95.41	2e-130	380
TraesCS6B01G453700.1	6B	TraesCS6A01G408000.1	6A	92.82	0	707
TraesCS6B01G453900.1	6B	TraesCS6A01G408100.1	6A	94.89	0	985
TraesCS6B01G463200.1	6B	TraesCS6A01G413900.1	6A	90.04	4e-164	464
TraesCS6D01G002100.1	6D	TraesCS3A01G511900.1	3A	92.29	0	756
TraesCS6D01G002100.1	6D	TraesCS6B01G008500.1	6B	92.45	0	510
TraesCS6D01G002100.1	6D	TraesCS6B01G014600.1	6B	91.52	0	727
TraesCS6D01G004100.1	6D	TraesCS6B01G006700.1	6B	90.67	4e-148	426
TraesCS6D01G018600.1	6D	TraesCS6A01G015700.1	6A	94.95	0	796
TraesCS6D01G018600.1	6D	TraesCS6B01G022100.1	6B	91.33	0	761
TraesCS6D01G018600.1	6D	TraesCS6B01G022700.1	6B	92.53	0	759
TraesCS6D01G032500.1	6D	TraesCS6B01G016200.1	6B	91.13	7e-130	377
TraesCS6D01G043400.1	6D	TraesCS6A01G037900.1	6A	97.25	0	743
TraesCS6D01G043400.1	6D	TraesCS6B01G052900.2	6B	96.08	0	767
TraesCS6D01G043900.1	6D	TraesCS3A01G082500.1	3A	92.42	1e-135	388
TraesCS6D01G043900.1	6D	TraesCS3D01G083600.1	3D	94.2	0	581
TraesCS6D01G056100.1	6D	TraesCS6A01G054100.1	6A	94.31	0	593
TraesCS6D01G056200.1	6D	TraesCS6A01G054100.1	6A	94.31	0	595
TraesCS6D01G056200.1	6D	TraesCS6D01G056100.1	6D	98.99	0	796
TraesCS6D01G056400.1	6D	TraesCS6A01G054300.1	6A	92.13	0	696
TraesCS6D01G056400.1	6D	TraesCS6A01G054300.1	6A	92.13	0	696
TraesCS6D01G056900.1	6D	TraesCS6A01G058900.1	6A	94.5	0	748
TraesCS6D01G058100.1	6D	TraesCS6B01G074500.2	6B	93.78	7e-127	369
TraesCS6D01G058800.1	6D	TraesCS6A01G057600.1	6A	92.35	0	692
TraesCS6D01G058800.1	6D	TraesCS6B01G074900.1	6B	91.56	0	690
TraesCS6D01G059500.1	6D	TraesCS6A01G057100.1	6A	94.31	0	545
TraesCS6D01G059600.2	6D	TraesCS6A01G057000.1	6A	90.69	4e-127	372
TraesCS6D01G060700.1	6D	TraesCS6A01G056000.1	6A	91.06	0	694
TraesCS6D01G061100.1	6D	TraesCS6A01G063700.1	6A	96.75	0	784
TraesCS6D01G061100.1	6D	TraesCS6B01G085300.2	6B	92.5	0	727
TraesCS6D01G062400.1	6D	TraesCS6A01G062500.1	6A	92.8	0	708
TraesCS6D01G062400.1	6D	TraesCS6B01G083600.1	6B	95.84	0	725
TraesCS6D01G062400.1	6D	TraesCS6B01G083700.1	6B	94.21	3e-175	494
TraesCS6D01G062600.1	6D	TraesCS6A01G062100.1	6A	90.65	0	610
TraesCS6D01G062700.1	6D	TraesCS6A01G062000.1	6A	94.39	0	553
TraesCS6D01G062700.1	6D	TraesCS6B01G083200.2	6B	91.77	7e-151	431
TraesCS6D01G071500.1	6D	TraesCS6A01G073200.1	6A	93.56	0	739
TraesCS6D01G071500.1	6D	TraesCS6B01G098200.1	6B	95.02	0	779
TraesCS6D01G076300.1	6D	TraesCS6B01G114500.1	6B	92.13	0	824
TraesCS6D01G077200.1	6D	TraesCS6A01G083500.1	6A	93.92	0	760
TraesCS6D01G077200.1	6D	TraesCS6A01G083600.1	6A	90.1	0	717
TraesCS6D01G077200.1	6D	TraesCS6B01G113400.1	6B	91.67	0	728
TraesCS6D01G082100.7	6D	TraesCS6A01G100500.1	6A	93.16	0	1634
TraesCS6D01G082100.7	6D	TraesCS6B01G128500.1	6B	94.75	0	792
TraesCS6D01G085500.1	6D	TraesCS6B01G125200.1	6B	90.12	0	745
TraesCS6D01G085500.1	6D	TraesCS6B01G125400.1	6B	91.53	0	788
TraesCS6D01G087800.1	6D	TraesCS6A01G096800.1	6A	93.37	0	914
TraesCS6D01G087800.1	6D	TraesCS6B01G125200.1	6B	93	0	894
TraesCS6D01G087800.1	6D	TraesCS6D01G085500.1	6D	90.12	0	764
TraesCS6D01G087800.1	6D	TraesCS6D01G085600.1	6D	97.18	3e-145	420
TraesCS6D01G090300.1	6D	TraesCS6B01G130000.1	6B	96.15	0	1012
TraesCS6D01G101500.1	6D	TraesCS6B01G140500.1	6B	97.32	0	1187
TraesCS6D01G101700.1	6D	TraesCS6A01G113700.1	6A	93.91	0	1065
TraesCS6D01G101900.1	6D	TraesCS6B01G140800.1	6B	95.61	0	1021
TraesCS6D01G111600.1	6D	TraesCS6A01G121500.1	6A	99.36	0	1254
TraesCS6D01G111600.1	6D	TraesCS6B01G149800.1	6B	99.19	0	1248
TraesCS6D01G119200.1	6D	TraesCS7D01G159600.1	7D	90.13	2e-95	290
TraesCS6D01G123500.1	6D	TraesCS6A01G134200.1	6A	91.77	0	669
TraesCS6D01G123500.1	6D	TraesCS6B01G162500.1	6B	90.49	0	897
TraesCS6D01G130000.1	6D	TraesCS6A01G140700.1	6A	90.49	0	782
TraesCS6D01G133700.1	6D	TraesCS6B01G172900.1	6B	94.94	0	801
TraesCS6D01G141200.3	6D	TraesCS6B01G179300.2	6B	94.07	0	866
TraesCS6D01G150100.1	6D	TraesCS6A01G162200.1	6A	97.24	0	809
TraesCS6D01G150100.1	6D	TraesCS6B01G189200.1	6B	96.46	0	797
TraesCS6D01G165600.1	6D	TraesCS6A01G178900.1	6A	90.35	0	603
TraesCS6D01G165600.1	6D	TraesCS6B01G206300.1	6B	93.03	0	673
TraesCS6D01G167900.1	6D	TraesCS6A01G175700.1	6A	98.11	0	835
TraesCS6D01G167900.1	6D	TraesCS6B01G209700.1	6B	95.99	0	798
TraesCS6D01G195800.1	6D	TraesCS6A01G211500.1	6A	98.85	0	530
TraesCS6D01G195800.1	6D	TraesCS6B01G243200.1	6B	99.72	0	727
TraesCS6D01G215800.1	6D	TraesCS6B01G260300.1	6B	95.31	0	730
TraesCS6D01G228100.1	6D	TraesCS6A01G245700.1	6A	93.69	0	802
TraesCS6D01G228100.1	6D	TraesCS6B01G278700.1	6B	92.98	0	791
TraesCS6D01G242300.1	6D	TraesCS6A01G261600.1	6A	98.67	2e-106	305
TraesCS6D01G242300.1	6D	TraesCS6B01G288900.2	6B	97.97	1e-104	301
TraesCS6D01G252800.1	6D	TraesCS6A01G272800.1	6A	97.91	0	857
TraesCS6D01G252800.1	6D	TraesCS6B01G300200.1	6B	98.13	0	856
TraesCS6D01G271100.1	6D	TraesCS6B01G320500.1	6B	95.15	0	923
TraesCS6D01G271300.1	6D	TraesCS6B01G320700.1	6B	96.88	0	942
TraesCS6D01G283400.1	6D	TraesCS6A01G304200.1	6A	94.01	0	644
TraesCS6D01G283400.1	6D	TraesCS6B01G332500.1	6B	91.85	3e-80	250
TraesCS6D01G283500.1	6D	TraesCS6A01G304200.1	6A	90.13	0	710
TraesCS6D01G283500.1	6D	TraesCS6B01G332500.1	6B	92.9	1e-115	342
TraesCS6D01G283500.1	6D	TraesCS6B01G332600.1	6B	91.95	1e-93	285
TraesCS6D01G283500.1	6D	TraesCS6D01G283400.1	6D	92.55	0	775
TraesCS6D01G283600.1	6D	TraesCS6A01G304200.1	6A	90.39	0	713
TraesCS6D01G283600.1	6D	TraesCS6B01G332600.1	6B	95.3	2e-99	300
TraesCS6D01G283600.1	6D	TraesCS6D01G283400.1	6D	91.35	0	767
TraesCS6D01G283600.1	6D	TraesCS6D01G283500.1	6D	90.73	0	852
TraesCS6D01G286700.1	6D	TraesCS2A01G049800.1	2A	94.03	0	915
TraesCS6D01G286700.1	6D	TraesCS2D01G048900.1	2D	96.38	0	934
TraesCS6D01G286700.1	6D	TraesCS2D01G049000.1	2D	92.31	0	895
TraesCS6D01G294100.1	6D	TraesCS6A01G314800.1	6A	95.34	0	725
TraesCS6D01G321400.2	6D	TraesCS6A01G340700.1	6A	96.56	0	980
TraesCS6D01G321400.2	6D	TraesCS6A01G341200.1	6A	94.38	0	831
TraesCS6D01G321400.2	6D	TraesCS6B01G372200.1	6B	96.15	0	976
TraesCS6D01G321400.2	6D	TraesCS6B01G372500.1	6B	94.33	0	953
TraesCS6D01G340800.1	6D	TraesCS6B01G390900.1	6B	93.13	0	998
TraesCS6D01G340900.1	6D	TraesCS6D01G340800.1	6D	93.29	0	948
TraesCS6D01G341000.1	6D	TraesCS6A01G358300.1	6A	90.44	0	748
TraesCS6D01G341000.1	6D	TraesCS6B01G390700.1	6B	92.56	0	732
TraesCS6D01G350600.1	6D	TraesCS6B01G403100.1	6B	93.81	1e-56	194
TraesCS6D01G360300.1	6D	TraesCS6A01G398900.1	6A	96.18	0	774
TraesCS6D01G360300.1	6D	TraesCS6B01G439200.1	6B	92.37	0	733
TraesCS6D01G360300.1	6D	TraesCS6D01G383100.1	6D	96.52	1e-73	230
TraesCS6D01G367900.1	6D	TraesCS6B01G422200.1	6B	92.31	1e-166	467
TraesCS6D01G369100.1	6D	TraesCS6A01G384000.2	6A	97.32	0	597
TraesCS6D01G369100.1	6D	TraesCS6B01G423500.1	6B	97.99	0	596
TraesCS6D01G369200.1	6D	TraesCS6A01G384100.1	6A	91.95	0	533
TraesCS6D01G374100.1	6D	TraesCS6A01G389500.1	6A	95.63	0	1001
TraesCS6D01G374100.1	6D	TraesCS6B01G429900.2	6B	97.22	0	1011
TraesCS6D01G381400.1	6D	TraesCS6B01G437100.1	6B	92.96	0	918
TraesCS6D01G381700.1	6D	TraesCS6A01G397000.1	6A	92.03	0	945
TraesCS6D01G381700.1	6D	TraesCS6B01G436900.1	6B	92.23	0	951
TraesCS6D01G381800.2	6D	TraesCS6B01G436600.1	6B	90.24	0	917
TraesCS6D01G390300.1	6D	TraesCS6B01G451800.1	6B	96.99	0	937
TraesCS6D01G390600.1	6D	TraesCS6B01G451900.1	6B	92.45	0	1028
TraesCS6D01G391000.1	6D	TraesCS6A01G407000.1	6A	90.42	0	619
TraesCS6D01G391300.1	6D	TraesCS6A01G407500.1	6A	95.62	0	1070
TraesCS6D01G391900.1	6D	TraesCS6B01G454000.1	6B	96.25	0	1009
TraesCS6D01G398500.1	6D	TraesCS6A01G413900.1	6A	97.83	0	748
TraesCS6D01G398500.1	6D	TraesCS6B01G463200.1	6B	90.84	8e-166	469
TraesCS7A01G018000.1	7A	TraesCS4A01G473800.1	4A	96.03	1e-176	499
TraesCS7A01G020100.1	7A	TraesCS4A01G472100.1	4A	92.81	0	863
TraesCS7A01G023700.1	7A	TraesCS7D01G020300.1	7D	92.33	0	599
TraesCS7A01G025700.1	7A	TraesCS7D01G023500.1	7D	94.88	4e-147	421
TraesCS7A01G033800.1	7A	TraesCS3D01G491200.1	3D	91.38	0	674
TraesCS7A01G033800.1	7A	TraesCS4A01G455700.1	4A	91.86	0	687
TraesCS7A01G066700.1	7A	TraesCS4A01G423400.1	4A	92.86	1e-31	127
TraesCS7A01G101100.1	7A	TraesCS4A01G399100.1	4A	90.29	0	854
TraesCS7A01G123600.1	7A	TraesCS7A01G123500.1	7A	91.69	0	542
TraesCS7A01G141200.1	7A	TraesCS7A01G140000.1	7A	93.06	0	768
TraesCS7A01G163200.1	7A	TraesCS7A01G163100.1	7A	91.1	0	875
TraesCS7A01G177200.1	7A	TraesCS7B01G082300.1	7B	91.1	2e-86	272
TraesCS7A01G177200.1	7A	TraesCS7D01G178500.1	7D	93.1	9e-132	388
TraesCS7A01G177200.1	7A	TraesCS7D01G178500.1	7D	93.1	9e-132	388
TraesCS7A01G202500.1	7A	TraesCS7B01G109600.1	7B	92.72	8e-97	291
TraesCS7A01G304800.1	7A	TraesCS7B01G205100.1	7B	91.97	0	530
TraesCS7A01G304900.1	7A	TraesCS7D01G300400.1	7D	95.51	1e-153	438
TraesCS7A01G305500.1	7A	TraesCS7D01G302200.1	7D	97.8	0	725
TraesCS7A01G395500.1	7A	TraesCS7D01G391000.1	7D	90.1	0	704
TraesCS7A01G431600.1	7A	TraesCS6B01G426300.1	6B	98.61	0	1277
TraesCS7A01G433300.1	7A	TraesCS7A01G477000.1	7A	94.7	0	597
TraesCS7A01G440800.1	7A	TraesCS7D01G430300.1	7D	93.84	5e-95	285
TraesCS7A01G448700.1	7A	TraesCS7D01G438000.1	7D	93.49	4e-143	421
TraesCS7A01G453800.1	7A	TraesCS7A01G453900.1	7A	91.91	4e-87	265
TraesCS7A01G453800.1	7A	TraesCS7A01G454000.1	7A	92.65	6e-88	267
TraesCS7A01G481200.1	7A	TraesCS7D01G468200.1	7D	96.24	1e-129	377
TraesCS7A01G483300.1	7A	TraesCS7D01G470400.1	7D	92.72	2e-178	506
TraesCS7A01G483600.1	7A	TraesCS7D01G470600.2	7D	90.51	6e-162	467
TraesCS7A01G487100.1	7A	TraesCS7D01G473800.1	7D	91.22	1e-173	491
TraesCS7A01G496600.1	7A	TraesCS5A01G544300.1	5A	93.09	0	541
TraesCS7A01G505500.1	7A	TraesCS7A01G505400.1	7A	96.89	6e-109	323
TraesCS7A01G505600.1	7A	TraesCS7A01G505400.1	7A	96.91	9e-111	327
TraesCS7A01G505600.1	7A	TraesCS7A01G505500.1	7A	96.1	0	814
TraesCS7A01G509400.1	7A	TraesCS7D01G498900.1	7D	93.87	0	598
TraesCS7A01G559100.1	7A	TraesCS4B01G333900.1	4B	93.33	2e-133	387
TraesCS7B01G021900.1	7B	TraesCS7A01G122800.1	7A	90.89	0	771
TraesCS7B01G022700.1	7B	TraesCS7B01G022500.1	7B	100	1e-121	355
TraesCS7B01G041800.1	7B	TraesCS7A01G140000.1	7A	93.24	0	766
TraesCS7B01G041800.1	7B	TraesCS7A01G141200.1	7A	92.84	0	762
TraesCS7B01G068500.1	7B	TraesCS7A01G163000.1	7A	92.69	0	971
TraesCS7B01G069000.1	7B	TraesCS7A01G163200.1	7A	95.76	0	876
TraesCS7B01G077900.1	7B	TraesCS4A01G348200.1	4A	93.57	2e-171	486
TraesCS7B01G108800.1	7B	TraesCS7A01G202000.2	7A	94.61	0	721
TraesCS7B01G156500.1	7B	TraesCS7A01G259000.1	7A	90.03	0	659
TraesCS7B01G205200.1	7B	TraesCS7A01G304900.1	7A	97	0	537
TraesCS7B01G205200.1	7B	TraesCS7D01G300400.1	7D	95.69	0	596
TraesCS7B01G205800.1	7B	TraesCS7A01G305600.1	7A	97.77	0	797
TraesCS7B01G225900.1	7B	TraesCS7A01G325100.1	7A	94.06	0	739
TraesCS7B01G227000.1	7B	TraesCS7A01G326400.1	7A	98.47	0	926
TraesCS7B01G234000.1	7B	TraesCS6A01G211500.1	6A	92.31	2e-171	484
TraesCS7B01G234000.1	7B	TraesCS6B01G243200.1	6B	94.56	0	665
TraesCS7B01G234000.1	7B	TraesCS6D01G195800.1	6D	94.84	0	667
TraesCS7B01G235900.1	7B	TraesCS7A01G347300.1	7A	94.81	0	763
TraesCS7B01G235900.1	7B	TraesCS7D01G331600.1	7D	97.04	0	806
TraesCS7B01G243900.1	7B	TraesCS1D01G012200.1	1D	95.9	0	815
TraesCS7B01G255200.2	7B	TraesCS7B01G255100.2	7B	99.38	0	978
TraesCS7B01G281700.1	7B	TraesCS7A01G379800.1	7A	93.44	0	848
TraesCS7B01G281800.1	7B	TraesCS7A01G379900.1	7A	91.43	0	522
TraesCS7B01G297400.1	7B	TraesCS7A01G395500.1	7A	90.86	0	682
TraesCS7B01G297400.1	7B	TraesCS7D01G391000.1	7D	91.88	0	727
TraesCS7B01G300800.1	7B	TraesCS7A01G400700.1	7A	93.75	0	629
TraesCS7B01G308300.4	7B	TraesCS7A01G408600.1	7A	97.92	0	764
TraesCS7B01G310500.1	7B	TraesCS7A01G411200.1	7A	91.74	0	833
TraesCS7B01G312300.1	7B	TraesCS7A01G413000.1	7A	94.29	3e-116	344
TraesCS7B01G332700.1	7B	TraesCS7A01G432400.1	7A	90.85	0	565
TraesCS7B01G332700.1	7B	TraesCS7B01G332600.1	7B	92.59	0	535
TraesCS7B01G332800.1	7B	TraesCS7A01G432400.1	7A	90.17	0	561
TraesCS7B01G332800.1	7B	TraesCS7B01G332600.1	7B	94.07	0	543
TraesCS7B01G332800.1	7B	TraesCS7B01G332700.1	7B	91.94	0	808
TraesCS7B01G336300.1	7B	TraesCS7A01G437300.1	7A	96.86	0	947
TraesCS7B01G339400.1	7B	TraesCS7A01G440800.1	7A	92.22	0	666
TraesCS7B01G342200.1	7B	TraesCS7A01G443400.1	7A	97.27	0	1019
TraesCS7B01G348500.1	7B	TraesCS7A01G448700.1	7A	95.65	0	1097
TraesCS7B01G348500.1	7B	TraesCS7D01G438000.1	7D	93.49	5e-142	418
TraesCS7B01G378600.1	7B	TraesCS7A01G433300.1	7A	94.46	0	928
TraesCS7B01G378600.1	7B	TraesCS7A01G477000.1	7A	95.7	0	608
TraesCS7B01G383300.1	7B	TraesCS7A01G481200.1	7A	91.59	0	585
TraesCS7B01G383500.1	7B	TraesCS7B01G383300.1	7B	90.56	0	701
TraesCS7B01G383600.1	7B	TraesCS7A01G453800.1	7A	90.4	0	722
TraesCS7B01G384000.1	7B	TraesCS7A01G481600.1	7A	97.73	0	838
TraesCS7B01G386300.1	7B	TraesCS7D01G470600.2	7D	94.69	2e-166	474
TraesCS7B01G386400.1	7B	TraesCS7B01G255100.2	7B	96.08	0	954
TraesCS7B01G386400.1	7B	TraesCS7B01G255200.2	7B	95.46	0	942
TraesCS7B01G386600.1	7B	TraesCS7D01G470600.2	7D	90.91	1e-166	473
TraesCS7B01G412800.1	7B	TraesCS7A01G505400.1	7A	91.98	5e-95	287
TraesCS7B01G412800.1	7B	TraesCS7A01G505500.1	7A	92.2	0	758
TraesCS7B01G412800.1	7B	TraesCS7A01G505600.1	7A	93.67	0	775
TraesCS7B01G427000.1	7B	TraesCS7B01G424800.1	7B	91.87	0	759
TraesCS7B01G446800.1	7B	TraesCS7D01G517700.2	7D	92.86	3e-159	456
TraesCS7B01G481900.1	7B	TraesCS7A01G557200.1	7A	93.3	0	714
TraesCS7D01G015100.1	7D	TraesCS7A01G017800.1	7A	90.91	0	821
TraesCS7D01G015200.1	7D	TraesCS7A01G017900.1	7A	92.36	0	524
TraesCS7D01G016400.1	7D	TraesCS4A01G472100.1	4A	93.46	0	868
TraesCS7D01G016400.1	7D	TraesCS7A01G020100.1	7A	95.19	0	892
TraesCS7D01G030300.1	7D	TraesCS3D01G491200.1	3D	92.17	0	691
TraesCS7D01G030300.1	7D	TraesCS4A01G455700.1	4A	93.44	0	709
TraesCS7D01G030300.1	7D	TraesCS7A01G033800.1	7A	95.3	0	715
TraesCS7D01G070800.1	7D	TraesCS4A01G373400.1	4A	91.4	0	688
TraesCS7D01G070800.1	7D	TraesCS4A01G383600.1	4A	91.22	0	698
TraesCS7D01G070800.1	7D	TraesCS7A01G075300.1	7A	93.88	0	717
TraesCS7D01G079200.1	7D	TraesCS4A01G382500.1	4A	92.54	0	1466
TraesCS7D01G079200.1	7D	TraesCS4A01G382600.1	4A	93.28	0	771
TraesCS7D01G086100.1	7D	TraesCS4A01G390700.1	4A	95.97	0	677
TraesCS7D01G086100.1	7D	TraesCS7A01G090800.1	7A	93.05	0	602
TraesCS7D01G091000.1	7D	TraesCS4A01G395200.1	4A	92.01	0	557
TraesCS7D01G091000.1	7D	TraesCS4A01G395300.1	4A	90.96	0	659
TraesCS7D01G091900.1	7D	TraesCS7D01G091800.1	7D	97.95	0	785
TraesCS7D01G093800.1	7D	TraesCS4A01G397600.1	4A	97.38	2e-133	385
TraesCS7D01G094100.1	7D	TraesCS4A01G398000.1	4A	95.56	0	837
TraesCS7D01G094200.1	7D	TraesCS4A01G398000.1	4A	92.35	0	763
TraesCS7D01G094200.1	7D	TraesCS7D01G094100.1	7D	91.85	0	758
TraesCS7D01G104200.1	7D	TraesCS7B01G007100.1	7B	95.2	0	523
TraesCS7D01G121500.1	7D	TraesCS7B01G022500.1	7B	98.82	4e-120	351
TraesCS7D01G121500.1	7D	TraesCS7B01G022700.1	7B	95.66	0	746
TraesCS7D01G141400.1	7D	TraesCS7A01G140000.1	7A	94.86	0	780
TraesCS7D01G141400.1	7D	TraesCS7A01G141200.1	7A	93.52	0	771
TraesCS7D01G141400.1	7D	TraesCS7B01G041800.1	7B	94.64	0	784
TraesCS7D01G142500.1	7D	TraesCS7A01G140000.1	7A	91.55	0	753
TraesCS7D01G142500.1	7D	TraesCS7A01G141200.1	7A	94.13	0	778
TraesCS7D01G142500.1	7D	TraesCS7B01G041800.1	7B	95.04	0	785
TraesCS7D01G142500.1	7D	TraesCS7D01G141400.1	7D	93.43	0	766
TraesCS7D01G146900.1	7D	TraesCS7A01G145500.1	7A	95.38	0	978
TraesCS7D01G146900.1	7D	TraesCS7A01G145600.1	7A	90.58	0	919
TraesCS7D01G149100.1	7D	TraesCS7B01G050600.1	7B	97.27	0	951
TraesCS7D01G165200.1	7D	TraesCS7B01G068900.1	7B	95.92	5e-135	394
TraesCS7D01G205100.1	7D	TraesCS7A01G202000.2	7A	94.88	0	726
TraesCS7D01G205100.1	7D	TraesCS7B01G108800.1	7B	94.53	0	917
TraesCS7D01G205900.1	7D	TraesCS7A01G202500.1	7A	93.38	1e-97	294
TraesCS7D01G205900.1	7D	TraesCS7A01G202600.1	7A	91.08	7e-138	398
TraesCS7D01G205900.1	7D	TraesCS7B01G109600.1	7B	93.98	0	802
TraesCS7D01G259900.1	7D	TraesCS7A01G259000.1	7A	91.6	0	667
TraesCS7D01G259900.1	7D	TraesCS7B01G156500.1	7B	93.14	0	679
TraesCS7D01G300300.1	7D	TraesCS7A01G304800.1	7A	90.64	0	535
TraesCS7D01G300300.1	7D	TraesCS7B01G205100.1	7B	94.31	0	540
TraesCS7D01G302100.1	7D	TraesCS7B01G205700.1	7B	90.64	0	793
TraesCS7D01G302300.2	7D	TraesCS7A01G305600.1	7A	95.29	0	774
TraesCS7D01G302300.2	7D	TraesCS7B01G205800.1	7B	96.53	0	790
TraesCS7D01G321700.1	7D	TraesCS7B01G225800.1	7B	95.44	0	775
TraesCS7D01G321800.1	7D	TraesCS7A01G325100.1	7A	96.39	0	761
TraesCS7D01G321800.1	7D	TraesCS7B01G225900.1	7B	95.35	0	728
TraesCS7D01G323100.1	7D	TraesCS7A01G326400.1	7A	98.47	0	926
TraesCS7D01G323100.1	7D	TraesCS7B01G227000.1	7B	99.35	0	940
TraesCS7D01G351500.1	7D	TraesCS7A01G371000.1	7A	93.1	0	529
TraesCS7D01G352400.1	7D	TraesCS7B01G257400.1	7B	96.37	0	743
TraesCS7D01G363900.1	7D	TraesCS7B01G268600.1	7B	97.94	0	952
TraesCS7D01G376300.1	7D	TraesCS7A01G379800.1	7A	93.67	0	853
TraesCS7D01G376300.1	7D	TraesCS7B01G281700.1	7B	97.52	0	882
TraesCS7D01G376400.1	7D	TraesCS7A01G379900.1	7A	92.86	0	529
TraesCS7D01G376400.1	7D	TraesCS7B01G281800.1	7B	94.98	0	826
TraesCS7D01G376500.1	7D	TraesCS7B01G281900.1	7B	91.11	0	848
TraesCS7D01G378600.1	7D	TraesCS7B01G284600.1	7B	96.03	0	781
TraesCS7D01G394500.1	7D	TraesCS7A01G400700.1	7A	96.31	0	657
TraesCS7D01G394500.1	7D	TraesCS7B01G300800.1	7B	94.6	0	627
TraesCS7D01G401900.4	7D	TraesCS7A01G408600.1	7A	97.66	0	766
TraesCS7D01G401900.4	7D	TraesCS7B01G308300.4	7B	98.96	0	773
TraesCS7D01G404200.1	7D	TraesCS7A01G411200.1	7A	93.56	0	847
TraesCS7D01G404200.1	7D	TraesCS7B01G310500.1	7B	92.77	0	860
TraesCS7D01G406000.1	7D	TraesCS7A01G413000.1	7A	97.14	2e-121	357
TraesCS7D01G406000.1	7D	TraesCS7B01G312300.1	7B	96.29	0	958
TraesCS7D01G421700.1	7D	TraesCS7B01G329700.1	7B	98.35	0	981
TraesCS7D01G423400.1	7D	TraesCS6B01G426300.1	6B	98.91	0	1281
TraesCS7D01G423400.1	7D	TraesCS7A01G431600.1	7A	98.45	0	1274
TraesCS7D01G424100.1	7D	TraesCS7A01G432400.1	7A	94.58	0	585
TraesCS7D01G424100.1	7D	TraesCS7B01G332600.1	7B	95.19	0	554
TraesCS7D01G424100.1	7D	TraesCS7B01G332700.1	7B	92.18	0	817
TraesCS7D01G424100.1	7D	TraesCS7B01G332800.1	7B	91.96	0	819
TraesCS7D01G424200.1	7D	TraesCS7A01G432400.1	7A	93.22	0	575
TraesCS7D01G424200.1	7D	TraesCS7B01G332600.1	7B	94.46	0	546
TraesCS7D01G424200.1	7D	TraesCS7B01G332700.1	7B	91.48	0	771
TraesCS7D01G424200.1	7D	TraesCS7B01G332800.1	7B	91.98	0	780
TraesCS7D01G424200.1	7D	TraesCS7D01G424100.1	7D	93.98	0	793
TraesCS7D01G427200.1	7D	TraesCS7A01G437300.1	7A	97.69	0	953
TraesCS7D01G427200.1	7D	TraesCS7B01G336300.1	7B	98.32	0	963
TraesCS7D01G430200.1	7D	TraesCS7A01G440800.1	7A	94.63	4e-169	478
TraesCS7D01G430200.1	7D	TraesCS7B01G339400.1	7B	95.45	3e-172	485
TraesCS7D01G432600.1	7D	TraesCS7A01G443400.1	7A	96.88	0	1020
TraesCS7D01G432600.1	7D	TraesCS7B01G342200.1	7B	98.24	0	1029
TraesCS7D01G467300.1	7D	TraesCS7A01G480400.1	7A	93.65	0	740
TraesCS7D01G467900.1	7D	TraesCS7B01G383100.1	7B	91.21	2e-48	171
TraesCS7D01G468000.1	7D	TraesCS7B01G383200.1	7B	91.04	4e-180	507
TraesCS7D01G468100.1	7D	TraesCS7A01G481200.1	7A	90.97	0	580
TraesCS7D01G468100.1	7D	TraesCS7B01G383300.1	7B	94.9	0	750
TraesCS7D01G468700.1	7D	TraesCS7A01G481600.1	7A	97.05	0	833
TraesCS7D01G468700.1	7D	TraesCS7B01G384000.1	7B	97.05	0	835
TraesCS7D01G470300.1	7D	TraesCS7A01G483600.1	7A	99.03	0	842
TraesCS7D01G470300.1	7D	TraesCS7D01G470600.2	7D	90.12	3e-162	462
TraesCS7D01G470500.1	7D	TraesCS7A01G483400.1	7A	92.05	3e-115	339
TraesCS7D01G470500.1	7D	TraesCS7A01G483500.1	7A	93.69	2e-68	216
TraesCS7D01G470500.1	7D	TraesCS7B01G386100.1	7B	97.04	6e-116	340
TraesCS7D01G470700.1	7D	TraesCS7B01G255100.2	7B	93.27	0	788
TraesCS7D01G470700.1	7D	TraesCS7B01G255200.2	7B	92.55	0	777
TraesCS7D01G470700.1	7D	TraesCS7B01G386400.1	7B	90.38	0	769
TraesCS7D01G473600.1	7D	TraesCS7A01G487000.1	7A	92.96	0	679
TraesCS7D01G473900.1	7D	TraesCS7A01G487200.1	7A	92.31	0	629
TraesCS7D01G474100.1	7D	TraesCS7A01G487300.1	7A	94.49	0	783
TraesCS7D01G483900.1	7D	TraesCS7A01G496600.1	7A	96.39	0	718
TraesCS7D01G493200.1	7D	TraesCS7A01G505400.1	7A	96.3	5e-110	325
TraesCS7D01G493200.1	7D	TraesCS7A01G505500.1	7A	94.39	0	777
TraesCS7D01G493200.1	7D	TraesCS7A01G505600.1	7A	95.86	0	794
TraesCS7D01G493200.1	7D	TraesCS7B01G412800.1	7B	94.16	0	782
TraesCS7D01G493500.1	7D	TraesCS7B01G412900.1	7B	93.11	0	749
TraesCS7D01G493700.1	7D	TraesCS7A01G505700.1	7A	97.04	0	820
TraesCS7D01G529900.1	7D	TraesCS7A01G544400.1	7A	93.19	0	818
TraesCS7D01G539900.1	7D	TraesCS7A01G553400.1	7A	90.93	0	670
TraesCS7D01G550100.1	7D	TraesCS7B01G484800.1	7B	94.41	0	859
TraesCS7D01G550300.1	7D	TraesCS7A01G559600.1	7A	94.91	0	856
TraesCS7D01G551100.1	7D	TraesCS7D01G550400.1	7D	92	0	637
TraesCS7D01G553400.1	7D	TraesCS7A01G557200.1	7A	96.85	0	571
TraesCS7D01G553400.1	7D	TraesCS7B01G481900.1	7B	95.7	0	549
TraesCS7D01G555100.1	7D	TraesCS7B01G480000.1	7B	90.61	0	608
