# Supplementary material for: F-Box Genes in the Wheat Genome and Expression Profiling in Wheat at Different Developmental Stages
Source: Genes (Basel). 2020 Sep 30;11(10):1154. doi: 10.3390/genes11101154 (PMC7650748; doi:10.3390/genes11101154)
Supplement: Supplementary file 1 [file genes-11-01154-s001.zip › Supple_Table_7.xlsx]

## Sheet: supplementary_F_box_brachy_80_g
S7. Table. Synteny and sequence homology of F-box genes in wheat and Brachypodium distachyon.
Query		Subject	BLASTP parameter
Gene_ID	Type	Gene_ID	percentage	e-value	bitscore
TraesCS1A01G136200.1	FBX	BRADI3G26160.1	85.89	0	1571
TraesCS1A01G173500.3	FBX	BRADI3G30187.1	87.08	0	598
TraesCS1A01G217900.1	Arm	BRADI3G33510.1	90.16	0	1478
TraesCS1A01G236400.1	FBX	BRADI2G27330.1	87.65	1e-151	426
TraesCS1A01G273100.1	Tub	BRADI2G24110.1	89.69	0	811
TraesCS1A01G311200.1	FBX	BRADI2G21240.1	82.42	1e-150	429
TraesCS1A01G333900.1	Tub	BRADI2G19960.1	86.74	0	664
TraesCS2A01G129100.1	FBX	BRADI1G18980.1	88.8	2e-160	449
TraesCS2A01G153600.1	FBX	BRADI3G15270.1	85.11	2e-175	494
TraesCS2A01G286200.1	FBX	BRADI5G08680.1	94.09	0	1127
TraesCS2A01G303500.1	FBX	BRADI5G10260.1	90.21	0	594
TraesCS2A01G336200.1	FBX	BRADI1G16240.1	93.2	1e-173	482
TraesCS2A01G359900.1	FBX	BRADI5G15050.1	89.6	0	915
TraesCS2A01G463100.1	WD40	BRADI5G22050.1	84.29	0	992
TraesCS2A01G499700.1	Kelch_1	BRADI1G58530.2	80.68	0	664
TraesCS2A01G539700.1	Actin	BRADI5G25450.1	84.94	0	850
TraesCS2A01G574000.1	Tub	BRADI5G27110.2	80.58	0	746
TraesCS2A01G577100.1	FBX	BRADI5G26930.1	88.75	0	631
TraesCS3A01G056000.1	Myb_DNA-binding	BRADI2G02810.1	81.91	5e-47	160
TraesCS3A01G108600.1	FBX	BRADI1G68607.1	81.28	0	667
TraesCS3A01G192000.1	FBX	BRADI2G10870.1	85.16	0	711
TraesCS3A01G213700.1	FBD	BRADI2G42587.1	82.73	0	572
TraesCS3A01G233100.1	FBX	BRADI2G45130.1	87.89	0	706
TraesCS3A01G239100.1	FBX	BRADI2G45600.1	87.06	0	727
TraesCS3A01G296700.1	FBX	BRADI2G51180.2	87.69	0	605
TraesCS3A01G336900.1	FBX	BRADI2G53040.2	80.22	0	586
TraesCS3A01G372500.1	FBX	BRADI2G55580.1	94.43	0	768
TraesCS3A01G378300.1	Tub	BRADI2G56070.1	92.87	0	852
TraesCS3A01G411000.1	FBX	BRADI3G17270.1	81.25	2e-49	164
TraesCS3A01G435400.2	FBX	BRADI2G59200.1	92.36	0	838
TraesCS4A01G020200.1	Kelch_1	BRADI1G73860.1	88.25	0	764
TraesCS4A01G140800.1	Tub	BRADI1G62390.2	88.42	0	738
TraesCS4A01G209000.1	Tub	BRADI4G41820.1	80.45	0	707
TraesCS4A01G218600.1	FBX	BRADI4G23700.1	85.24	0	797
TraesCS4A01G228600.1	Kelch_1	BRADI4G21000.1	85.9	0	617
TraesCS4A01G275700.1	LysM	BRADI1G11687.1	90.45	7e-146	411
TraesCS5A01G124100.1	Tub	BRADI4G41820.1	91.12	0	801
TraesCS5A01G161400.1	FBX	BRADI4G08400.1	87.43	0	854
TraesCS5A01G166200.2	Cupin_8	BRADI1G60740.1	88.94	0	1758
TraesCS5A01G188400.1	FBA_3	BRADI4G29240.2	80.05	0	619
TraesCS5A01G275000.1	FBX	BRADI4G34140.2	89.78	8e-152	425
TraesCS5A01G409300.1	FBX	BRADI1G17710.1	82.95	0	1407
TraesCS6A01G017200.1	FBX	BRADI1G58455.1	83.1	4e-33	123
TraesCS6A01G037900.1	Kelch_1	BRADI3G01360.2	86.13	0	639
TraesCS6A01G121500.1	Kelch_4	BRADI3G04040.1	92.1	0	1142
TraesCS6A01G249800.1	FBX	BRADI3G50722.1	89.47	0	822
TraesCS6A01G261600.1	FBX	BRADI3G52000.1	89.26	6e-94	275
TraesCS6A01G272800.1	Tub	BRADI3G52767.1	92.77	0	775
TraesCS7A01G127700.2	FBX	BRADI1G48360.1	86.76	5e-131	373
TraesCS7A01G127800.1	FBX	BRADI1G48360.1	82.51	1e-124	357
TraesCS7A01G202000.2	FBX	BRADI1G74250.1	80.86	0	612
TraesCS7A01G304900.1	FBX	BRADI3G17260.1	80.33	2e-125	364
TraesCS7A01G326400.1	Tub	BRADI3G13080.1	86.43	0	751
TraesCS7A01G408600.1	FBX	BRADI1G34820.1	85.57	0	640
TraesCS7A01G431600.1	Kelch_4	BRADI1G33610.1	93.16	0	1170
TraesCS7A01G443400.1	Cupin_8	BRADI4G16020.1	85.94	0	806
TraesCS1B01G154100.1	FBX	BRADI3G26160.1	87.24	0	1695
TraesCS1B01G154600.1	Kelch_1	BRADI1G73860.1	80.77	0	704
TraesCS1B01G190900.1	FBX	BRADI3G30187.1	87.94	0	585
TraesCS1B01G231300.1	Arm	BRADI3G33510.1	89.95	0	1476
TraesCS1B01G247300.1	FBX	BRADI2G27330.1	86.83	1e-149	421
TraesCS1B01G282900.1	Tub	BRADI2G24110.1	90.31	0	815
TraesCS1B01G322600.1	FBX	BRADI2G21240.1	81.44	2e-140	403
TraesCS1B01G347200.1	Tub	BRADI2G19960.1	86.51	0	656
TraesCS2B01G151200.1	FBX	BRADI1G18980.1	88	4e-160	448
TraesCS2B01G178700.1	FBX	BRADI3G15270.1	85.46	2e-178	503
TraesCS2B01G302900.1	FBX	BRADI5G08680.1	93.91	0	1120
TraesCS2B01G320100.2	FBX	BRADI5G10260.1	88.86	0	590
TraesCS2B01G345700.1	FBX	BRADI1G16240.1	93.2	1e-173	482
TraesCS2B01G369400.2	Cupin_8	BRADI1G60740.1	88.62	0	1744
TraesCS2B01G484800.1	WD40	BRADI5G22050.1	84.29	0	991
TraesCS2B01G570000.1	Actin	BRADI5G25450.1	84.77	0	843
TraesCS2B01G610300.1	FBX	BRADI5G26930.1	88.78	0	627
TraesCS3B01G068800.1	Myb_DNA-binding	BRADI2G02810.1	81.91	2e-46	159
TraesCS3B01G220900.1	FBX	BRADI2G10870.1	85.4	0	709
TraesCS3B01G244400.1	FBD	BRADI2G42587.1	81.34	0	560
TraesCS3B01G244500.1	FBD	BRADI2G42597.1	80.32	0	801
TraesCS3B01G262500.1	FBX	BRADI2G45130.1	87.89	0	705
TraesCS3B01G267600.1	FBX	BRADI2G45600.1	86.32	0	720
TraesCS3B01G340400.1	FBX	BRADI2G51180.2	87.22	0	596
TraesCS3B01G368000.1	FBX	BRADI2G53040.2	82.87	0	605
TraesCS3B01G404900.1	FBX	BRADI2G55580.1	94.96	0	818
TraesCS3B01G411000.1	Tub	BRADI2G56070.1	92.67	0	853
TraesCS3B01G470300.2	FBX	BRADI2G59200.1	92.58	0	840
TraesCS3B01G611700.1	Kelch_1	BRADI1G73860.1	84.21	0	734
TraesCS4B01G038000.1	LysM	BRADI1G11687.1	89.55	2e-145	409
TraesCS4B01G087600.1	Kelch_1	BRADI4G21000.1	85.64	0	618
TraesCS4B01G087800.1	Kelch_1	BRADI4G20980.1	86.17	0	607
TraesCS4B01G097400.1	FBX	BRADI4G23700.1	84.82	0	780
TraesCS4B01G112600.1	Tub	BRADI4G41820.1	80.68	0	710
TraesCS4B01G157500.1	Kelch	BRADI4G16630.1	88.3	0	1080
TraesCS4B01G166400.1	Tub	BRADI1G62390.2	89	0	741
TraesCS4B01G177100.1	FBX	BRADI1G63950.1	80.64	0	529
TraesCS4B01G283400.1	Kelch_1	BRADI1G73860.1	87.53	0	760
TraesCS4B01G283500.1	Kelch_1	BRADI1G73860.1	86.4	0	755
TraesCS5B01G123800.1	Tub	BRADI4G41820.1	90.66	0	795
TraesCS5B01G158800.1	FBX	BRADI4G08400.1	87.99	0	853
TraesCS5B01G163600.1	Cupin_8	BRADI1G60740.1	88.62	0	1736
TraesCS5B01G195200.1	FBA_3	BRADI4G29240.2	80.27	0	625
TraesCS5B01G235000.1	FBX	BRADI4G32010.1	80.23	0	704
TraesCS5B01G274800.2	FBX	BRADI4G34140.5	89.96	1e-153	431
TraesCS5B01G459900.1	FBX	BRADI1G58864.1	50.43	8e-57	190
TraesCS6B01G052900.2	Kelch_1	BRADI3G01360.2	84.39	0	630
TraesCS6B01G149800.1	Kelch_4	BRADI3G04040.1	92.39	0	1140
TraesCS6B01G227500.1	Kelch_1	BRADI3G46700.1	85.9	0	824
TraesCS6B01G243200.1	Kelch_1	BRADI3G47920.1	92.63	0	675
TraesCS6B01G275600.1	FBX	BRADI3G50722.1	89.68	0	824
TraesCS6B01G288900.2	FBX	BRADI3G52000.1	89.19	5e-93	273
TraesCS6B01G300200.1	Tub	BRADI3G52767.1	93.69	0	776
TraesCS6B01G426300.1	Kelch_4	BRADI1G33610.1	93.6	0	1177
TraesCS7B01G027600.3	FBX	BRADI1G48360.1	85.39	5e-126	364
TraesCS7B01G205200.1	FBX	BRADI3G17270.1	83.33	7e-51	169
TraesCS7B01G227000.1	Tub	BRADI3G13080.1	86.46	0	752
TraesCS7B01G234000.1	Kelch_1	BRADI3G47920.1	87.93	0	620
TraesCS7B01G257400.1	Kelch_1	BRADI1G37010.1	87.3	0	653
TraesCS7B01G308300.4	FBX	BRADI1G34820.1	85.57	0	641
TraesCS7B01G342200.1	Cupin_8	BRADI4G16020.1	86.52	0	815
TraesCS1D01G136700.1	Kelch_1	BRADI1G73860.1	81.25	0	707
TraesCS1D01G136800.4	FBX	BRADI3G26160.1	87.05	0	1691
TraesCS1D01G165300.1	FBX	BRADI3G30187.1	86.46	0	593
TraesCS1D01G219600.1	Arm	BRADI3G33510.1	89.84	0	1477
TraesCS1D01G273200.1	Tub	BRADI2G24110.1	89.87	0	814
TraesCS1D01G311100.1	FBX	BRADI2G21240.1	82.96	7e-150	427
TraesCS1D01G336400.1	Tub	BRADI2G19960.1	85.79	0	660
TraesCS2D01G159000.1	FBX	BRADI3G15270.1	85.46	6e-177	499
TraesCS2D01G285000.1	FBX	BRADI5G08680.1	94.09	0	1127
TraesCS2D01G302000.2	FBX	BRADI5G10260.1	90.52	0	597
TraesCS2D01G326700.1	FBX	BRADI1G16240.1	93.2	1e-173	482
TraesCS2D01G463700.1	WD40	BRADI5G22050.1	84.64	0	994
TraesCS2D01G499800.1	Kelch_1	BRADI1G58530.2	82.89	0	685
TraesCS2D01G541100.1	DUF295	BRADI3G45580.1	56.7	1e-61	216
TraesCS2D01G541300.1	Actin	BRADI5G25450.1	84.74	0	848
TraesCS2D01G541700.1	FBX	BRADI5G25490.1	83.83	0	650
TraesCS2D01G584900.1	Tub	BRADI5G27110.2	81.55	0	748
TraesCS2D01G588100.1	FBX	BRADI5G26930.1	89.24	0	631
TraesCS3D01G056100.1	Myb_DNA-binding	BRADI2G02810.1	82.98	1e-47	162
TraesCS3D01G110400.1	FBX	BRADI1G68607.1	81.04	0	657
TraesCS3D01G195100.1	FBX	BRADI2G10870.1	85.89	0	714
TraesCS3D01G216300.1	FBD	BRADI2G42587.1	82.73	0	573
TraesCS3D01G216400.1	FBD	BRADI2G42597.1	80.36	0	798
TraesCS3D01G220000.1	FBX	BRADI2G45130.1	87.65	0	701
TraesCS3D01G239300.1	FBX	BRADI2G45600.1	86.82	0	724
TraesCS3D01G306000.1	FBX	BRADI2G51180.2	86.93	0	600
TraesCS3D01G324600.1	FBX	BRADI2G52630.1	80.29	6e-140	402
TraesCS3D01G329900.1	FBX	BRADI2G53040.2	82.07	0	593
TraesCS3D01G365400.1	FBX	BRADI2G55580.1	94.24	0	813
TraesCS3D01G371600.1	Tub	BRADI2G56070.1	92.87	0	851
TraesCS3D01G428200.2	FBX	BRADI2G59200.1	92.36	0	840
TraesCS3D01G540000.1	Kelch_1	BRADI1G73860.1	83.97	0	732
TraesCS4D01G035300.1	LysM	BRADI1G11687.1	89.55	4e-145	409
TraesCS4D01G085000.1	Kelch_1	BRADI4G21000.1	85.9	0	615
TraesCS4D01G093800.1	FBX	BRADI4G23700.1	86.25	0	801
TraesCS4D01G110100.1	Tub	BRADI4G41820.1	80.91	0	711
TraesCS4D01G164200.1	Tub	BRADI1G62390.2	88.24	0	739
TraesCS4D01G178800.1	FBX	BRADI1G63950.1	81.38	0	530
TraesCS5D01G132000.1	Tub	BRADI4G41820.1	90.43	0	793
TraesCS5D01G166300.1	FBX	BRADI4G08400.1	87.62	0	851
TraesCS5D01G170800.2	Cupin_8	BRADI1G60740.1	89.57	0	1770
TraesCS5D01G243500.1	FBX	BRADI4G32010.1	81.58	0	702
TraesCS5D01G282600.1	FBX	BRADI4G34140.5	90.39	2e-154	433
TraesCS6D01G043400.1	Kelch_1	BRADI3G01360.2	85.84	0	639
TraesCS6D01G111600.1	Kelch_4	BRADI3G04040.1	92.57	0	1140
TraesCS6D01G195800.1	Kelch_1	BRADI3G47920.1	92.92	0	677
TraesCS6D01G231500.1	FBX	BRADI3G50722.1	89.88	0	828
TraesCS6D01G242300.1	FBX	BRADI3G52000.1	87.92	3e-92	271
TraesCS6D01G252800.1	Tub	BRADI3G52767.1	90.91	0	766
TraesCS7D01G126300.1	FBX	BRADI1G48360.1	85.39	2e-124	360
TraesCS7D01G126400.1	FBX	BRADI1G48360.1	83.41	2e-125	358
TraesCS7D01G323100.1	Tub	BRADI3G13080.1	86.71	0	754
TraesCS7D01G352400.1	Kelch_1	BRADI1G37010.1	88.62	0	661
TraesCS7D01G401900.4	FBX	BRADI1G34820.1	85.82	0	645
TraesCS7D01G423400.1	Kelch_4	BRADI1G33610.1	92.04	0	1171
TraesCS7D01G432600.1	Cupin_8	BRADI4G16020.1	86.91	0	816
