# Supplementary material for: F-Box Genes in the Wheat Genome and Expression Profiling in Wheat at Different Developmental Stages
Source: Genes (Basel). 2020 Sep 30;11(10):1154. doi: 10.3390/genes11101154 (PMC7650748; doi:10.3390/genes11101154)
Supplement: Supplementary file 1 [file genes-11-01154-s001.zip › Supple_Table_8.xlsx]

## Sheet: supplementary_F_box_rice_80
S8. Table. Synteny and sequence homology of F-box genes in wheat and rice.
Query		Subject	BLASTP parameter
Gene_ID	Type	Gene_ID	percentage	e-value	bitscore
TraesCS1A01G136200.1	FBX	LOC_Os10g25680.1	80.75	0	1391
TraesCS1A01G173500.3	FBX	LOC_Os10g35920.1	82.92	0	575
TraesCS1A01G217900.1	Arm	LOC_Os10g41360.1	90.54	0	923
TraesCS1A01G236400.1	FBX	LOC_Os05g30920.2	88.68	8e-27	104
TraesCS1A01G273100.1	Tub	LOC_Os05g36190.1	86.68	0	762
TraesCS1A01G311200.1	FBX	LOC_Os04g25880.1	81.4	1e-14	74.3
TraesCS1A01G333900.1	Tub	LOC_Os05g43850.1	85.14	0	607
TraesCS1B01G154100.1	FBX	LOC_Os10g25680.1	81.35	0	1494
TraesCS1B01G154600.1	Kelch_1	LOC_Os10g26990.1	91.88	0	825
TraesCS1B01G190900.1	FBX	LOC_Os10g35920.1	82.91	0	562
TraesCS1B01G231300.1	Arm	LOC_Os10g41360.1	90.19	0	919
TraesCS1B01G247300.1	FBX	LOC_Os05g30920.2	86.79	7e-26	102
TraesCS1B01G282900.1	Tub	LOC_Os05g36190.1	86.37	0	769
TraesCS1B01G322600.1	FBX	LOC_Os04g25880.1	81.4	2e-14	73.6
TraesCS1B01G347200.1	Tub	LOC_Os05g43850.1	85.14	0	605
TraesCS1D01G136700.1	Kelch_1	LOC_Os10g26990.1	91.88	0	828
TraesCS1D01G136800.4	FBX	LOC_Os10g25680.1	81.14	0	1491
TraesCS1D01G165300.1	FBX	LOC_Os10g35920.1	82.61	0	573
TraesCS1D01G219600.1	Arm	LOC_Os10g41360.1	90.54	0	924
TraesCS1D01G273200.1	Tub	LOC_Os05g36190.1	86.59	0	772
TraesCS1D01G294100.1	FBX	LOC_Os02g47490.1	81.25	3e-29	110
TraesCS1D01G311100.1	FBX	LOC_Os04g25880.1	81.4	2e-14	74.3
TraesCS1D01G336400.1	Tub	LOC_Os05g43850.1	84.09	0	603
TraesCS2A01G032900.1	FBX	LOC_Os10g04750.1	83.61	1e-24	98.6
TraesCS2A01G129100.1	FBX	LOC_Os07g46555.1	87.1	1e-151	430
TraesCS2A01G286200.1	FBX	LOC_Os04g32460.2	90.45	0	1080
TraesCS2A01G286200.1	FBX	LOC_Os04g32460.1	90.45	0	1080
TraesCS2A01G336200.1	FBX	LOC_Os03g30920.1	88.05	1e-164	461
TraesCS2A01G359900.1	FBX	LOC_Os04g42670.1	84.63	0	861
TraesCS2A01G499700.1	Kelch_1	LOC_Os07g05880.2	81.42	0	678
TraesCS2A01G499700.1	Kelch_1	LOC_Os07g05880.1	81.42	0	678
TraesCS2A01G539700.1	Actin	LOC_Os04g57210.2	82.88	0	522
TraesCS2A01G539700.1	Actin	LOC_Os04g57210.3	83.6	4e-156	449
TraesCS2A01G577100.1	FBX	LOC_Os04g59010.1	82.93	3e-19	89.7
TraesCS2B01G151200.1	FBX	LOC_Os07g46555.1	86.29	5e-151	428
TraesCS2B01G302900.1	FBX	LOC_Os04g32460.2	90.28	0	1076
TraesCS2B01G302900.1	FBX	LOC_Os04g32460.1	90.28	0	1076
TraesCS2B01G345700.1	FBX	LOC_Os03g30920.1	88.05	1e-164	461
TraesCS2B01G570000.1	Actin	LOC_Os04g57210.2	81.85	0	516
TraesCS2B01G570000.1	Actin	LOC_Os04g57210.3	82	4e-153	441
TraesCS2B01G610300.1	FBX	LOC_Os04g59010.1	80.49	4e-18	86.3
TraesCS2D01G285000.1	FBX	LOC_Os04g32460.2	90.45	0	1081
TraesCS2D01G285000.1	FBX	LOC_Os04g32460.1	90.45	0	1081
TraesCS2D01G326700.1	FBX	LOC_Os03g30920.1	88.05	1e-164	461
TraesCS2D01G499800.1	Kelch_1	LOC_Os07g05880.2	83.09	0	697
TraesCS2D01G499800.1	Kelch_1	LOC_Os07g05880.1	83.09	0	697
TraesCS2D01G541300.1	Actin	LOC_Os04g57210.2	82.88	0	524
TraesCS2D01G541300.1	Actin	LOC_Os04g57210.3	83.6	1e-156	450
TraesCS2D01G541700.1	FBX	LOC_Os04g57290.1	81.14	0	636
TraesCS2D01G588100.1	FBX	LOC_Os04g59010.1	82.93	2e-19	90.1
TraesCS3A01G192000.1	FBX	LOC_Os01g17390.1	80.38	0	651
TraesCS3A01G233100.1	FBX	LOC_Os01g45900.1	86.86	0	658
TraesCS3A01G239100.1	FBX	LOC_Os01g47050.1	82.38	0	705
TraesCS3A01G336900.1	FBX	LOC_Os05g41130.1	80.34	0	580
TraesCS3A01G336900.1	FBX	LOC_Os01g59690.1	81.94	0	579
TraesCS3A01G372500.1	FBX	LOC_Os01g64030.4	90.13	0	699
TraesCS3A01G372500.1	FBX	LOC_Os01g64030.3	90.13	0	699
TraesCS3A01G372500.1	FBX	LOC_Os01g64030.1	90.13	0	699
TraesCS3A01G372500.1	FBX	LOC_Os01g64030.2	90.13	0	699
TraesCS3A01G378300.1	Tub	LOC_Os01g64700.1	84.89	0	775
TraesCS3A01G378300.1	Tub	LOC_Os01g64700.2	84.89	0	775
TraesCS3A01G410000.1	Arm	LOC_Os08g01900.1	82.92	3e-177	529
TraesCS3A01G435400.2	FBX	LOC_Os01g69940.1	86.74	0	809
TraesCS3B01G068800.1	Myb_DNA-binding	LOC_Os01g04930.1	81.72	2e-45	157
TraesCS3B01G220900.1	FBX	LOC_Os01g17390.1	80.77	0	650
TraesCS3B01G262500.1	FBX	LOC_Os01g45900.1	86.37	0	656
TraesCS3B01G267600.1	FBX	LOC_Os01g47050.1	82.88	0	707
TraesCS3B01G368000.1	FBX	LOC_Os01g59690.1	84.59	0	598
TraesCS3B01G368000.1	FBX	LOC_Os05g41130.1	82.44	0	588
TraesCS3B01G404900.1	FBX	LOC_Os01g64030.4	90.91	0	750
TraesCS3B01G404900.1	FBX	LOC_Os01g64030.3	90.91	0	750
TraesCS3B01G404900.1	FBX	LOC_Os01g64030.1	90.91	0	750
TraesCS3B01G404900.1	FBX	LOC_Os01g64030.2	90.91	0	750
TraesCS3B01G411000.1	Tub	LOC_Os01g64700.1	84.48	0	771
TraesCS3B01G411000.1	Tub	LOC_Os01g64700.2	84.48	0	771
TraesCS3B01G470300.2	FBX	LOC_Os01g69940.1	86.29	0	806
TraesCS3B01G611700.1	Kelch_1	LOC_Os10g26990.1	80.1	0	724
TraesCS3B01G611700.1	Kelch_1	LOC_Os03g07160.1	81.29	0	717
TraesCS3D01G056100.1	Myb_DNA-binding	LOC_Os01g04930.1	81.72	4e-46	159
TraesCS3D01G195100.1	FBX	LOC_Os01g17390.1	81.25	0	655
TraesCS3D01G220000.1	FBX	LOC_Os01g45900.1	86.62	0	654
TraesCS3D01G239300.1	FBX	LOC_Os01g47050.1	82.88	0	707
TraesCS3D01G306000.1	FBX	LOC_Os01g56390.1	80.26	0	562
TraesCS3D01G329900.1	FBX	LOC_Os01g59690.1	82.91	0	587
TraesCS3D01G329900.1	FBX	LOC_Os05g41130.1	81.02	0	584
TraesCS3D01G365400.1	FBX	LOC_Os01g64030.4	90.67	0	748
TraesCS3D01G365400.1	FBX	LOC_Os01g64030.3	90.67	0	748
TraesCS3D01G365400.1	FBX	LOC_Os01g64030.1	90.67	0	748
TraesCS3D01G365400.1	FBX	LOC_Os01g64030.2	90.67	0	748
TraesCS3D01G371600.1	Tub	LOC_Os01g64700.1	85.11	0	775
TraesCS3D01G371600.1	Tub	LOC_Os01g64700.2	85.11	0	775
TraesCS3D01G428200.2	FBX	LOC_Os01g69940.1	86.52	0	809
TraesCS3D01G540000.1	Kelch_1	LOC_Os03g07160.1	81.53	0	721
TraesCS4A01G020200.1	Kelch_1	LOC_Os10g26990.1	82.97	0	746
TraesCS4A01G020200.1	Kelch_1	LOC_Os03g07160.1	84.65	0	741
TraesCS4A01G042900.1	FBX	LOC_Os03g10040.1	85.37	5e-66	204
TraesCS4A01G140800.1	Tub	LOC_Os03g22800.1	86.73	0	712
TraesCS4A01G140800.1	Tub	LOC_Os03g22800.2	90.09	2e-152	435
TraesCS4A01G140800.1	Tub	LOC_Os03g22800.3	90.09	2e-152	435
TraesCS4A01G209000.1	Tub	LOC_Os11g06420.1	81.45	0	726
TraesCS4A01G228600.1	Kelch_1	LOC_Os11g14140.1	80.73	0	593
TraesCS4A01G275700.1	LysM	LOC_Os03g49250.1	81.61	2e-132	378
TraesCS4B01G038000.1	LysM	LOC_Os03g49250.1	81.17	4e-132	377
TraesCS4B01G087600.1	Kelch_1	LOC_Os11g14140.1	80.73	0	597
TraesCS4B01G087800.1	Kelch_1	LOC_Os11g14140.1	81.51	0	595
TraesCS4B01G112600.1	Tub	LOC_Os11g06420.1	81.67	0	727
TraesCS4B01G157500.1	Kelch	LOC_Os11g34460.1	86.42	0	1024
TraesCS4B01G157500.1	Kelch	LOC_Os11g34460.3	87.4	0	910
TraesCS4B01G157500.1	Kelch	LOC_Os11g34460.2	87.4	0	910
TraesCS4B01G166400.1	Tub	LOC_Os03g22800.1	87.47	0	721
TraesCS4B01G166400.1	Tub	LOC_Os03g22800.2	90.95	6e-154	439
TraesCS4B01G166400.1	Tub	LOC_Os03g22800.3	90.95	6e-154	439
TraesCS4B01G263400.1	FBX	LOC_Os03g10040.1	87.5	1e-66	206
TraesCS4B01G283400.1	Kelch_1	LOC_Os10g26990.1	82.49	0	741
TraesCS4B01G283400.1	Kelch_1	LOC_Os03g07160.1	83.93	0	739
TraesCS4B01G283500.1	Kelch_1	LOC_Os10g26990.1	82.17	0	736
TraesCS4B01G283500.1	Kelch_1	LOC_Os03g07160.1	83.41	0	734
TraesCS4B01G371400.1	Arm	LOC_Os10g41360.1	82.92	0	793
TraesCS4D01G035300.1	LysM	LOC_Os03g49250.1	83.41	8e-136	386
TraesCS4D01G085000.1	Kelch_1	LOC_Os11g14140.1	80.73	0	593
TraesCS4D01G110100.1	Tub	LOC_Os11g06420.1	81.9	0	729
TraesCS4D01G164200.1	Tub	LOC_Os03g22800.1	86.73	0	719
TraesCS4D01G164200.1	Tub	LOC_Os03g22800.2	90.09	5e-153	437
TraesCS4D01G164200.1	Tub	LOC_Os03g22800.3	90.09	5e-153	437
TraesCS4D01G263600.1	FBX	LOC_Os03g10040.1	86.34	3e-65	202
TraesCS4D01G366000.1	Arm	LOC_Os10g41360.1	84.06	0	858
TraesCS5A01G124100.1	Tub	LOC_Os12g06630.2	86.55	0	761
TraesCS5A01G124100.1	Tub	LOC_Os12g06630.1	86.55	0	761
TraesCS5A01G124100.1	Tub	LOC_Os12g06630.3	84.18	1e-116	344
TraesCS5A01G161400.1	FBX	LOC_Os09g02530.1	81.45	4e-59	195
TraesCS5A01G166200.2	Cupin_8	LOC_Os03g27250.1	80.02	0	1574
TraesCS5A01G236500.1	FBX	LOC_Os09g28120.1	84.29	0	712
TraesCS5A01G275000.1	FBX	LOC_Os09g32240.1	86.78	2e-146	412
TraesCS5A01G275000.1	FBX	LOC_Os09g32240.2	89.01	5e-126	359
TraesCS5A01G409300.1	FBX	LOC_Os02g07120.1	83.61	0	1396
TraesCS5A01G542900.1	Arm	LOC_Os10g41360.1	83.54	0	857
TraesCS5B01G123800.1	Tub	LOC_Os12g06630.2	86.1	0	756
TraesCS5B01G123800.1	Tub	LOC_Os12g06630.1	86.1	0	756
TraesCS5B01G123800.1	Tub	LOC_Os12g06630.3	84.69	3e-117	346
TraesCS5B01G235000.1	FBX	LOC_Os09g28120.1	84.05	0	714
TraesCS5B01G274800.2	FBX	LOC_Os09g32240.1	87.28	2e-146	413
TraesCS5B01G274800.2	FBX	LOC_Os09g32240.2	88.48	6e-125	357
TraesCS5D01G132000.1	Tub	LOC_Os12g06630.2	85.87	0	754
TraesCS5D01G132000.1	Tub	LOC_Os12g06630.1	85.87	0	754
TraesCS5D01G132000.1	Tub	LOC_Os12g06630.3	83.67	6e-116	342
TraesCS5D01G166300.1	FBX	LOC_Os09g02530.1	80.65	4e-58	192
TraesCS5D01G170800.2	Cupin_8	LOC_Os03g27250.1	80.23	0	1580
TraesCS5D01G243500.1	FBX	LOC_Os09g28120.1	84.01	0	713
TraesCS5D01G282600.1	FBX	LOC_Os09g32240.1	87.28	1e-146	413
TraesCS5D01G282600.1	FBX	LOC_Os09g32240.2	88.48	5e-125	357
TraesCS5D01G302500.1	FBX	LOC_Os10g04750.1	85.71	7e-20	85.1
TraesCS6A01G058900.1	FBX	LOC_Os10g04750.1	83.67	2e-20	88.2
TraesCS6A01G073200.1	FBX	LOC_Os10g04750.1	84.21	2e-22	94
TraesCS6A01G121500.1	Kelch_4	LOC_Os02g05700.2	88.01	0	1049
TraesCS6A01G121500.1	Kelch_4	LOC_Os02g05700.1	88.01	0	1049
TraesCS6A01G121500.1	Kelch_4	LOC_Os06g47890.1	81.14	0	1005
TraesCS6A01G121500.1	Kelch_4	LOC_Os06g47890.2	81.14	0	1005
TraesCS6A01G249800.1	FBX	LOC_Os02g44104.1	81.87	0	776
TraesCS6A01G249800.1	FBX	LOC_Os02g44104.2	82.19	0	597
TraesCS6A01G249800.1	FBX	LOC_Os02g44104.3	82.19	0	597
TraesCS6A01G272800.1	Tub	LOC_Os02g47640.1	85.48	0	725
TraesCS6A01G405800.1	Pro_isomerase	LOC_Os02g02890.1	81.33	5e-93	276
TraesCS6B01G083300.1	FBX	LOC_Os10g04750.1	81.97	3e-23	95.9
TraesCS6B01G083800.1	FBX	LOC_Os10g04750.1	80.33	6e-23	94.4
TraesCS6B01G098200.1	FBX	LOC_Os10g04750.1	81.67	1e-23	97.1
TraesCS6B01G149800.1	Kelch_4	LOC_Os02g05700.2	88.01	0	1047
TraesCS6B01G149800.1	Kelch_4	LOC_Os02g05700.1	88.01	0	1047
TraesCS6B01G149800.1	Kelch_4	LOC_Os06g47890.1	80.82	0	1001
TraesCS6B01G149800.1	Kelch_4	LOC_Os06g47890.2	80.82	0	1001
TraesCS6B01G227500.1	Kelch_1	LOC_Os02g36520.1	82	0	805
TraesCS6B01G243200.1	Kelch_1	LOC_Os10g24900.1	88.25	0	628
TraesCS6B01G275600.1	FBX	LOC_Os02g44104.1	82.67	0	781
TraesCS6B01G275600.1	FBX	LOC_Os02g44104.2	82.95	0	604
TraesCS6B01G275600.1	FBX	LOC_Os02g44104.3	82.95	0	604
TraesCS6B01G300200.1	Tub	LOC_Os02g47640.1	86.54	0	734
TraesCS6B01G426300.1	Kelch_4	LOC_Os06g47890.1	90.14	0	1139
TraesCS6B01G426300.1	Kelch_4	LOC_Os06g47890.2	90.14	0	1139
TraesCS6B01G426300.1	Kelch_4	LOC_Os02g05700.2	82.39	0	998
TraesCS6B01G426300.1	Kelch_4	LOC_Os02g05700.1	82.39	0	998
TraesCS6D01G056900.1	FBX	LOC_Os10g04750.1	81.63	1e-19	85.9
TraesCS6D01G057300.1	FBX	LOC_Os10g04750.1	86.27	1e-21	91.3
TraesCS6D01G063700.1	FBX	LOC_Os10g04750.1	83.67	7e-19	83.6
TraesCS6D01G071500.1	FBX	LOC_Os10g04750.1	81.67	4e-23	95.9
TraesCS6D01G111600.1	Kelch_4	LOC_Os02g05700.2	88.36	0	1052
TraesCS6D01G111600.1	Kelch_4	LOC_Os02g05700.1	88.36	0	1052
TraesCS6D01G111600.1	Kelch_4	LOC_Os06g47890.1	80.98	0	1006
TraesCS6D01G111600.1	Kelch_4	LOC_Os06g47890.2	80.98	0	1006
TraesCS6D01G195800.1	Kelch_1	LOC_Os10g24900.1	88.54	0	629
TraesCS6D01G231500.1	FBX	LOC_Os02g44104.1	82.27	0	780
TraesCS6D01G231500.1	FBX	LOC_Os02g44104.2	81.55	0	602
TraesCS6D01G231500.1	FBX	LOC_Os02g44104.3	81.55	0	602
TraesCS6D01G252800.1	Tub	LOC_Os02g47640.1	86.11	0	726
TraesCS7A01G127700.2	FBX	LOC_Os06g07000.1	84.47	8e-130	374
TraesCS7A01G127700.2	FBX	LOC_Os06g07000.2	83.11	9e-126	363
TraesCS7A01G127800.1	FBX	LOC_Os06g07000.1	81.28	4e-126	364
TraesCS7A01G127800.1	FBX	LOC_Os06g07000.2	80.37	8e-123	356
TraesCS7A01G326400.1	Tub	LOC_Os08g01290.5	83.01	0	717
TraesCS7A01G326400.1	Tub	LOC_Os08g01290.2	83.01	0	717
TraesCS7A01G326400.1	Tub	LOC_Os08g01290.3	83.01	0	717
TraesCS7A01G326400.1	Tub	LOC_Os08g01290.4	83.01	0	717
TraesCS7A01G326400.1	Tub	LOC_Os08g01290.6	83.01	0	717
TraesCS7A01G326400.1	Tub	LOC_Os08g01290.1	83.01	0	717
TraesCS7A01G326400.1	Tub	LOC_Os08g01290.7	84.02	0	616
TraesCS7A01G408600.1	FBX	LOC_Os06g49530.1	80.47	0	528
TraesCS7A01G431600.1	Kelch_4	LOC_Os06g47890.1	89.86	0	1136
TraesCS7A01G431600.1	Kelch_4	LOC_Os06g47890.2	89.86	0	1136
TraesCS7A01G431600.1	Kelch_4	LOC_Os02g05700.2	82.39	0	998
TraesCS7A01G431600.1	Kelch_4	LOC_Os02g05700.1	82.39	0	998
TraesCS7A01G481600.1	FBX	LOC_Os06g45460.1	82.65	0	582
TraesCS7A01G481600.1	FBX	LOC_Os06g35740.1	84	2e-28	115
TraesCS7A01G481600.1	FBX	LOC_Os07g05230.1	84.48	1e-22	97.1
TraesCS7B01G027600.3	FBX	LOC_Os06g07000.2	84.26	6e-127	370
TraesCS7B01G027600.3	FBX	LOC_Os06g07000.1	83.11	6e-125	365
TraesCS7B01G227000.1	Tub	LOC_Os08g01290.5	83.08	0	719
TraesCS7B01G227000.1	Tub	LOC_Os08g01290.2	83.08	0	719
TraesCS7B01G227000.1	Tub	LOC_Os08g01290.3	83.08	0	719
TraesCS7B01G227000.1	Tub	LOC_Os08g01290.4	83.08	0	719
TraesCS7B01G227000.1	Tub	LOC_Os08g01290.6	83.08	0	719
TraesCS7B01G227000.1	Tub	LOC_Os08g01290.1	83.08	0	719
TraesCS7B01G227000.1	Tub	LOC_Os08g01290.7	84.1	0	617
TraesCS7B01G234000.1	Kelch_1	LOC_Os10g24900.1	83.95	0	585
TraesCS7B01G308300.4	FBX	LOC_Os06g49530.1	80.47	0	529
TraesCS7B01G384000.1	FBX	LOC_Os06g45460.1	83.37	0	590
TraesCS7B01G384000.1	FBX	LOC_Os06g35740.1	82.89	4e-28	114
TraesCS7B01G384000.1	FBX	LOC_Os07g05230.1	84.48	3e-22	96.3
TraesCS7D01G126300.1	FBX	LOC_Os06g07000.2	84.72	7e-127	370
TraesCS7D01G126300.1	FBX	LOC_Os06g07000.1	83.56	1e-124	364
TraesCS7D01G126400.1	FBX	LOC_Os06g07000.1	81.74	1e-127	368
TraesCS7D01G126400.1	FBX	LOC_Os06g07000.2	80.82	5e-124	359
TraesCS7D01G323100.1	Tub	LOC_Os08g01290.5	83.08	0	720
TraesCS7D01G323100.1	Tub	LOC_Os08g01290.2	83.08	0	720
TraesCS7D01G323100.1	Tub	LOC_Os08g01290.3	83.08	0	720
TraesCS7D01G323100.1	Tub	LOC_Os08g01290.4	83.08	0	720
TraesCS7D01G323100.1	Tub	LOC_Os08g01290.6	83.08	0	720
TraesCS7D01G323100.1	Tub	LOC_Os08g01290.1	83.08	0	720
TraesCS7D01G323100.1	Tub	LOC_Os08g01290.7	84.1	0	617
TraesCS7D01G401900.4	FBX	LOC_Os06g49530.1	81.07	0	534
TraesCS7D01G423400.1	Kelch_4	LOC_Os06g47890.1	90.13	0	1139
TraesCS7D01G423400.1	Kelch_4	LOC_Os06g47890.2	90.13	0	1139
TraesCS7D01G423400.1	Kelch_4	LOC_Os02g05700.2	82.22	0	996
TraesCS7D01G423400.1	Kelch_4	LOC_Os02g05700.1	82.22	0	996
TraesCS7D01G432600.1	Cupin_8	LOC_Os11g36450.1	80.31	0	781
TraesCS7D01G468700.1	FBX	LOC_Os06g45460.1	82.41	0	586
TraesCS7D01G468700.1	FBX	LOC_Os07g05230.1	83.05	2e-22	96.7
