# Supplementary material for: F-Box Genes in the Wheat Genome and Expression Profiling in Wheat at Different Developmental Stages
Source: Genes (Basel). 2020 Sep 30;11(10):1154. doi: 10.3390/genes11101154 (PMC7650748; doi:10.3390/genes11101154)
Supplement: Supplementary file 1 [file genes-11-01154-s001.zip › Supple_Table_9.xlsx]

## Sheet: RPKM_expression
S9 Table. Log2 scaled Reads Per Kilobase of transcript per Million mapped reads (RPKM) values of F-box genes and k-means clustering used to construct a heatmap.
Gene ID	Type	No. by K-means clustering	stage1	stage2	stage3	stage4	stage5	stage6	stage7
TraesCS1A01G136200.1	FBX	1	1.54253	0.88957	1.18703	2.01172	1.75419	2.21984	1.24864
TraesCS1B01G041200.1	FBX	1	1.42631	2.18329	1.08688	1.10291	1.42913	0.456107	0.229401
TraesCS1B01G218600.1	FBX	1	1.48425	1.31949	1.69557	1.08034	1.41472	1.00591	0.995333
TraesCS1B01G286700.1	FBX	1	0.80942	0.0622072	0.0497154	1.00224	1.6569	1.39248	1.40266
TraesCS1B01G463300.1	FBX	1	1.50928	2.22423	0.901169	1.3367	1.88033	1.03094	2.451
TraesCS1D01G437900.1	FBX	1	1.4234	2.56588	1.62829	0.910969	1.72709	1.3918	2.05862
TraesCS2A01G336200.1	FBX	1	1.42952	0.957942	1.29337	1.64644	1.47464	2.11829	1.49104
TraesCS2A01G463100.1	WD40	1	0.480712	1.16686	1.64763	0.341736	1.05129	1.32721	1.09626
TraesCS2B01G107900.1	FBA_3	1	0.886582	0.571008	2.07998	1.56177	1.98273	0.570887	1.20668
TraesCS2B01G345700.1	FBX	1	1.18159	2.12787	1.07098	0.57605	1.76414	1.85525	1.62854
TraesCS2D01G078200.1	FBA_3	1	0.484252	0.675638	2.40339	2.17149	2.33529	1.08391	1.17221
TraesCS2D01G097000.1	DUF295	1	2.69813	0.735714	1.43372	2.44468	1.15287	0.574129	0.733481
TraesCS3B01G267600.1	FBX	1	1.67281	0.916662	1.39227	1.348	2.10713	1.97009	0.227368
TraesCS3B01G316000.1	FBD	1	1.02069	0.833562	1.8726	2.20013	0.835682	0.759439	1.47769
TraesCS3B01G368000.1	FBX	1	1.76892	0.0427733	1.68633	0.660881	1.32814	1.28112	0.253944
TraesCS4A01G140800.1	Tub	1	0.77665	1.94532	1.98797	2.13458	0.147695	0.520697	0.223601
TraesCS4A01G472100.1	Kelch_1	1	2.09215	1.40906	1.56941	0.842747	0.957466	0.662516	0.821868
TraesCS4B01G102800.1	FBX	1	0.0736523	0.171929	1.62601	1.43158	1.5187	1.46978	0.646134
TraesCS4B01G255300.1	FBX	1	1.30944	2.24806	0.713401	2.21847	2.23991	2.10174	0.811533
TraesCS4D01G117500.1	FBD	1	0.896475	1.43182	1.74839	1.55397	1.01959	1.35512	1.93844
TraesCS5A01G326400.1	FBX	1	0.831209	0.0897096	1.32828	1.3694	1.91956	1.6486	0.949973
TraesCS5B01G028100.1	FBX	1	0.147138	0.891066	1.54467	1.52223	1.49265	0.839905	1.58532
TraesCS5B01G081700.1	FBX	1	1.67632	2.13074	2.7743	1.5424	1.69991	1.44309	1.07888
TraesCS5D01G333000.1	FBX	1	0.132478	0.793349	0.823926	0.592029	1.64262	0.87123	1.41956
TraesCS5D01G340800.1	FBX	1	0.852403	0.213715	1.51438	0.782913	1.01992	0.374058	0.08785
TraesCS6A01G077100.1	FBX	1	0.85668	1.11846	2.33103	1.81673	1.24283	0.973944	1.32963
TraesCS6B01G084600.1	FBX	1	1.21579	1.93325	1.78325	2.03678	2.21862	1.87786	0.951773
TraesCS6B01G426300.1	Kelch_4	1	2.16656	1.37565	2.34059	2.4228	0.473387	1.03642	0.768423
TraesCS6D01G090300.1	FBX	1	2.24207	1.13229	1.86424	2.76066	1.38595	0.807204	0.979047
TraesCS6D01G130100.1	FBX	1	0.626278	1.77919	0.267738	0.357769	1.08643	0.63697	0.365869
TraesCS7A01G066700.1	FBX	1	1.33782	2.16903	2.07396	2.52324	1.61963	0.722712	0.484033
TraesCS7A01G395500.1	FBX	1	0.895749	1.63146	1.20017	1.90688	2.64336	1.66252	0.105661
TraesCS7A01G400700.1	FBX	1	0.941633	2.76773	1.64199	2.2898	2.24309	1.1329	0.929152
TraesCS7A01G487700.1	FBX	1	1.23527	0.674582	1.49389	1.98022	1.7507	1.79645	0.129678
TraesCS7B01G050600.1	FBX	1	1.25832	1.65916	1.56274	2.08574	1.33563	1.31049	1.15273
TraesCS7B01G205200.1	FBX	1	1.5217	1.99319	1.2667	2.37184	1.36102	1.58964	1.09418
TraesCS7B01G397900.1	FBX	1	1.47188	1.61887	1.37577	1.50002	1.4575	0.686107	1.41501
TraesCS7D01G321700.1	FBX	1	1.33912	1.48986	0.997181	1.371	2.02023	1.52092	1.24418
TraesCS7D01G394500.1	FBX	1	1.09013	1.69655	2.04663	2.09227	1.62828	0.508971	0.492684
TraesCS1A01G217900.1	Arm	2	2.07257	1.14197	1.13717	1.50043	2.81066	2.74883	1.12366
TraesCS1A01G431000.1	FBX	2	2.21579	1.76332	1.52022	2.07073	2.94298	2.53838	2.55946
TraesCS1D01G277000.1	FBX	2	1.41514	0.0622072	1.76021	2.16574	2.78402	1.76687	1.40266
TraesCS2A01G577100.1	FBX	2	2.6202	0.737583	1.99501	2.3708	3.24157	2.17356	2.04068
TraesCS2B01G165800.1	FBX	2	1.31557	0.752066	1.9095	2.44056	2.11006	2.08233	1.24864
TraesCS2B01G302900.1	FBX	2	2.77818	1.69655	2.72105	2.18538	2.49335	2.46458	1.44022
TraesCS2D01G189000.1	FBX	2	2.45133	1.30286	2.11634	2.37383	2.59215	2.27056	1.42093
TraesCS2D01G357700.1	FBX	2	1.94134	0.458123	2.33015	2.20868	2.83916	2.48788	2.29528
TraesCS3A01G377800.1	FBX	2	0.779013	1.47736	1.83551	2.81307	3.31241	2.09227	2.10357
TraesCS3D01G319600.1	FBX	2	1.6292	0.36115	2.10646	2.31268	2.80384	2.05755	2.13914
TraesCS3D01G371300.1	FBX	2	1.16824	1.0966	1.9466	3.02504	2.40684	1.05049	1.0733
TraesCS3D01G446500.1	FBX	2	1.65837	1.71226	1.00587	1.97191	2.7371	2.89645	1.68896
TraesCS4A01G019200.1	FBX	2	1.23914	2.1019	1.18099	2.46367	2.8553	1.79018	2.05673
TraesCS4A01G228600.1	Kelch_1	2	2.39771	1.35206	2.21233	2.2332	2	1.29001	1.19882
TraesCS4B01G095100.1	FBX	2	1.70122	0.222755	2.43095	1.89239	2.96184	2.47825	2.55946
TraesCS4B01G166400.1	Tub	2	2.15672	2.02188	2.59239	2.96621	2.55995	1.97411	1.24377
TraesCS4D01G085000.1	Kelch_1	2	1.97256	0.759561	1.95506	2.1382	2.15842	1.53288	1.22312
TraesCS5A01G406800.1	FBX	2	2.74412	0.251012	2.76615	3.05272	1.96035	2.30444	2.02115
TraesCS5A01G534800.1	FBX	2	0.733598	2.06249	3.10841	1.73213	2.57918	1.85086	1.79151
TraesCS5B01G525000.1	FBX	2	0.734347	1.84327	1.86885	2.46984	2.81682	1.67104	1.83734
TraesCS5D01G292600.1	FBX	2	1.70045	1.19139	2.21132	2.44177	2.60425	2.38148	1.79488
TraesCS6B01G101600.1	FBX	2	1.1918	0.267708	2.38075	2.65135	2.2869	2.62445	1.52327
TraesCS6D01G046800.1	FBX	2	2.22824	0.633029	2.70954	2.51417	2.02419	1.32942	1.01412
TraesCS6D01G062400.1	FBX	2	1.71944	2.38475	2.10186	2.34996	2.78115	2.07117	1.49123
TraesCS6D01G107200.1	FBD	2	1.29809	1.25999	3.36054	3.48282	3.49361	2.36971	1.68999
TraesCS6D01G150100.1	FBX	2	2.04007	1.10022	1.28037	2.01531	2.78938	3.01799	2.20447
TraesCS7A01G177200.1	FBX	2	1.3738	1.5086	1.97778	2.95534	2.5244	2.4174	1.05319
TraesCS7A01G557200.1	FBX	2	1.61011	1.80149	1.72189	2.61337	3.00001	1.71672	1.50452
TraesCS7A01G559600.1	FBX	2	0.771354	1.69971	2.99861	3.06627	2.73577	2.06168	0.981265
TraesCS7D01G321800.1	FBX	2	2.26846	0.919276	1.9652	1.7333	2.36886	2.2349	1.9284
TraesCS7D01G376300.1	FBD	2	2.19161	0.720033	1.18671	2.28923	3.0668	2.41089	1.66817
TraesCS7D01G467800.1	FBX	2	1.48071	0.759561	2.8726	2.78206	2.79365	1.78664	1.86055
TraesCS7D01G470300.1	DUF295	2	2.37003	1.46188	2.19383	3.07483	2.69478	1.67285	1.57994
TraesCS1A01G333900.1	Tub	3	4.49499	4.28144	5.08559	4.71769	2.79545	1.95797	2.80322
TraesCS1B01G154600.1	Kelch_1	3	3.57473	2.2103	3.40741	2.76952	3.15639	3.21864	2.4711
TraesCS1B01G342700.1	FBX	3	3.6268	3.14776	4.02394	3.44139	2.11957	2.15835	0.54903
TraesCS1B01G347200.1	Tub	3	4.88701	3.71649	4.96052	4.21793	2.31432	2.04543	2.57104
TraesCS1B01G437200.1	FBX	3	3.01909	2.6179	3.64848	3.6407	1.61675	1.84536	0.82907
TraesCS1D01G136700.1	Kelch_1	3	2.96049	1.60756	2.7206	2.27297	1.61729	1.12154	0.0411206
TraesCS1D01G268400.1	FBD	3	3.43095	3.56612	3.3234	3.33814	1.617	1.07302	0.0307386
TraesCS1D01G336400.1	Tub	3	4.11828	3.44431	4.27418	3.82712	3.00324	1.70133	2.53643
TraesCS1D01G367200.1	FBX	3	2.78649	2.37274	2.87519	2.85902	1.76943	1.4708	0.341051
TraesCS2A01G032900.1	FBX	3	4.02419	4.2038	4.21899	4.08494	3.35454	2.79096	2.52863
TraesCS2A01G096900.1	DUF295	3	3.2806	2.99923	2.95699	2.82025	1.22314	1.93718	0.988009
TraesCS2A01G359900.1	FBX	3	4.06534	3.76222	4.51496	5.16588	2.71767	2.32961	0.517939
TraesCS2A01G539700.1	Actin	3	3.03862	2.98673	3.99286	4.06052	1.88872	2.14708	2.33808
TraesCS3A01G213700.1	FBD	3	3.07197	3.20891	3.29394	3.60878	3.71633	2.50171	2.18725
TraesCS3A01G296700.1	FBX	3	4.26276	3.18406	3.9511	3.73929	2.68654	2.7805	2.44732
TraesCS3A01G353100.1	FBX	3	3.39357	1.33703	3.38867	4.22567	2.41172	2.40426	1.71812
TraesCS3A01G378300.1	Tub	3	2.67921	3.0699	4.26583	4.38343	2.36936	2.97649	2.66673
TraesCS3A01G461700.1	FBX	3	3.77116	3.4088	4.22939	3.95639	3.64917	2.90949	1.86302
TraesCS3B01G133000.1	DUF295	3	3.77859	2.74759	3.42947	3.57982	2.96225	3.5246	2.49481
TraesCS3B01G244400.1	FBD	3	2.69529	2.88667	2.99971	3.83572	3.50945	3.16383	2.28505
TraesCS3B01G340400.1	FBX	3	3.84723	3.21345	3.84732	3.72078	3.66601	3.22527	2.71484
TraesCS3B01G411000.1	Tub	3	2.00858	3.51622	3.84025	4.2031	2.6292	2.54586	1.9961
TraesCS3D01G056100.1	Myb_DNA-binding	3	2.14834	1.69587	3.25185	2.43499	1.27145	0.663564	0.579462
TraesCS3D01G371600.1	Tub	3	2.93623	2.28471	4.48117	3.99593	2.80902	3.33814	2.33239
TraesCS3D01G455200.1	FBX	3	4.26145	2.89484	3.47022	4.23833	4.06264	2.75315	2.38894
TraesCS3D01G463900.1	FBA_3	3	2.53698	2.41234	2.86486	3.03632	2.63625	2.16743	1.17872
TraesCS4A01G127600.1	FBX	3	2.8302	3.02158	2.83155	3.08776	0.29035	0.612071	1.15475
TraesCS4A01G275700.1	LysM	3	3.79305	1.84395	3.78296	3.56944	1.83981	1.45176	3.15793
TraesCS4B01G038000.1	LysM	3	3.70653	2.07774	3.3806	3.00327	1.76436	0.93852	2.1218
TraesCS4B01G112600.1	Tub	3	3.43459	3.83601	3.11587	3.58058	3.4574	3.43448	2.54585
TraesCS4D01G035300.1	LysM	3	3.83998	0.723937	4.0069	3.45308	2.4212	1.88428	2.7831
TraesCS4D01G117300.1	FBD	3	2.98321	3.05374	4.04252	4.03629	4.19984	3.15694	2.29266
TraesCS4D01G164200.1	Tub	3	2.71537	3.09496	3.12248	3.38072	2.93012	2.75107	2.16447
TraesCS4D01G366000.1	Arm	3	3.39329	3.06011	3.53315	3.21454	1.8025	2.34598	0.309349
TraesCS5A01G124100.1	Tub	3	3.70269	3.11775	2.94299	3.46667	2.16732	2.50487	1.26619
TraesCS5A01G161400.1	FBX	3	3.34217	2.5251	4.20029	3.86103	2.66215	2.29842	2.15977
TraesCS5B01G158800.1	FBX	3	3.29243	2.1053	3.95942	3.31659	2.13657	1.89125	1.47259
TraesCS5B01G167200.1	FBX	3	1.68365	2.26206	3.17841	3.29096	1.52137	1.83744	1.8452
TraesCS5D01G166300.1	FBX	3	2.93657	2.03174	3.70466	3.75535	2.48053	2.167	1.58461
TraesCS6A01G121500.1	Kelch_4	3	3.10351	1.388	1.96047	2.251	1.20726	1.92686	0.617094
TraesCS6A01G145000.1	FBD	3	1.86637	3.54127	3.56565	3.67586	1.52	1.4174	0.18646
TraesCS6A01G157200.1	FBX	3	2.61916	3.33411	3.33862	3.01362	3.2866	3.43032	1.82907
TraesCS6A01G261600.1	FBX	3	3.31664	3.0226	3.18294	2.75173	1.36936	0.86101	3.15977
TraesCS6B01G086000.1	FBX	3	2.34578	2.70156	3.20162	3.13019	2.4689	2.29896	2.14775
TraesCS6B01G275600.1	FBX	3	3.75062	3.62583	4.472	3.94099	0.842715	1.54776	0.82741
TraesCS6B01G288900.2	FBX	3	2.72345	2.88509	2.80549	2.76623	1.40179	0.782401	2.22555
TraesCS6D01G077200.1	FBX	3	1.56817	2.38759	3.32006	3.03925	2.57764	1.51937	0.5113
TraesCS6D01G111600.1	Kelch_4	3	2.61848	2.25822	2.67329	2.13937	1.61484	2.15948	1.03446
TraesCS6D01G195800.1	Kelch_1	3	3.61803	2.98514	3.43852	2.75631	2.86294	2.83673	2.87107
TraesCS7A01G020100.1	Kelch_1	3	2.42891	2.6203	2.45436	1.801	0.292161	1.22704	0.432197
TraesCS7A01G326400.1	Tub	3	3.9318	2.57456	3.78138	3.81588	2.68813	2.62301	2.53342
TraesCS7A01G431600.1	Kelch_4	3	2.63993	2.49731	2.91521	2.62319	1.51151	2.04824	1.68403
TraesCS7A01G483300.1	FBX	3	1.79484	2.82395	2.61076	3.33514	1.31756	0.839905	0.397692
TraesCS7B01G082300.1	FBX	3	2.36917	1.57917	2.28945	3.04527	1.89792	1.209	0.259826
TraesCS7B01G227000.1	Tub	3	4.62367	2.40906	4.11506	4.10441	3.21526	2.46987	2.85289
TraesCS7B01G483900.1	FBX	3	2.49471	2.50265	3.14244	3.28251	1.68102	1.53524	0.223497
TraesCS7D01G016400.1	Kelch_1	3	2.96864	2.47553	2.62252	2.65085	0.96914	1.37284	0.6867
TraesCS7D01G323100.1	Tub	3	3.71167	3.05676	3.63758	3.6407	2.16182	2.39044	3.01255
TraesCS7D01G423400.1	Kelch_4	3	1.75969	2.26827	2.50842	2.37722	1.50666	1.64012	1.37106
TraesCS7D01G550300.1	FBX	3	2.50288	2.67699	3.68178	3.85552	2.69312	2.32028	1.68305
TraesCS1B01G271200.1	FBX	4	0.312718	2.13882	1.57867	2.30724	2.39736	2.11696	2.16083
TraesCS1B01G407200.1	FBX	4	1.33471	0.760563	1.50587	1.07466	3.27726	2.62135	2.74256
TraesCS1B01G411400.1	FBX	4	2.31442	2.48344	2.86326	2.27147	2.56492	3.15157	2.77142
TraesCS1B01G465800.1	FBX	4	1.7998	2.35072	2.3763	2.87232	3.51692	3.13785	2.61398
TraesCS1D01G126200.1	FBX	4	3.28524	1.06159	3.02263	3.08024	3.70114	3.29232	3.60904
TraesCS1D01G219600.1	Arm	4	1.84801	0.639467	0.440562	0.905273	2.4347	2.15345	1.4356
TraesCS1D01G389800.1	FBX	4	1.20972	0.870592	1.67169	0.581809	3.42681	2.03094	2.74473
TraesCS1D01G440200.1	FBX	4	2.1569	0.085251	2.63125	3.0195	3.62579	2.96806	3.37963
TraesCS2A01G499700.1	Kelch_1	4	1.68282	2.02621	3.72421	3.4434	3.91213	3.09344	2.94335
TraesCS2B01G151200.1	FBX	4	2.44985	2.81527	2.37577	2.79157	2.6095	2.80158	4.21806
TraesCS2B01G276500.1	FBX	4	2.36085	0.770876	0.0538403	1.69641	2.16204	2.97561	4.37436
TraesCS2B01G332200.1	FBX	4	2.41311	0.509334	2.65479	3.30608	4.48148	3.25464	4.10342
TraesCS2B01G442600.1	FBX	4	2.60935	2.96022	2.40188	3.41509	3.46568	2.39473	2.70512
TraesCS2B01G484800.1	WD40	4	0.228145	1.00449	1.35854	1.19879	2.00036	1.87533	1.58912
TraesCS2B01G610300.1	FBX	4	3.15314	2.65802	2.12861	1.9986	3.77958	2.17592	1.73956
TraesCS2D01G285000.1	FBX	4	2.61089	1.42699	2.67943	2.01978	2.78935	3.32429	2.26434
TraesCS2D01G311900.1	FBX	4	2.69141	2.21983	1.86338	1.51601	3.004	2.06823	3.44595
TraesCS2D01G388300.1	FBX	4	2.85622	1.13507	2.62008	2.81139	2.66584	2.52988	2.44365
TraesCS2D01G463700.1	WD40	4	0.907661	1.05174	1.30228	1.34792	2.12098	1.76463	1.69587
TraesCS3A01G282200.1	FBD	4	2.66718	1.49179	3.05734	2.0792	3.5593	2.72613	2.41503
TraesCS3A01G282300.1	FBD	4	1.41088	1.83673	2.4092	2.2033	4.19472	2.65242	2.14382
TraesCS3A01G326200.1	FBX	4	2.57576	0.897203	3.37143	2.95379	3.4708	3.40902	4.44268
TraesCS3B01G145100.1	FBX	4	1.42631	0.674276	2.64146	2.17691	3.47542	2.96707	3.35493
TraesCS3B01G315900.1	FBD	4	0.22503	0.568419	2.26642	2.37556	3.482	2.69224	2.61248
TraesCS3B01G418800.1	FBX	4	1.3819	3.33228	2.68633	2.00192	3.23084	2.52504	4.0613
TraesCS3D01G282200.1	FBD	4	2.82121	1.25457	2.25742	2.21817	3.93173	2.70249	2.91743
TraesCS3D01G379700.1	FBX	4	1.19894	0.0424039	2.69601	2.16455	2.74352	2.35803	3.03732
TraesCS4A01G218600.1	FBX	4	0.506247	0.356596	0.147707	0.91581	2.08188	1.65444	1.63816
TraesCS4A01G473800.1	FBX	4	0.41238	0.355839	0.0538403	0.760543	3.18239	2.2441	2.78133
TraesCS4B01G087600.1	Kelch_1	4	2.66878	2.70817	2.71737	2.95854	3.35262	2.84833	2.91934
TraesCS4B01G232500.1	FBA_3	4	0.730605	0.337029	2.772	1.09264	1.93173	1.55627	2.63566
TraesCS4D01G283900.1	FBX	4	1.57171	2.13507	2.64666	2.48752	3.36226	2.39057	2.42597
TraesCS5A01G192600.1	FBX	4	1.34007	1.11642	0.474569	2.33013	1.87822	2.49915	3.69682
TraesCS5A01G326600.1	FBX	4	0.824355	1.62342	1.32143	0.592029	3.22758	1.95369	2.87899
TraesCS5B01G059500.1	FBX	4	1.782	1.40308	1.601	1.40975	2.79821	2.30038	2.10901
TraesCS5B01G411800.1	FBX	4	3.17113	2.3263	2.80462	3.18278	3.22088	3.12756	2.52519
TraesCS6A01G077700.1	FBD	4	2.93074	1.44657	3.37836	3.16901	3.68411	3.29497	3.02697
TraesCS6A01G162200.1	FBX	4	2.29787	2.29286	2.46479	2.61141	3.35388	3.15364	3.05862
TraesCS6B01G055800.1	FBX	4	2.43598	1.86837	2.80454	3.06403	2.78149	2.85184	1.70103
TraesCS6B01G189200.1	FBX	4	0.933089	1.36548	0.363045	1.00562	2.05621	2.28482	1.7091
TraesCS6B01G243200.1	Kelch_1	4	2.41345	0.964381	2.34751	2.24991	2.89611	3.01454	2.57994
TraesCS6D01G130000.1	FBX	4	1.34911	2.25873	2.58198	2.75284	3.17624	3.51483	2.66784
TraesCS6D01G242300.1	FBX	4	0.731673	1.57514	2.55067	1.45628	0.854791	2.27605	3.40369
TraesCS6D01G369200.1	PP2	4	2.4189	0.0522871	2.9954	3.10335	3.73296	2.77063	3.15423
TraesCS6D01G390600.1	FBX	4	1.85197	1.32346	2.27978	2.09442	2.73759	2.25432	3.20206
TraesCS7A01G544400.1	FBX	4	1.49255	0.346898	1.53394	1.47197	3.08598	2.0142	1.80199
TraesCS7B01G466700.1	FBX	4	0.325318	0.0692455	1.24641	1.81288	3.54155	2.32475	2.47204
TraesCS7D01G468000.1	FBX	4	0.295156	0.749577	1.18454	0.630719	2.68131	2.23185	2.20867
TraesCS7D01G529900.1	FBX	4	1.05247	1.45331	0.526825	1.0792	3.39476	2.07663	2.83441
TraesCS1A01G033100.1	FBX	5	3.72193	4.0594	4.87041	4.98784	4.80305	4.33275	4.76171
TraesCS1A01G273100.1	Tub	5	4.88694	4.34768	4.09725	4.46108	2.97936	3.81856	3.59923
TraesCS1A01G408700.1	FBX	5	2.41961	2.41508	3.03216	3.08471	3.86923	3.43792	3.28783
TraesCS1B01G282900.1	Tub	5	5.08829	4.89851	5.04147	4.9884	4.47996	4.7679	4.83057
TraesCS1D01G034100.1	FBX	5	3.28305	2.68302	3.9158	4.19464	3.65578	3.23039	3.50663
TraesCS1D01G273200.1	Tub	5	4.55223	3.93265	4.75712	4.76226	2.8728	3.58203	4.02518
TraesCS1D01G415800.1	FBX	5	3.11392	2.50086	3.94797	3.76364	5.07075	3.74028	3.999
TraesCS2A01G129100.1	FBX	5	3.37391	2.67777	2.89514	4.04434	3.71383	3.745	5.35654
TraesCS2A01G286200.1	FBX	5	3.4035	1.60428	3.10159	2.8036	3.32451	3.99369	3.22109
TraesCS2A01G303500.1	FBX	5	4.09021	2.19642	2.88137	3.51197	3.08863	2.79117	4.00227
TraesCS2A01G574000.1	Tub	5	5.68137	4.68639	4.81083	5.44512	4.28108	3.60416	2.68515
TraesCS2B01G570000.1	Actin	5	5.03693	3.2123	4.96919	4.83298	4.00201	3.26573	3.22344
TraesCS2D01G104100.1	FBX	5	3.74834	2.2707	4.12359	3.83891	4.5975	3.69408	3.94654
TraesCS2D01G499800.1	Kelch_1	5	3.02696	2.43408	3.31579	3.49107	3.6662	3.21457	2.95105
TraesCS2D01G541300.1	Actin	5	4.59571	3.53863	4.81133	4.76806	3.5882	3.64689	2.30374
TraesCS2D01G584900.1	Tub	5	5.05141	3.84305	3.97336	4.88831	4.25149	3.59413	2.45396
TraesCS2D01G588100.1	FBX	5	4.85208	3.68317	4.33614	4.43039	5.91622	4.08767	3.77438
TraesCS3A01G113600.1	DUF295	5	2.79906	3.16263	3.58309	3.18127	3.23186	3.39336	3.33727
TraesCS3D01G020400.1	DUF295	5	5.41914	5.08362	5.36943	5.83768	4.97203	4.11921	4.08621
TraesCS3D01G115900.1	DUF295	5	3.9161	2.36426	3.77392	3.65258	4.10335	4.16091	3.61411
TraesCS3D01G446600.1	FBX	5	3.08674	2.29061	3.97194	4.28532	4.66814	4.0276	3.69637
TraesCS4A01G209000.1	Tub	5	3.52837	3.18925	3.16478	3.24839	3.70107	3.62712	2.86382
TraesCS4D01G110100.1	Tub	5	3.02671	2.88182	3.68415	3.15528	3.4574	3.48842	2.87958
TraesCS5A01G075400.1	FBX	5	4.6724	3.47475	4.55302	4.64305	4.38048	4.13759	5.09773
TraesCS5D01G088900.1	FBX	5	4.08087	3.34922	4.4434	4.0721	4.14344	3.9152	3.67298
TraesCS6D01G043400.1	Kelch_1	5	2.78139	3.04873	3.30263	2.47735	6.21075	5.50487	5.60111
TraesCS7A01G305400.1	FBX	5	3.28222	2.48654	3.23517	3.39322	3.55343	3.92699	3.25668
TraesCS7A01G483600.1	DUF295	5	2.96918	1.98177	3.45626	3.65299	3.11861	3.201	2.99168
